# Supplementary material for: trans-Bis(2,2′-di­pyridyl­amine-κ2 N,N′)­bis­(1,1,3,3-tetra­cyano-2-eth­oxy­propenido-κN)copper(II)
Source: IUCrdata. 2022 Dec 23;7(Pt 12):x221180. doi: 10.1107/S2414314622011804 (PMC9815125; doi:10.1107/S2414314622011804)
Supplement: Supplementary file 1 [file x-07-x221180-sup1.cif]

##############################################################################
#                                                                            #
# This CIF contains the data for a data article accepted for                 #
# publication in IUCrData. It conforms to the requirements of                #
# Notes for Authors for IUCrData, and has been                               #
# peer reviewed under the auspices of IUCrData.                              #
#                                                                            #
# Full details of the Crystallographic Information File format               #
# are given in the paper "The Crystallographic Information File (CIF):       #
# a New Standard Archive File for Crystallography" by S. R. Hall, F. H.      #
# Allen and I. D. Brown [Acta Cryst. (1991), A47, 655-685].                  #
#                                                                            #
# The current version of the core CIF dictionary is obtainable from          #
# ftp://ftp.iucr.org/pub/cif_core.dic.                                       #
#                                                                            #
# Software is freely available for graphical display of the structure(s)     #
# in this CIF. For information consult the CIF software page                 #
# http://www.iucr.org/resources/cif/software.                                #
#                                                                            #
# This file may be used for bona fide research purposes within the           #
# scientific community so long as proper attribution is given to the data    # 
# article from which it was obtained.                                        #
#                                                                            #
##############################################################################
data_global
_audit_creation_method     'APEX3 v2016.9-0'
_journal_date_recd_electronic     2022-12-06
_journal_date_accepted     2022-12-10
_journal_name_full     'IUCrData'
_journal_year     2022
_journal_volume     7
_journal_issue     12
_journal_page_first     0
_journal_page_last     0
_journal_paper_category     HM
_journal_paper_doi     10.1107/S2414314622011804
_journal_coeditor_code     BT4129
_publ_contact_author_name     'Al-Douh, Mohammed Hadi'
_publ_contact_author_address
;
Chemistry Department
Faculty of Science
Hadhramout University
Mukalla, Hadhramout
Yemen
;
_publ_contact_author_email     'm.aldouh@hu.edu.ye'
_publ_contact_author_fax     '+213 (0)31 98 93 90'
_publ_contact_author_phone     '+213 (0)31 98 93 90'
_publ_section_title
;\
<i>trans</i>-Bis(2,2'-dipyridylamine-\k^2^<i>N</i>,<i>N</i>')bis(1,1,3,3-\
tetracyano-2-ethoxypropenido-\k<i>N</i>)copper(II)
;
loop_
    _publ_author_name
    _publ_author_footnote
    _publ_author_address
    'Saadallah, Yaakoub' .
;
Laboratoire de Chimie, Ing\'enierie Mol\'eculaire et Nanostructures (LCIMN)
Universit\'e Ferhat Abbas S\'etif 1
S\'etif 19000
Algeria
;
    'Setifi, Zouaoui' .
;
D\'epartement de Technologie
Facult\'e de Technologie
Universit\'e 20 Ao\^ut 1955-Skikda
BP 26, Route d'El-Hadaiek
Skikda 21000
Algeria
and
Laboratoire de Chimie, Ing\'enierie Mol\'eculaire et Nanostructures (LCIMN),
Universit\'e Ferhat Abbas S\'etif 1,
S\'etif 19000,
Algeria
;
    'Geiger, David K.' .
;
Department of Chemistry
SUNY-College at Geneseo
Geneseo, NY 14454
USA
;
    'Al-Douh, Mohammed Hadi' .
;
Chemistry Department
Faculty of Science
Hadhramout University
Mukalla, Hadhramout
Yemen
;
    'Satour, Achouak' .
;
Laboratoire de Chimie, Ing\'enierie Mol\'eculaire et Nanostructures (LCIMN)
Universit\'e Ferhat Abbas S\'etif 1
S\'etif 19000
Algeria
;
    'Setifi, Fatima'
;
Additional correspondence author, e-mail: fatima.setifi@univ-setif.dz.
;
;
Laboratoire de Chimie, Ing\'enierie Mol\'eculaire et Nanostructures (LCIMN)
Universit\'e Ferhat Abbas S\'etif 1
S\'etif 19000
Algeria
;
_publ_section_synopsis
;
The title complex exhibits a distorted octahedral coordination geometry. The
CuN~6~ coordination sphere is composed of bidentate 2,2'-dipyridyl)amine in
the equatorial sites while the axial sites are occupied by
1,1,3,3-tetracyano-2-ethoxypropenide ligands. In the crystal, N---H...N
hydrogen bonding results in chains parallel to [010].
;
data_I
_chemical_name_systematic
;\
<i>trans</i>-Bis(2,2'-dipyridylamine-\k^2^<i>N</i>,<i>N</i>')bis(1,1,3,3-\
tetracyano-2-ethoxypropenido-\k<i>N</i>)copper(II)
;
_chemical_name_common     'Cu(dpa)2(tcnoet)2'
_chemical_formula_moiety     'C38 H28 Cu N14 O2'
_chemical_formula_sum     'C38 H28 Cu N14 O2'
_chemical_formula_iupac     '[Cu (C9 H5 N4 O1)2 (C10 H9 N3)2]'
_chemical_formula_weight     776.28
_chemical_melting_point     ?
_space_group_crystal_system     triclinic
_space_group_name_H-M_alt     'P -1'
_space_group_name_Hall     '-P 1'
loop_
    _space_group_symop_operation_xyz
    'x, y, z'
    '-x, -y, -z'
_cell_length_a     7.5101(3)
_cell_length_b     9.2232(4)
_cell_length_c     13.6405(6)
_cell_angle_alpha     99.0680(10)
_cell_angle_beta     98.8640(10)
_cell_angle_gamma     93.1390(10)
_cell_volume     918.86(7)
_cell_formula_units_Z     1
_cell_measurement_reflns_used     937
_cell_measurement_theta_min     2.60
_cell_measurement_theta_max     28.07
_cell_measurement_temperature     300.(2)
_exptl_crystal_description     block
_exptl_crystal_colour     blue
_exptl_crystal_size_max     0.40
_exptl_crystal_size_mid     0.10
_exptl_crystal_size_min     0.06
_exptl_crystal_density_diffrn     1.403
_exptl_crystal_density_meas     ?
_exptl_crystal_density_method     'not measured'
_exptl_crystal_F_000     399
_exptl_absorpt_coefficient_mu     0.650
_exptl_absorpt_correction_type     multi-scan
_exptl_absorpt_process_details
;
(CrysalisRed; Oxford Diffraction, 2009)
;
_exptl_absorpt_correction_T_min     0.48139
_exptl_absorpt_correction_T_max     1.00000
_exptl_special_details
;
;
_diffrn_ambient_temperature     300.(2)
_diffrn_source     'Enhance (Mo) X-ray source'
_diffrn_radiation_type     MoK\a
_diffrn_radiation_wavelength     0.71073
_diffrn_radiation_monochromator     ?
_diffrn_measurement_device_type     'Oxford Diffraction X calibur CCD'
_diffrn_measurement_method     \w
_diffrn_detector_area_resol_mean     ?
_diffrn_reflns_number     51758
_diffrn_reflns_av_R_equivalents     0.0618
_diffrn_reflns_av_unetI/netI     0.0352
_diffrn_reflns_theta_min     2.50
_diffrn_reflns_theta_max     30.58
_diffrn_reflns_theta_full     30.58
_diffrn_measured_fraction_theta_max     0.999
_diffrn_measured_fraction_theta_full     0.999
_diffrn_reflns_limit_h_min     -10
_diffrn_reflns_limit_h_max     10
_diffrn_reflns_limit_k_min     -13
_diffrn_reflns_limit_k_max     13
_diffrn_reflns_limit_l_min     -19
_diffrn_reflns_limit_l_max     19
_refine_special_details
;
 All hydrogen atoms bonded to C atoms were positioned
geometrically and treated as riding atoms, using C---H = 0.93 \%A (aromatic),
0.96 \%A (CH~3~) or 0.97 \%A (CH~2~), and with <i>U</i>~iso~(H) =
k<i>U</i>~eq~(C), where k = 1.5 for the methyl groups and 1.2 for all other H
atoms bonded to C atoms. The H atom bonded to the amine N atom was refined
freely, including its isotropic displacement parameter.
;
_reflns_number_total     5649
_reflns_number_gt     4388
_reflns_threshold_expression     'I > 2\s(I)'
_refine_ls_structure_factor_coef     Fsqd
_refine_ls_matrix_type     full
_refine_ls_R_factor_all     0.0598
_refine_ls_R_factor_gt     0.0386
_refine_ls_wR_factor_gt     0.0827
_refine_ls_wR_factor_ref     0.0941
_refine_ls_goodness_of_fit_ref     1.045
_refine_ls_restrained_S_all     1.045
_refine_ls_number_reflns     5649
_refine_ls_number_parameters     255
_refine_ls_number_restraints     0
_refine_ls_number_constraints     ?
_refine_ls_hydrogen_treatment     mixed
_refine_ls_weighting_scheme     calc
_refine_ls_weighting_details
              'w=1/[\s^2^(Fo^2^)+(0.0294P)^2^+0.4397P] where P=(Fo^2^+2Fc^2^)/3'
_atom_sites_solution_hydrogens     mixed
_atom_sites_solution_primary     direct
_atom_sites_solution_secondary     ?
_refine_ls_shift/su_max     0.000
_refine_ls_shift/su_mean     0.000
_refine_diff_density_max     0.315
_refine_diff_density_min     -0.437
_refine_ls_extinction_method     none
_refine_ls_extinction_coef     ?
loop_
    _atom_type_symbol
    _atom_type_description
    _atom_type_scat_dispersion_real
    _atom_type_scat_dispersion_imag
    _atom_type_scat_source
    C C 0.0033 0.0016 'International Tables Vol C Tables 4.2.6.8 and 6.1.1.4'
    H H 0.0000 0.0000 'International Tables Vol C Tables 4.2.6.8 and 6.1.1.4'
    Cu Cu 0.3201 1.2651 'International Tables Vol C Tables 4.2.6.8 and 6.1.1.4'
    N N 0.0061 0.0033 'International Tables Vol C Tables 4.2.6.8 and 6.1.1.4'
    O O 0.0106 0.0060 'International Tables Vol C Tables 4.2.6.8 and 6.1.1.4'
_computing_data_collection
;
CrysAlis CCD (Oxford Diffraction, 2009)
;
_computing_cell_refinement
;
CrysAlis RED (Oxford Diffraction, 2009)
;
_computing_data_reduction
;
CrysAlis RED (Oxford Diffraction, 2009)
;
_computing_structure_solution
;
SHELXS97 (Sheldrick, 2008)
;
_computing_structure_refinement
;
<i>SHELXL2014/7</i> (Sheldrick, 2015)
;
_computing_molecular_graphics
;
PLATON (Spek, 2020), Mercury (Macrae <i>et al.</i>, 2020)
;
_computing_publication_material
;
publCIF (Westrip, 2010)
;
loop_
    _atom_site_type_symbol
    _atom_site_label
    _atom_site_fract_x
    _atom_site_fract_y
    _atom_site_fract_z
    _atom_site_U_iso_or_equiv
    _atom_site_adp_type
    _atom_site_calc_flag
    _atom_site_occupancy
    _atom_site_disorder_assembly
    _atom_site_disorder_group
    Cu Cu1 0.5 0.5 0.5 0.03141(9) Uani d 1 . .
    N N1 0.67538(19) 0.64977(14) 0.59690(10) 0.0313(3) Uani d 1 . .
    N N2 0.4406(2) 0.79956(16) 0.62884(10) 0.0345(3) Uani d 1 . .
    H H2 0.413(3) 0.872(2) 0.6688(16) 0.042(5) Uiso d 1 . .
    N N3 0.37389(19) 0.67548(15) 0.46127(10) 0.0313(3) Uani d 1 . .
    O O1 0.33800(19) 0.57177(13) 0.88700(10) 0.0459(3) Uani d 1 . .
    N N5 0.2377(3) 0.4862(2) 1.13970(13) 0.0691(6) Uani d 1 . .
    N N6 0.3087(3) 0.47360(18) 0.63022(12) 0.0506(4) Uani d 1 . .
    N N7 0.0144(3) 0.1256(2) 0.91228(16) 0.0691(6) Uani d 1 . .
    N N8 0.3262(3) 0.07139(19) 0.75000(14) 0.0630(5) Uani d 1 . .
    C C1 0.6156(2) 0.76147(16) 0.65471(11) 0.0301(3) Uani d 1 . .
    C C2 0.7266(3) 0.84429(19) 0.73900(13) 0.0416(4) Uani d 1 . .
    H H2A 0.68 0.9168 0.781 0.05 Uiso calc 1 . .
    C C3 0.9045(3) 0.8172(2) 0.75871(16) 0.0511(5) Uani d 1 . .
    H H3 0.98 0.8703 0.8148 0.061 Uiso calc 1 . .
    C C4 0.9713(3) 0.7099(2) 0.69434(16) 0.0487(5) Uani d 1 . .
    H H4 1.0934 0.6934 0.7044 0.058 Uiso calc 1 . .
    C C5 0.8543(2) 0.6287(2) 0.61567(14) 0.0394(4) Uani d 1 . .
    H H5 0.8991 0.5557 0.5731 0.047 Uiso calc 1 . .
    C C6 0.3509(2) 0.78931(17) 0.53097(12) 0.0318(3) Uani d 1 . .
    C C7 0.2986(3) 0.6766(2) 0.36427(13) 0.0403(4) Uani d 1 . .
    H H7 0.3195 0.6006 0.315 0.048 Uiso calc 1 . .
    C C8 0.1940(3) 0.7837(2) 0.33556(15) 0.0506(5) Uani d 1 . .
    H H8 0.1454 0.7811 0.2683 0.061 Uiso calc 1 . .
    C C9 0.1619(3) 0.8964(3) 0.40891(17) 0.0568(6) Uani d 1 . .
    H H9 0.0872 0.9688 0.3918 0.068 Uiso calc 1 . .
    C C10 0.2409(3) 0.9008(2) 0.50707(15) 0.0482(5) Uani d 1 . .
    H H10 0.2217 0.9766 0.557 0.058 Uiso calc 1 . .
    C C11 0.3586(4) 0.8295(2) 0.9359(2) 0.0680(7) Uani d 1 . .
    H H11A 0.4881 0.8317 0.9499 0.102 Uiso calc 1 . .
    H H11B 0.3188 0.9096 0.979 0.102 Uiso calc 1 . .
    H H11C 0.321 0.839 0.8669 0.102 Uiso calc 1 . .
    C C12 0.2784(4) 0.6878(2) 0.95455(17) 0.0560(6) Uani d 1 . .
    H H12A 0.3177 0.676 1.0238 0.067 Uiso calc 1 . .
    H H12B 0.1475 0.6855 0.9424 0.067 Uiso calc 1 . .
    C C13 0.2780(2) 0.43072(17) 0.87862(12) 0.0315(3) Uani d 1 . .
    C C14 0.2105(2) 0.37033(18) 0.95387(12) 0.0335(3) Uani d 1 . .
    C C15 0.2291(3) 0.4382(2) 1.05654(13) 0.0417(4) Uani d 1 . .
    C C16 0.2916(2) 0.34824(18) 0.78366(12) 0.0344(4) Uani d 1 . .
    C C17 0.3030(3) 0.42011(19) 0.70040(13) 0.0377(4) Uani d 1 . .
    C C18 0.1052(3) 0.2327(2) 0.92985(13) 0.0415(4) Uani d 1 . .
    C C19 0.3079(3) 0.1948(2) 0.76699(13) 0.0407(4) Uani d 1 . .
loop_
    _atom_site_aniso_label
    _atom_site_aniso_U_11
    _atom_site_aniso_U_22
    _atom_site_aniso_U_33
    _atom_site_aniso_U_12
    _atom_site_aniso_U_13
    _atom_site_aniso_U_23
    Cu1 0.04112(17) 0.02558(14) 0.02394(14) 0.00860(11) 0.00108(11) -0.00461(10)
    N1 0.0365(7) 0.0290(6) 0.0257(6) 0.0051(5) 0.0044(5) -0.0037(5)
    N2 0.0445(8) 0.0299(7) 0.0270(7) 0.0121(6) 0.0069(6) -0.0056(5)
    N3 0.0402(7) 0.0299(6) 0.0231(6) 0.0083(6) 0.0039(5) 0.0018(5)
    O1 0.0580(8) 0.0292(6) 0.0501(8) -0.0050(6) 0.0255(6) -0.0082(5)
    N5 0.0958(16) 0.0746(14) 0.0308(9) -0.0078(12) 0.0136(9) -0.0077(9)
    N6 0.0751(12) 0.0427(9) 0.0402(9) 0.0118(8) 0.0270(8) 0.0065(7)
    N7 0.1046(17) 0.0401(10) 0.0621(12) -0.0155(10) 0.0345(12) -0.0062(9)
    N8 0.1070(16) 0.0381(9) 0.0497(10) 0.0243(10) 0.0317(11) 0.0004(8)
    C1 0.0411(9) 0.0237(7) 0.0246(7) 0.0038(6) 0.0062(6) 0.0004(6)
    C2 0.0569(11) 0.0287(8) 0.0331(9) 0.0042(8) 0.0005(8) -0.0069(7)
    C3 0.0535(12) 0.0390(10) 0.0490(11) -0.0008(9) -0.0125(9) -0.0061(8)
    C4 0.0383(10) 0.0434(10) 0.0579(12) 0.0025(8) -0.0034(9) 0.0004(9)
    C5 0.0378(9) 0.0376(9) 0.0411(9) 0.0069(7) 0.0072(7) -0.0004(7)
    C6 0.0370(8) 0.0295(8) 0.0297(8) 0.0084(6) 0.0080(6) 0.0029(6)
    C7 0.0500(10) 0.0451(10) 0.0246(8) 0.0065(8) 0.0035(7) 0.0037(7)
    C8 0.0548(12) 0.0627(13) 0.0359(10) 0.0155(10) 0.0006(9) 0.0162(9)
    C9 0.0601(13) 0.0600(13) 0.0559(13) 0.0299(11) 0.0059(10) 0.0221(10)
    C10 0.0575(12) 0.0427(10) 0.0474(11) 0.0248(9) 0.0119(9) 0.0064(8)
    C11 0.0748(16) 0.0323(10) 0.0917(19) -0.0020(10) 0.0112(14) -0.0005(11)
    C12 0.0835(16) 0.0299(9) 0.0549(12) 0.0032(9) 0.0289(11) -0.0086(8)
    C13 0.0350(8) 0.0281(7) 0.0295(8) 0.0034(6) 0.0076(6) -0.0030(6)
    C14 0.0420(9) 0.0317(8) 0.0255(7) 0.0056(7) 0.0072(7) -0.0017(6)
    C15 0.0478(10) 0.0447(10) 0.0307(9) 0.0008(8) 0.0082(8) 0.0005(7)
    C16 0.0458(10) 0.0290(8) 0.0298(8) 0.0060(7) 0.0140(7) 0.0003(6)
    C17 0.0495(10) 0.0309(8) 0.0349(9) 0.0077(7) 0.0183(8) -0.0010(7)
    C18 0.0612(12) 0.0335(9) 0.0317(9) 0.0058(8) 0.0172(8) 0.0009(7)
    C19 0.0586(11) 0.0349(9) 0.0308(8) 0.0107(8) 0.0166(8) 0.0004(7)
_geom_special_details
;
All esds (except the esd in the dihedral angle between two l.s. planes)
are estimated using the full covariance matrix.  The cell esds are taken
into account individually in the estimation of esds in distances, angles
and torsion angles; correlations between esds in cell parameters are only
used when they are defined by crystal symmetry.  An approximate (isotropic)
treatment of cell esds is used for estimating esds involving l.s. planes.
;
loop_
    _geom_bond_atom_site_label_1
    _geom_bond_atom_site_label_2
    _geom_bond_site_symmetry_2
    _geom_bond_distance
    _geom_bond_publ_flag
    Cu1 N1 . 2.0196(13) yes
    Cu1 N1 2_666 2.0196(13) ?
    Cu1 N3 2_666 2.0196(13) ?
    Cu1 N3 . 2.0196(13) yes
    Cu1 N6 2_666 2.4828(16) ?
    Cu1 N6 . 2.4828(16) yes
    N1 C1 . 1.3374(19) ?
    N1 C5 . 1.359(2) ?
    N2 C6 . 1.386(2) ?
    N2 C1 . 1.386(2) ?
    N2 H2 . 0.85(2) ?
    N3 C6 . 1.339(2) ?
    N3 C7 . 1.358(2) ?
    O1 C13 . 1.335(2) ?
    O1 C12 . 1.436(2) ?
    N5 C15 . 1.142(2) ?
    N6 C17 . 1.149(2) ?
    N7 C18 . 1.140(3) ?
    N8 C19 . 1.145(2) ?
    C1 C2 . 1.400(2) ?
    C2 C3 . 1.366(3) ?
    C2 H2A . 0.93 ?
    C3 C4 . 1.385(3) ?
    C3 H3 . 0.93 ?
    C4 C5 . 1.367(3) ?
    C4 H4 . 0.93 ?
    C5 H5 . 0.93 ?
    C6 C10 . 1.400(2) ?
    C7 C8 . 1.363(3) ?
    C7 H7 . 0.93 ?
    C8 C9 . 1.383(3) ?
    C8 H8 . 0.93 ?
    C9 C10 . 1.372(3) ?
    C9 H9 . 0.93 ?
    C10 H10 . 0.93 ?
    C11 C12 . 1.484(3) ?
    C11 H11A . 0.96 ?
    C11 H11B . 0.96 ?
    C11 H11C . 0.96 ?
    C12 H12A . 0.97 ?
    C12 H12B . 0.97 ?
    C13 C14 . 1.389(2) ?
    C13 C16 . 1.416(2) ?
    C14 C18 . 1.422(2) ?
    C14 C15 . 1.423(2) ?
    C16 C19 . 1.413(2) ?
    C16 C17 . 1.413(2) ?
loop_
    _geom_angle_atom_site_label_1
    _geom_angle_atom_site_label_2
    _geom_angle_atom_site_label_3
    _geom_angle_site_symmetry_1
    _geom_angle_site_symmetry_3
    _geom_angle
    _geom_angle_publ_flag
    N1 Cu1 N1 . 2_666 180.0 ?
    N1 Cu1 N3 . 2_666 94.54(5) y
    N1 Cu1 N3 2_666 2_666 85.46(5) ?
    N1 Cu1 N3 . . 85.46(5) ?
    N1 Cu1 N3 2_666 . 94.54(5) ?
    N3 Cu1 N3 2_666 . 180.00(7) ?
    N1 Cu1 N6 . 2_666 88.19(6) ?
    N1 Cu1 N6 2_666 2_666 91.82(6) ?
    N3 Cu1 N6 2_666 2_666 92.15(6) ?
    N3 Cu1 N6 . 2_666 87.85(6) ?
    N1 Cu1 N6 . . 91.81(6) y
    N1 Cu1 N6 2_666 . 88.18(6) ?
    N3 Cu1 N6 2_666 . 87.85(6) ?
    N3 Cu1 N6 . . 92.15(6) y
    N6 Cu1 N6 2_666 . 180.0 ?
    C1 N1 C5 . . 117.73(14) ?
    C1 N1 Cu1 . . 120.69(11) ?
    C5 N1 Cu1 . . 120.93(11) ?
    C6 N2 C1 . . 124.60(14) ?
    C6 N2 H2 . . 113.2(14) ?
    C1 N2 H2 . . 113.6(14) ?
    C6 N3 C7 . . 117.92(14) ?
    C6 N3 Cu1 . . 121.18(11) ?
    C7 N3 Cu1 . . 120.73(11) ?
    C13 O1 C12 . . 122.75(14) ?
    C17 N6 Cu1 . . 141.76(15) ?
    N1 C1 N2 . . 119.24(14) ?
    N1 C1 C2 . . 121.84(16) ?
    N2 C1 C2 . . 118.89(14) ?
    C3 C2 C1 . . 119.08(17) ?
    C3 C2 H2A . . 120.5 ?
    C1 C2 H2A . . 120.5 ?
    C2 C3 C4 . . 119.39(17) ?
    C2 C3 H3 . . 120.3 ?
    C4 C3 H3 . . 120.3 ?
    C5 C4 C3 . . 118.66(18) ?
    C5 C4 H4 . . 120.7 ?
    C3 C4 H4 . . 120.7 ?
    N1 C5 C4 . . 122.93(17) ?
    N1 C5 H5 . . 118.5 ?
    C4 C5 H5 . . 118.5 ?
    N3 C6 N2 . . 119.59(14) ?
    N3 C6 C10 . . 121.57(16) ?
    N2 C6 C10 . . 118.82(15) ?
    N3 C7 C8 . . 123.29(17) ?
    N3 C7 H7 . . 118.4 ?
    C8 C7 H7 . . 118.4 ?
    C7 C8 C9 . . 118.40(18) ?
    C7 C8 H8 . . 120.8 ?
    C9 C8 H8 . . 120.8 ?
    C10 C9 C8 . . 119.61(18) ?
    C10 C9 H9 . . 120.2 ?
    C8 C9 H9 . . 120.2 ?
    C9 C10 C6 . . 119.00(18) ?
    C9 C10 H10 . . 120.5 ?
    C6 C10 H10 . . 120.5 ?
    C12 C11 H11A . . 109.5 ?
    C12 C11 H11B . . 109.5 ?
    H11A C11 H11B . . 109.5 ?
    C12 C11 H11C . . 109.5 ?
    H11A C11 H11C . . 109.5 ?
    H11B C11 H11C . . 109.5 ?
    O1 C12 C11 . . 107.53(18) ?
    O1 C12 H12A . . 110.2 ?
    C11 C12 H12A . . 110.2 ?
    O1 C12 H12B . . 110.2 ?
    C11 C12 H12B . . 110.2 ?
    H12A C12 H12B . . 108.5 ?
    O1 C13 C14 . . 124.44(14) ?
    O1 C13 C16 . . 112.14(15) ?
    C14 C13 C16 . . 123.42(15) ?
    C13 C14 C18 . . 120.00(15) ?
    C13 C14 C15 . . 125.50(16) ?
    C18 C14 C15 . . 114.42(16) ?
    N5 C15 C14 . . 176.1(2) ?
    C19 C16 C17 . . 115.91(14) ?
    C19 C16 C13 . . 123.65(16) ?
    C17 C16 C13 . . 120.29(15) ?
    N6 C17 C16 . . 177.3(2) ?
    N7 C18 C14 . . 176.8(2) ?
    N8 C19 C16 . . 176.7(2) ?
loop_
    _geom_torsion_atom_site_label_1
    _geom_torsion_atom_site_label_2
    _geom_torsion_atom_site_label_3
    _geom_torsion_atom_site_label_4
    _geom_torsion_site_symmetry_1
    _geom_torsion_site_symmetry_2
    _geom_torsion_site_symmetry_3
    _geom_torsion_site_symmetry_4
    _geom_torsion
    _geom_torsion_publ_flag
    C5 N1 C1 N2 . . . . 170.75(15) ?
    Cu1 N1 C1 N2 . . . . -18.4(2) ?
    C5 N1 C1 C2 . . . . -7.2(2) ?
    Cu1 N1 C1 C2 . . . . 163.65(13) ?
    C6 N2 C1 N1 . . . . -33.7(2) ?
    C6 N2 C1 C2 . . . . 144.31(17) ?
    N1 C1 C2 C3 . . . . 4.7(3) ?
    N2 C1 C2 C3 . . . . -173.20(18) ?
    C1 C2 C3 C4 . . . . 0.8(3) ?
    C2 C3 C4 C5 . . . . -3.5(3) ?
    C1 N1 C5 C4 . . . . 4.4(3) ?
    Cu1 N1 C5 C4 . . . . -166.43(16) ?
    C3 C4 C5 N1 . . . . 0.9(3) ?
    C7 N3 C6 N2 . . . . -173.51(16) ?
    Cu1 N3 C6 N2 . . . . 11.1(2) ?
    C7 N3 C6 C10 . . . . 5.1(3) ?
    Cu1 N3 C6 C10 . . . . -170.32(15) ?
    C1 N2 C6 N3 . . . . 37.9(2) ?
    C1 N2 C6 C10 . . . . -140.78(18) ?
    C6 N3 C7 C8 . . . . -3.4(3) ?
    Cu1 N3 C7 C8 . . . . 172.08(16) ?
    N3 C7 C8 C9 . . . . -0.4(3) ?
    C7 C8 C9 C10 . . . . 2.5(4) ?
    C8 C9 C10 C6 . . . . -0.8(3) ?
    N3 C6 C10 C9 . . . . -3.1(3) ?
    N2 C6 C10 C9 . . . . 175.5(2) ?
    C13 O1 C12 C11 . . . . -174.33(19) ?
    C12 O1 C13 C14 . . . . -25.1(3) ?
    C12 O1 C13 C16 . . . . 155.17(18) ?
    O1 C13 C14 C18 . . . . 162.61(17) ?
    C16 C13 C14 C18 . . . . -17.7(3) ?
    O1 C13 C14 C15 . . . . -14.0(3) ?
    C16 C13 C14 C15 . . . . 165.63(18) ?
    O1 C13 C16 C19 . . . . 153.95(18) ?
    C14 C13 C16 C19 . . . . -25.7(3) ?
    O1 C13 C16 C17 . . . . -21.4(2) ?
    C14 C13 C16 C17 . . . . 158.95(18) ?
loop_
    _geom_hbond_atom_site_label_D
    _geom_hbond_atom_site_label_H
    _geom_hbond_atom_site_label_A
    _geom_hbond_site_symmetry_A
    _geom_hbond_distance_DH
    _geom_hbond_distance_HA
    _geom_hbond_distance_DA
    _geom_hbond_angle_DHA
    _geom_hbond_publ_flag
    N2 H2 N8 1_565 0.85(2) 2.18(2) 3.020(2) 171.2(19) y
    C7 H7 N5 1_554 0.93 2.43 3.234(2) 145.3 y
    C10 H10 N8 1_565 0.93 2.62 3.385(3) 139.7 y
    C12 H12A N5 . 0.97 2.64 3.404(3) 135.7 y
_shelx_hkl_file
;
  -1   0   0    4.90    1.70
  -1   0   0    1.90    1.20
  -1   0   0    5.50    1.20
  -1   0   0    6.70    1.80
  -2   0   0 6170.48  260.17
   2   0   0 5954.70  256.57
  -3   0   0 1591.14   49.70
  -3   0   0 1650.63   50.59
  -3   0   0 1609.94   44.00
  -3   0   0 1578.24   47.90
  -3   0   0 1571.94   46.10
  -3   0   0 1610.34   49.60
  -3   0   0 1641.84   44.60
   3   0   0 1639.04   53.39
   3   0   0 1610.74   44.80
   3   0   0 1597.74   44.20
   3   0   0 1642.94   50.39
   3   0   0 1613.64   46.40
   3   0   0 1639.94   50.99
   3   0   0 1655.93   51.09
   3   0   0 1660.33   47.60
  -4   0   0  245.78   15.00
  -4   0   0  240.28   11.70
  -4   0   0  223.08   16.30
  -4   0   0  219.08   10.80
  -4   0   0  232.88   15.80
  -4   0   0  244.98   10.90
  -4   0   0  226.08   15.40
  -4   0   0  231.28   16.20
   4   0   0  257.07   16.80
   4   0   0  255.67   16.90
   4   0   0  220.68   15.70
   4   0   0  224.28   15.50
   4   0   0  225.48   11.50
   4   0   0  224.08   13.40
   4   0   0  265.67   16.90
   4   0   0  246.28   11.70
   4   0   0  227.88   14.10
  -5   0   0  627.14   30.80
  -5   0   0  711.03   30.10
  -5   0   0  696.63   32.80
  -5   0   0  693.03   22.10
  -5   0   0  665.63   21.70
  -5   0   0  665.23   32.90
   5   0   0  726.03   33.80
   5   0   0  723.93   33.10
   5   0   0  665.43   31.50
   5   0   0  675.43   24.90
   5   0   0  655.03   28.70
   5   0   0  633.24   27.50
  -6   0   0  330.47   21.30
  -6   0   0  357.06   24.50
  -6   0   0  319.17   23.00
   6   0   0  255.37   20.90
   6   0   0  283.97   25.30
   6   0   0  288.57   20.00
   6   0   0  297.67   15.70
   6   0   0  364.66   25.40
   6   0   0  343.27   20.90
   6   0   0  352.26   25.50
  -7   0   0   31.70    3.60
  -7   0   0   23.70   11.60
  -7   0   0   34.40    3.60
  -7   0   0   35.90   12.30
  -7   0   0   47.30   20.10
  -7   0   0   20.80    8.40
   7   0   0   43.20   13.30
   7   0   0   36.60   10.70
   7   0   0   32.80   10.30
   7   0   0   21.90   11.30
  -8   0   0   35.80    9.70
  -8   0   0   17.40   10.60
  -8   0   0   13.40   10.20
  -8   0   0    9.80   10.10
   8   0   0   17.60   11.50
   8   0   0   33.30   13.90
   8   0   0   12.50    8.40
  -9   0   0   15.50   11.40
  -9   0   0   18.30   12.00
  -9   0   0    7.10    7.30
  -9   0   0   21.60   12.20
   9   0   0    4.80   10.10
   9   0   0   15.90    8.90
   9   0   0   20.90   14.10
 -10   0   0   13.10   12.30
 -10   0   0   14.00   11.40
 -10   0   0   10.20   12.40
 -10   0   0    4.10    8.70
  10   0   0   -1.20    9.30
  10   0   0  -20.90    9.70
  10   0   0    7.70   13.20
  10  -1   0  -20.40   10.30
  10  -1   0    3.90    8.30
  10  -1   0    9.20   13.50
 -10   1   0   -2.40   11.30
 -10   1   0    1.50   10.60
 -10   1   0   10.40   10.20
 -10   1   0   -5.70    7.20
   9  -1   0    6.00   10.50
   9  -1   0    5.10    6.80
   9  -1   0   -2.70   10.00
  -9   1   0    0.60    6.80
  -9   1   0   13.70    9.90
  -9   1   0    9.40    8.40
  -9   1   0   13.10   10.20
   8  -1   0    1.70    9.60
   8  -1   0    1.40    6.10
   8  -1   0   -6.80    5.80
   8  -1   0   -1.00    2.20
  -8   1   0   -3.70    6.80
  -8   1   0   -1.20    5.30
  -8   1   0   -3.40    8.00
  -8   1   0  -16.30    5.40
   7  -1   0   13.70    8.40
   7  -1   0   35.70    9.30
   7  -1   0   25.30   10.30
   7  -1   0   34.30   12.00
   7  -1   0   38.70    7.50
   7  -1   0   20.50    4.40
   7  -1   0   47.30   13.30
  -7   1   0   35.50   11.20
  -7   1   0   35.10    9.60
  -7   1   0   42.60   11.70
  -7   1   0   18.40   10.10
   6  -1   0  348.37   19.00
   6  -1   0  350.26   19.80
   6  -1   0  376.56   25.90
   6  -1   0  351.86   23.80
   6  -1   0  350.46   23.10
   6  -1   0  362.96   15.70
   6  -1   0  339.17   23.30
   6  -1   0  341.77   20.40
   6  -1   0  354.36   23.70
  -6   1   0  386.26   22.10
  -6   1   0  333.37   25.50
  -6   1   0  418.46   25.00
  -6   1   0  350.86   22.90
   5  -1   0  894.61   37.20
   5  -1   0  841.12   27.60
   5  -1   0  838.42   31.60
   5  -1   0  864.51   25.00
   5  -1   0  866.81   31.30
   5  -1   0  906.01   36.30
   5  -1   0  843.32   37.30
   5  -1   0  804.62   34.30
   5  -1   0  839.52   31.30
  -5   1   0  819.62   35.10
  -5   1   0  827.02   34.60
  -5   1   0  906.51   39.20
  -5   1   0  849.32   33.60
   4  -1   0    0.30    3.50
   4  -1   0    4.50    2.60
   4  -1   0   -5.20    3.00
   4  -1   0    3.50    4.60
   4  -1   0   -2.90    2.40
   4  -1   0   -0.50    3.00
   4  -1   0    7.20    4.10
   4  -1   0   -1.20    1.70
   4  -1   0    2.80    3.80
   4  -1   0    1.40    4.00
   4  -1   0    1.30    3.40
   4  -1   0   -3.60    2.70
  -4   1   0   -0.20    3.60
  -4   1   0    3.40    3.90
  -4   1   0   -2.00    4.30
  -4   1   0    6.20    5.20
  -4   1   0   -3.30    3.40
   3  -1   0   -2.10    3.20
   3  -1   0    7.00    4.30
   3  -1   0    2.50    2.70
   3  -1   0    6.00    3.50
   3  -1   0    2.20    2.80
   3  -1   0    6.90    3.10
   3  -1   0    6.30    4.40
   3  -1   0    3.00    2.20
   3  -1   0    3.50    2.80
   3  -1   0    3.70    2.30
   3  -1   0    2.60    4.00
   3  -1   0    1.90    2.00
  -3   1   0    1.30    4.40
  -3   1   0   -0.70    3.00
  -3   1   0    4.00    3.00
  -3   1   0    3.80    4.30
  -3   1   0    1.10    2.90
  -3   1   0    7.00    3.20
   2  -1   0 2625.04   66.19
   2  -1   0 2766.62   73.09
   2  -1   0 2649.63   69.49
   2  -1   0 2767.32   70.79
   2  -1   0 2714.23   70.39
   2  -1   0 2714.33   68.69
   2  -1   0 2688.93   72.69
   2  -1   0 2643.34   65.99
   2  -1   0 2637.64   72.39
   2  -1   0 2678.13   72.19
   2  -1   0 2745.23   69.69
  -2   1   0 2614.94   72.59
  -2   1   0 2804.32   73.19
  -2   1   0 2616.94   69.29
  -2   1   0 2634.34   69.49
  -2   1   0 2757.62   70.69
  -2   1   0 2568.54   72.39
   1  -1   0 3394.86  120.99
  -1   1   0 3383.46  120.79
   0  -1   0   -1.40    1.70
   0   1   0    0.10    0.90
   0   1   0    0.00    1.00
  -1  -1   0 1152.68   32.90
  -1  -1   0 1175.28   33.10
  -1  -1   0 1145.69   33.20
  -1  -1   0 1192.78   34.10
  -1  -1   0 1156.88   33.00
  -1  -1   0 1165.08   33.70
  -1  -1   0 1172.28   31.20
  -1  -1   0 1158.28   34.30
   1   1   0 1149.29   33.40
   1   1   0 1155.98   33.00
   1   1   0 1157.58   34.10
   1   1   0 1180.08   33.10
   1   1   0 1216.28   33.30
   1   1   0 1143.69   35.30
   1   1   0 1142.79   33.60
   1   1   0 1181.88   31.20
  -2  -1   0   14.70    5.00
  -2  -1   0   12.40    4.70
  -2  -1   0   11.20    3.40
  -2  -1   0   10.80    4.10
  -2  -1   0   12.60    4.40
  -2  -1   0    5.10    3.20
  -2  -1   0    9.50    3.70
   2   1   0   11.50    4.10
   2   1   0   14.80    4.70
   2   1   0    8.30    3.10
   2   1   0    4.90    3.90
   2   1   0   10.00    4.20
   2   1   0    7.80    3.10
   2   1   0   10.60    4.40
   2   1   0    6.30    4.30
  -3  -1   0   93.99    9.00
  -3  -1   0  110.39    9.30
  -3  -1   0  102.79    5.30
  -3  -1   0   93.49    8.20
  -3  -1   0   90.99    8.20
  -3  -1   0   87.79    8.90
  -3  -1   0   91.79   10.90
  -3  -1   0  104.09   13.00
   3   1   0  114.69   13.30
   3   1   0   89.89   11.20
   3   1   0  120.79   10.40
   3   1   0   94.49    9.20
   3   1   0   93.49    7.90
   3   1   0  112.69    9.80
   3   1   0  109.49    9.90
   3   1   0   90.19    8.70
   3   1   0   88.29    8.90
  -4  -1   0 1751.02   57.39
  -4  -1   0 1740.53   47.20
  -4  -1   0 1798.12   54.09
  -4  -1   0 1791.42   58.99
  -4  -1   0 1826.82   53.49
  -4  -1   0 1785.62   58.09
  -4  -1   0 1763.52   56.49
  -4  -1   0 1814.72   52.99
  -4  -1   0 1764.72   60.19
   4   1   0 1774.42   58.79
   4   1   0 1820.62   56.29
   4   1   0 1815.12   59.49
   4   1   0 1811.42   57.49
   4   1   0 1714.63   59.49
   4   1   0 1762.52   57.39
   4   1   0 1817.62   59.99
   4   1   0 1794.42   53.19
   4   1   0 1747.43   58.59
  -5  -1   0  222.08   14.40
  -5  -1   0  256.27   20.20
  -5  -1   0  264.77   20.00
  -5  -1   0  187.98   16.70
  -5  -1   0  230.08   18.20
  -5  -1   0  221.48   16.70
  -5  -1   0  234.38   13.90
   5   1   0  228.48   14.10
   5   1   0  259.47   19.40
   5   1   0  241.28   19.80
   5   1   0  226.88   19.70
   5   1   0  199.68   16.20
   5   1   0  208.68   18.40
   5   1   0  280.07   17.90
  -6  -1   0   34.00    6.50
  -6  -1   0   50.69   11.80
  -6  -1   0   53.59   12.30
  -6  -1   0   53.29   12.70
  -6  -1   0   40.20    7.20
  -6  -1   0   36.40   10.30
  -6  -1   0   51.29   12.60
   6   1   0   33.00    7.10
   6   1   0   54.79   11.70
   6   1   0   43.80   10.70
   6   1   0   52.49   12.90
   6   1   0   35.10    9.10
   6   1   0   42.60   11.60
  -7  -1   0   49.40    7.40
  -7  -1   0   59.29    7.50
  -7  -1   0   60.89   14.20
  -7  -1   0   48.70   13.50
  -7  -1   0   44.50   12.90
  -7  -1   0   48.30   11.70
  -7  -1   0   53.49    8.50
   7   1   0   42.70    7.80
   7   1   0   64.79   13.20
   7   1   0   50.29   14.20
   7   1   0   83.59   16.90
  -8  -1   0   44.80    7.20
  -8  -1   0   45.30   14.20
  -8  -1   0   36.20   13.60
  -8  -1   0   42.90   14.20
  -8  -1   0   20.60    8.50
   8   1   0   35.50    8.10
   8   1   0   57.69   16.70
   8   1   0   71.39   18.00
  -9  -1   0   28.60    9.40
  -9  -1   0   45.60   14.60
  -9  -1   0   17.30   12.50
  -9  -1   0   55.59   15.10
   9   1   0   31.90   13.60
   9   1   0   33.50   13.00
   9   1   0   33.20   15.40
 -10  -1   0   33.50   14.60
 -10  -1   0    3.40    7.70
 -10  -1   0   24.10   15.50
 -10  -1   0   35.80   15.70
  10   1   0   25.20   16.80
  10   1   0   34.50   13.80
  10  -2   0   10.00    9.10
  10  -2   0    4.30   11.20
  10  -2   0   11.20   15.30
 -10   2   0   -7.00    6.80
 -10   2   0    3.50   10.30
 -10   2   0   13.60   10.20
 -10   2   0  -11.80    7.70
   9  -2   0   13.20   10.70
   9  -2   0   35.90   15.50
   9  -2   0   31.70   10.40
  -9   2   0   30.30   12.40
  -9   2   0   34.20   14.60
  -9   2   0   32.40   10.60
  -9   2   0   12.70    9.30
   8  -2   0   32.60   13.10
   8  -2   0   17.30   12.40
   8  -2   0   23.30    8.80
  -8   2   0   34.20   10.60
  -8   2   0   14.50    8.40
  -8   2   0   21.90   10.30
  -8   2   0   39.90   11.00
   7  -2   0  118.89   17.00
   7  -2   0  116.59    7.30
   7  -2   0  102.89   14.30
   7  -2   0  153.58   21.40
   7  -2   0  106.29   14.90
   7  -2   0  150.88   13.50
  -7   2   0  165.48   15.90
  -7   2   0  135.99   21.70
  -7   2   0  133.09   17.40
  -7   2   0  116.99   16.50
   6  -2   0  111.79   10.40
   6  -2   0  135.39   16.20
   6  -2   0  119.39   16.90
   6  -2   0  103.79   14.20
   6  -2   0  118.19    8.70
   6  -2   0  102.69   16.60
   6  -2   0   93.79   12.60
   6  -2   0  125.39   18.10
   6  -2   0  104.29    7.40
   6  -2   0  105.19   10.50
  -6   2   0   92.69   18.30
  -6   2   0  117.99   17.70
  -6   2   0   95.39   13.30
  -6   2   0   97.69   13.20
  -6   2   0  117.39   14.80
   5  -2   0  426.66   21.90
   5  -2   0  436.76   18.40
   5  -2   0  422.56   25.30
   5  -2   0  454.85   22.30
   5  -2   0  386.06   18.00
   5  -2   0  394.56   21.50
   5  -2   0  398.66   17.60
   5  -2   0  417.06   24.00
   5  -2   0  386.96   23.70
   5  -2   0  405.66   21.20
  -5   2   0  419.16   21.60
  -5   2   0  407.46   21.10
  -5   2   0  408.86   25.70
  -5   2   0  415.66   25.60
  -5   2   0  414.56   21.50
   4  -2   0 2796.42   82.39
   4  -2   0 2746.13   82.09
   4  -2   0 2839.62   79.49
   4  -2   0 2734.13   76.99
   4  -2   0 2800.62   83.49
   4  -2   0 2712.33   82.79
   4  -2   0 2742.73   71.99
   4  -2   0 2707.03   72.49
   4  -2   0 2739.63   78.69
   4  -2   0 2678.53   74.89
  -4   2   0 2817.82   83.39
  -4   2   0 2811.72   83.89
  -4   2   0 2750.22   76.79
  -4   2   0 2703.83   77.69
  -4   2   0 2758.42   76.59
   3  -2   0   88.59   11.10
   3  -2   0   83.49    5.00
   3  -2   0   79.99    6.70
   3  -2   0   86.39   10.70
   3  -2   0   86.49   10.80
   3  -2   0   99.79   11.50
   3  -2   0   88.59    8.20
   3  -2   0   82.49    6.70
   3  -2   0   78.39    7.60
   3  -2   0   87.89    4.20
   3  -2   0  106.29    9.30
  -3   2   0   92.49   10.80
  -3   2   0   86.59    8.10
  -3   2   0   87.79    7.10
  -3   2   0   80.09   10.60
  -3   2   0   86.29    6.90
   2  -2   0  379.26   17.30
   2  -2   0  383.16   16.00
   2  -2   0  389.16   17.20
   2  -2   0  407.46   17.40
   2  -2   0  366.36   11.10
   2  -2   0  413.76   18.50
   2  -2   0  375.86   16.20
   2  -2   0  394.26   16.80
   2  -2   0  375.46   11.10
   2  -2   0  347.27   16.20
  -2   2   0  389.26   15.80
  -2   2   0  371.06   17.40
  -2   2   0  382.56   12.70
  -2   2   0  399.66   12.20
  -2   2   0  370.66   17.60
  -2   2   0  373.96   17.30
  -2   2   0  356.46   16.70
   1  -2   0 3659.23   93.39
   1  -2   0 3562.04   93.29
   1  -2   0 3626.74   93.49
   1  -2   0 3547.65   91.79
  -1   2   0 3658.33   92.19
  -1   2   0 3537.95   93.39
  -1   2   0 3600.04   92.19
  -1   2   0 3498.35   93.19
   0  -2   0  236.58   11.30
   0  -2   0  241.18    9.90
   0  -2   0  237.48   10.70
   0  -2   0  249.58    9.70
   0  -2   0  254.87   11.40
   0  -2   0  236.78   11.50
   0  -2   0  253.27   10.10
   0  -2   0  240.48   12.10
   0   2   0  243.38   10.10
   0   2   0  250.37   12.00
   0   2   0  243.38    9.90
   0   2   0  247.88   11.50
   0   2   0  247.18   12.20
   0   2   0  227.88   11.40
   0   2   0  241.98    7.20
   0   2   0  230.98    9.50
   0   2   0  233.08   11.10
  -1  -2   0  130.69    8.70
  -1  -2   0  113.09    8.50
  -1  -2   0  126.49    9.30
  -1  -2   0  132.89    9.50
  -1  -2   0  108.09    8.70
  -1  -2   0  118.89    5.30
  -1  -2   0  135.09    8.30
  -1  -2   0  125.39    9.10
   1   2   0  122.09    5.30
   1   2   0  120.29    8.90
   1   2   0  120.69    9.30
   1   2   0  121.69    9.10
   1   2   0  131.99    8.50
   1   2   0  116.29    8.60
   1   2   0  131.19    9.30
   1   2   0  115.99    8.30
  -2  -2   0  111.39   10.40
  -2  -2   0   98.29   11.00
  -2  -2   0   84.59    8.40
  -2  -2   0   91.19    8.60
  -2  -2   0   97.89    9.20
  -2  -2   0   94.99    8.70
  -2  -2   0   90.79    6.80
  -2  -2   0   95.49    9.50
  -2  -2   0   94.09    7.50
   2   2   0   88.99    9.20
   2   2   0  101.19    7.10
   2   2   0  104.99   10.00
   2   2   0  106.49    8.90
   2   2   0   90.19    8.90
   2   2   0   94.09    9.30
   2   2   0   96.79    8.50
   2   2   0   93.29    9.50
  -3  -2   0 1535.15   48.30
  -3  -2   0 1521.95   47.20
  -3  -2   0 1524.85   41.60
  -3  -2   0 1541.65   50.39
  -3  -2   0 1527.05   52.59
  -3  -2   0 1599.44   49.20
  -3  -2   0 1513.55   49.90
  -3  -2   0 1538.25   51.39
   3   2   0 1473.15   50.39
   3   2   0 1518.75   50.99
   3   2   0 1613.34   50.29
   3   2   0 1583.34   52.69
   3   2   0 1511.75   50.79
   3   2   0 1493.45   47.00
   3   2   0 1595.24   52.69
   3   2   0 1531.95   51.09
  -4  -2   0  257.27   17.50
  -4  -2   0  243.28    8.80
  -4  -2   0  257.97   16.90
  -4  -2   0  235.28   18.40
  -4  -2   0  252.97   18.70
  -4  -2   0  244.98   16.20
  -4  -2   0  241.98    8.50
  -4  -2   0  257.27   15.70
  -4  -2   0  251.67   16.20
   4   2   0  270.77   18.40
   4   2   0  255.47   19.00
   4   2   0  214.38   16.60
   4   2   0  252.17   18.70
   4   2   0  258.27   17.30
   4   2   0  256.27   17.50
   4   2   0  246.88   15.40
   4   2   0  255.27   18.20
  -5  -2   0  164.28   15.50
  -5  -2   0  136.79   13.60
  -5  -2   0  179.48   21.60
  -5  -2   0  146.79   12.90
  -5  -2   0  162.08   19.40
  -5  -2   0  149.99   13.20
  -5  -2   0  138.79   14.00
  -5  -2   0  155.08   15.10
   5   2   0  168.58   19.60
   5   2   0  157.98   15.50
   5   2   0  154.78   15.50
   5   2   0  148.19   19.40
   5   2   0  149.09   18.80
   5   2   0  154.68   19.00
   5   2   0  151.28   13.00
  -6  -2   0   75.29   12.30
  -6  -2   0   55.09   19.70
  -6  -2   0   76.99   10.90
  -6  -2   0   93.89   15.30
  -6  -2   0   40.60   11.20
   6   2   0   69.29   10.70
   6   2   0   99.59   17.20
   6   2   0   77.19   14.20
  -7  -2   0   15.40    8.10
  -7  -2   0   -3.60    7.90
  -7  -2   0   -2.20    4.90
  -7  -2   0    5.40    5.70
  -7  -2   0   10.00    8.10
   7   2   0   -3.00    4.20
   7   2   0   13.40   10.50
   7   2   0   13.00    9.80
   7   2   0    5.40    8.00
  -8  -2   0   12.90    5.60
  -8  -2   0   14.50    5.80
  -8  -2   0   14.50    6.60
  -8  -2   0   34.20   13.40
  -8  -2   0   35.40   13.20
  -8  -2   0   26.90   10.40
  -8  -2   0   10.80   10.50
   8   2   0   34.90   14.90
   8   2   0    8.30    8.60
   8   2   0   16.60    7.60
   8   2   0   33.90   13.60
  -9  -2   0   -6.00    6.70
  -9  -2   0   14.40    9.80
  -9  -2   0   14.30    6.00
  -9  -2   0    8.90   10.80
  -9  -2   0   32.00   14.90
  -9  -2   0  -12.20    9.90
   9   2   0   -5.90   10.50
   9   2   0    4.00    9.10
   9   2   0   -9.70    5.60
   9   2   0    0.10    7.70
 -10  -2   0    5.60    6.60
 -10  -2   0   25.80   18.60
 -10  -2   0   21.20   13.30
  10   2   0   26.00   15.20
  10   2   0   21.10   15.90
  10   2   0   31.60   14.10
  10  -3   0   -2.00   12.10
  10  -3   0   -2.10    8.10
  10  -3   0   -5.30   10.90
 -10   3   0   10.30   12.00
 -10   3   0   -2.90    7.40
 -10   3   0   -2.20    8.80
   9  -3   0   -0.20    6.20
   9  -3   0    0.90   10.70
   9  -3   0   11.50   11.20
  -9   3   0   -2.10    8.00
  -9   3   0   18.60   12.10
  -9   3   0    8.60    7.70
  -9   3   0    3.50    6.50
   8  -3   0   46.40    9.80
   8  -3   0   16.40    9.20
   8  -3   0   55.99   16.60
   8  -3   0   34.60    5.60
   8  -3   0   35.80    9.80
  -8   3   0   30.50    8.70
  -8   3   0   35.20   10.10
  -8   3   0   31.50   12.50
  -8   3   0   20.50    8.90
   7  -3   0  144.09   18.00
   7  -3   0  145.39   13.30
   7  -3   0  197.08   14.30
   7  -3   0  160.68   18.40
   7  -3   0  188.48   25.40
   7  -3   0  161.58    8.60
   7  -3   0  173.28   12.50
  -7   3   0  146.49   15.00
  -7   3   0  200.18   16.90
  -7   3   0  146.69   22.00
  -7   3   0  198.38   17.40
   6  -3   0  123.39   17.00
   6  -3   0  127.79   12.20
   6  -3   0  126.69   19.00
   6  -3   0  130.79   17.10
   6  -3   0  123.79   10.30
   6  -3   0  128.49   11.10
   6  -3   0  125.89    8.90
   6  -3   0  130.99   16.10
   6  -3   0  147.29   11.20
  -6   3   0   99.29   18.50
  -6   3   0  110.09   13.50
  -6   3   0  103.09   16.70
  -6   3   0  132.09   12.70
  -6   3   0  142.89   16.50
   5  -3   0  264.27   17.50
   5  -3   0  248.88   19.30
   5  -3   0  246.48   18.80
   5  -3   0  247.68   13.10
   5  -3   0  251.37   15.00
   5  -3   0  240.18   15.10
   5  -3   0  251.07   12.50
   5  -3   0  207.48   16.50
   5  -3   0  234.18   12.50
   5  -3   0  263.17   19.60
  -5   3   0  248.48   16.50
  -5   3   0  231.78   19.50
  -5   3   0  242.38   14.40
  -5   3   0  228.98   14.20
  -5   3   0  242.78   19.90
   4  -3   0  305.27   14.80
   4  -3   0  292.17   10.40
   4  -3   0  280.47   18.60
   4  -3   0  327.37   20.20
   4  -3   0  316.37   17.80
   4  -3   0  299.47   12.30
   4  -3   0  298.77   20.00
   4  -3   0  295.37   18.40
   4  -3   0  295.87   16.90
  -4   3   0  283.17   19.00
  -4   3   0  301.37   13.80
  -4   3   0  305.77   14.30
  -4   3   0  301.87   17.00
  -4   3   0  277.67   19.60
   3  -3   0   21.30    6.30
   3  -3   0   25.10    7.20
   3  -3   0   22.00    3.30
   3  -3   0   22.00    3.20
   3  -3   0   22.30    5.90
   3  -3   0   16.50    5.30
   3  -3   0   13.80    5.60
   3  -3   0   24.60    5.20
   3  -3   0   18.30    5.70
  -3   3   0   27.80    7.50
  -3   3   0   22.40    6.80
  -3   3   0   12.90    5.70
  -3   3   0   13.10    2.60
  -3   3   0   19.60    6.50
  -3   3   0   15.30    3.30
   2  -3   0 1592.94   50.79
   2  -3   0 1503.05   41.90
   2  -3   0 1525.35   48.60
   2  -3   0 1518.45   47.60
   2  -3   0 1561.14   49.60
   2  -3   0 1562.74   41.70
   2  -3   0 1618.04   47.20
   2  -3   0 1566.44   48.70
   2  -3   0 1511.65   49.10
  -2   3   0 1546.25   49.50
  -2   3   0 1529.75   39.10
  -2   3   0 1498.65   49.30
  -2   3   0 1534.55   46.90
  -2   3   0 1599.84   48.30
   1  -3   0 3336.07   91.49
   1  -3   0 3425.86   87.39
   1  -3   0 3371.36   92.29
   1  -3   0 3453.65   88.09
   1  -3   0 3431.06   88.79
   1  -3   0 3293.07   83.09
  -1   3   0 3438.16   86.29
  -1   3   0 3315.17   91.69
  -1   3   0 3493.15   90.09
  -1   3   0 3381.16   92.19
  -1   3   0 3456.15   91.49
  -1   3   0 3488.45   87.09
  -1   3   0 3320.07   83.29
  -1   3   0 3335.47   83.59
   0  -3   0 2788.32   72.19
   0  -3   0 2655.93   72.39
   0  -3   0 2770.42   76.89
   0  -3   0 2717.43   75.29
   0  -3   0 2799.82   75.59
   0  -3   0 2753.12   71.89
   0  -3   0 2709.93   76.09
   0  -3   0 2714.63   75.29
   0  -3   0 2677.13   73.79
   0   3   0 2756.52   73.59
   0   3   0 2655.23   74.29
   0   3   0 2790.72   76.79
   0   3   0 2785.72   75.49
   0   3   0 2753.32   72.09
   0   3   0 2752.62   71.49
   0   3   0 2771.22   75.69
   0   3   0 2709.73   72.19
  -1  -3   0   43.40    7.10
  -1  -3   0   43.70    7.30
  -1  -3   0   45.90    6.50
  -1  -3   0   65.59    9.00
  -1  -3   0   45.90    7.60
  -1  -3   0   44.70    8.30
  -1  -3   0   46.20    7.10
  -1  -3   0   48.40    8.20
   1   3   0   44.60    7.70
   1   3   0   40.90    6.80
   1   3   0   47.60    6.70
   1   3   0   66.89    9.20
   1   3   0   42.30    7.20
   1   3   0   40.90    6.80
   1   3   0   41.00    8.00
  -2  -3   0  158.38   12.90
  -2  -3   0  197.98   14.20
  -2  -3   0  207.78   13.10
  -2  -3   0  195.28    9.40
  -2  -3   0  187.58   14.40
  -2  -3   0  195.88   13.90
  -2  -3   0  186.78   11.60
  -2  -3   0  185.68   13.80
  -2  -3   0  233.08   14.60
   2   3   0  192.58   14.60
   2   3   0  183.08   13.00
   2   3   0  197.28   14.00
   2   3   0  177.08   14.00
   2   3   0  205.38   14.50
   2   3   0  212.48   14.20
   2   3   0  200.08   14.00
  -3  -3   0 1584.54   55.69
  -3  -3   0 1566.04   53.09
  -3  -3   0 1563.74   52.49
  -3  -3   0 1598.14   46.20
  -3  -3   0 1562.84   54.09
  -3  -3   0 1574.24   51.69
  -3  -3   0 1544.95   47.10
  -3  -3   0 1582.54   54.09
   3   3   0 1516.45   54.19
   3   3   0 1561.04   52.19
   3   3   0 1477.15   52.89
   3   3   0 1562.64   55.09
   3   3   0 1622.44   53.19
   3   3   0 1610.74   54.59
   3   3   0 1572.94   53.09
  -4  -3   0  264.27   16.40
  -4  -3   0  271.47   17.80
  -4  -3   0  303.67   20.20
  -4  -3   0  250.27   19.40
  -4  -3   0  277.97   19.50
  -4  -3   0  277.17   12.60
  -4  -3   0  260.37   21.20
  -4  -3   0  278.07   18.50
   4   3   0  243.38   19.80
   4   3   0  283.67   20.60
   4   3   0  264.37   19.00
   4   3   0  256.87   17.80
   4   3   0  286.77   21.20
   4   3   0  246.38   19.40
   4   3   0  299.07   20.70
  -5  -3   0   28.20    8.60
  -5  -3   0   44.40   10.00
  -5  -3   0   50.89   10.90
  -5  -3   0   37.80   10.10
  -5  -3   0   36.30   11.20
  -5  -3   0   34.10    9.20
  -5  -3   0   34.90    3.90
  -5  -3   0   38.50   11.10
   5   3   0   33.10    8.60
   5   3   0   31.20   11.10
   5   3   0   36.10   10.40
   5   3   0   47.90   12.00
   5   3   0   34.30    9.30
   5   3   0   28.60   10.20
   5   3   0   23.30   10.00
   5   3   0   39.60   10.50
  -6  -3   0    7.10    6.10
  -6  -3   0    5.70    5.70
  -6  -3   0   -2.90    5.90
  -6  -3   0   -5.00    8.30
  -6  -3   0   -7.60    5.30
  -6  -3   0    5.30    7.50
  -6  -3   0    2.50    7.40
   6   3   0   -4.60    7.80
   6   3   0   -6.40    5.80
   6   3   0   -3.40    6.70
   6   3   0   -3.10    3.80
  -7  -3   0   45.60   12.30
  -7  -3   0   26.60    8.50
  -7  -3   0   34.80   11.00
  -7  -3   0   35.10   10.00
  -7  -3   0   15.10   11.20
  -7  -3   0   37.70   12.60
   7   3   0   31.70   12.50
   7   3   0   42.70   12.60
   7   3   0   27.80   11.40
   7   3   0   33.80   14.00
  -8  -3   0   36.80   17.30
  -8  -3   0   41.60   13.80
  -8  -3   0   34.70   12.30
  -8  -3   0   42.60   10.80
  -8  -3   0   12.60   11.80
  -8  -3   0   12.50    8.00
   8   3   0   35.20   13.40
   8   3   0   13.90   11.20
   8   3   0   16.50    9.40
   8   3   0   31.60   12.90
  -9  -3   0   21.10   14.80
  -9  -3   0   29.20   13.40
  -9  -3   0    4.80   10.20
  -9  -3   0   11.80    8.10
  -9  -3   0   -3.00    6.20
   9   3   0   -2.00   10.50
   9   3   0   14.40   12.40
   9   3   0   -1.00    8.80
   9   3   0   16.60   11.40
 -10  -3   0    0.60    7.50
 -10  -3   0    1.70   14.30
 -10  -3   0   -6.10   10.10
 -10  -3   0   -6.30    7.70
 -10  -3   0  -10.10    6.70
  10   3   0   11.90   14.30
  10   3   0   38.50   18.20
  10   3   0    5.80   13.10
  10  -4   0   81.49   23.20
  10  -4   0   44.40   20.10
  10  -4   0   63.39   12.80
 -10   4   0   28.40    9.40
 -10   4   0   25.90   14.10
   9  -4   0    5.40    9.90
   9  -4   0    5.40    3.80
   9  -4   0   10.30    7.00
  -9   4   0   -9.00    9.90
  -9   4   0   13.40    7.50
   8  -4   0    2.60    6.10
   8  -4   0   17.60    5.80
   8  -4   0    6.50    4.80
   8  -4   0   15.10   11.40
  -8   4   0    9.00    6.60
  -8   4   0   10.20    6.70
  -8   4   0   -0.60    7.90
   7  -4   0   10.80    5.20
   7  -4   0    2.70    2.70
   7  -4   0    9.90    6.60
   7  -4   0    6.70    9.50
   7  -4   0   10.30    4.60
   7  -4   0    4.10    4.80
  -7   4   0    8.10    5.70
  -7   4   0    1.80    4.10
  -7   4   0    2.70    8.60
  -7   4   0    4.20    6.80
   6  -4   0  176.48   20.70
   6  -4   0  152.08   10.80
   6  -4   0  141.99   13.80
   6  -4   0  150.58   10.90
   6  -4   0  149.99   15.10
   6  -4   0  178.88   22.50
   6  -4   0  149.49   10.70
  -6   4   0  168.18   11.70
  -6   4   0  158.38   21.00
  -6   4   0  146.99   12.00
  -6   4   0  178.48   23.20
   5  -4   0  288.37   22.20
   5  -4   0  273.87   13.70
   5  -4   0  308.77   22.20
   5  -4   0  302.47   16.40
   5  -4   0  327.77   20.30
   5  -4   0  305.17   20.10
   5  -4   0  310.97   22.40
   5  -4   0  307.17    9.90
  -5   4   0  295.97   22.50
  -5   4   0  297.17   22.90
  -5   4   0  303.57   13.80
  -5   4   0  327.77   15.50
   4  -4   0    5.90    2.60
   4  -4   0   10.20    3.60
   4  -4   0   12.70    3.40
   4  -4   0   14.10    7.00
   4  -4   0   10.30    6.20
   4  -4   0   18.90    6.60
   4  -4   0   11.90    6.00
   4  -4   0    7.40    3.70
   4  -4   0    2.40    5.70
   4  -4   0    9.20    5.00
  -4   4   0    6.80    6.10
  -4   4   0    7.80    6.80
  -4   4   0    8.70    4.00
  -4   4   0    9.00    6.40
  -4   4   0    7.10    5.00
   3  -4   0   12.50    5.80
   3  -4   0   15.00    5.70
   3  -4   0   13.40    6.20
   3  -4   0   12.50    3.30
   3  -4   0   14.60    3.50
   3  -4   0   16.80    6.40
   3  -4   0   10.00    4.50
   3  -4   0    8.00    5.20
   3  -4   0   17.40    6.80
  -3   4   0   12.60    6.30
  -3   4   0   11.10    6.10
  -3   4   0   21.30    6.90
  -3   4   0   18.30    6.00
  -3   4   0   13.00    2.10
   2  -4   0  500.05   23.70
   2  -4   0  495.65   22.60
   2  -4   0  457.95   21.60
   2  -4   0  461.15   23.40
   2  -4   0  506.85   24.30
   2  -4   0  430.46   22.30
   2  -4   0  495.15   24.00
   2  -4   0  465.05   14.80
   2  -4   0  476.65   18.20
  -2   4   0  457.85   21.60
  -2   4   0  456.65   21.90
  -2   4   0  478.15   20.70
  -2   4   0  474.95   23.50
  -2   4   0  479.35   24.00
  -2   4   0  457.35   13.00
   1  -4   0 2435.86   71.79
   1  -4   0 2467.15   71.49
   1  -4   0 2398.06   68.09
   1  -4   0 2503.55   71.39
   1  -4   0 2425.36   66.29
   1  -4   0 2414.66   66.69
   1  -4   0 2371.46   71.79
   1  -4   0 2328.27   61.69
   1  -4   0 2360.36   70.89
  -1   4   0 2303.07   61.79
  -1   4   0 2399.56   71.19
  -1   4   0 2314.27   64.99
  -1   4   0 2366.56   71.49
  -1   4   0 2426.56   71.19
  -1   4   0 2439.76   61.99
  -1   4   0 2374.96   64.49
  -1   4   0 2386.36   68.39
  -1   4   0 2437.46   63.99
   0  -4   0   16.60    5.10
   0  -4   0   24.40    6.30
   0  -4   0   21.10    4.80
   0  -4   0   27.70    6.60
   0  -4   0   30.90    5.50
   0  -4   0   25.90    5.90
   0  -4   0   25.30    5.40
   0  -4   0   29.20    6.50
   0  -4   0   26.30    6.80
   0   4   0   25.00    5.20
   0   4   0   23.40    2.10
   0   4   0   22.30    6.10
   0   4   0   33.90    7.30
   0   4   0   19.90    5.90
   0   4   0   23.40    4.80
   0   4   0   30.60    6.60
   0   4   0   33.60    6.90
   0   4   0   27.40    5.40
  -1  -4   0    3.30    5.20
  -1  -4   0    7.70    4.50
  -1  -4   0    8.90    5.70
  -1  -4   0    6.60    4.00
  -1  -4   0    8.60    4.20
  -1  -4   0    3.50    4.10
  -1  -4   0    9.80    5.40
  -1  -4   0    7.80    4.50
   1   4   0   12.30    5.50
   1   4   0    6.10    4.00
   1   4   0    6.30    5.20
   1   4   0    8.60    4.50
   1   4   0   12.90    5.20
   1   4   0    8.80    4.50
   1   4   0    5.00    4.80
   1   4   0    2.00    4.50
  -2  -4   0 2021.10   60.89
  -2  -4   0 1958.90   64.89
  -2  -4   0 2055.59   66.29
  -2  -4   0 1979.50   63.89
  -2  -4   0 2032.60   63.69
  -2  -4   0 1968.50   61.09
  -2  -4   0 2043.90   65.29
  -2  -4   0 2021.70   63.59
   2   4   0 2041.90   65.29
   2   4   0 1951.70   64.39
   2   4   0 1960.50   65.29
   2   4   0 1992.20   61.89
   2   4   0 2026.30   64.29
   2   4   0 2090.99   63.69
   2   4   0 2002.20   62.79
  -3  -4   0 1429.76   52.49
  -3  -4   0 1413.66   49.99
  -3  -4   0 1417.26   53.89
  -3  -4   0 1407.26   51.99
  -3  -4   0 1378.86   42.60
  -3  -4   0 1374.06   50.89
  -3  -4   0 1438.86   46.30
  -3  -4   0 1436.96   53.59
  -3  -4   0 1407.66   50.59
   3   4   0 1435.46   50.99
   3   4   0 1521.15   53.19
   3   4   0 1388.16   53.19
   3   4   0 1457.15   52.29
   3   4   0 1494.35   54.39
   3   4   0 1484.55   52.59
   3   4   0 1440.76   53.39
  -4  -4   0  189.78   19.10
  -4  -4   0  138.29   17.50
  -4  -4   0  132.69   17.20
  -4  -4   0  154.18   19.20
  -4  -4   0  156.58   14.90
  -4  -4   0  166.38   12.40
  -4  -4   0  155.08   11.30
  -4  -4   0  163.68   16.40
   4   4   0  172.78   17.00
   4   4   0  152.08   15.10
   4   4   0  153.38   18.70
   4   4   0  176.18   17.20
   4   4   0  193.68   18.30
   4   4   0  176.48   21.10
   4   4   0  159.98   16.40
  -5  -4   0    1.30    6.60
  -5  -4   0   -2.10    5.60
  -5  -4   0    1.50    6.30
  -5  -4   0   -5.20    3.90
  -5  -4   0    5.10    9.10
  -5  -4   0    6.90    6.90
  -5  -4   0   -0.30    2.80
   5   4   0   -1.10    5.10
   5   4   0    7.40    7.60
   5   4   0    3.10    6.50
  -6  -4   0    0.20    6.50
  -6  -4   0    2.40    7.20
  -6  -4   0   13.80   10.80
  -6  -4   0   26.30    9.70
  -6  -4   0    9.40    7.10
  -6  -4   0   10.20    2.00
  -6  -4   0   14.60    7.70
   6   4   0   10.90    6.90
   6   4   0    4.90    9.00
   6   4   0   -4.80    8.10
   6   4   0   28.10   11.90
  -7  -4   0  223.48   28.80
  -7  -4   0  282.17   23.80
  -7  -4   0  225.98   20.60
  -7  -4   0  279.87   23.30
  -7  -4   0  257.97   22.20
  -7  -4   0  266.37   32.80
  -7  -4   0  265.37   25.70
   7   4   0  274.07   32.90
   7   4   0  227.58   22.70
   7   4   0  323.27   30.30
   7   4   0  249.58   25.30
  -8  -4   0   71.19   15.80
  -8  -4   0   42.10   15.00
  -8  -4   0   86.69   23.50
  -8  -4   0   52.19   18.10
  -8  -4   0   63.59   14.80
  -8  -4   0   42.90   12.20
   8   4   0   54.79   16.60
   8   4   0   64.49   19.10
   8   4   0   58.49   19.20
  -9  -4   0   12.10    8.60
  -9  -4   0   28.80   11.30
  -9  -4   0   -7.80    9.70
  -9  -4   0   13.60   14.30
  -9  -4   0    6.30    8.90
  -9  -4   0   25.40   12.90
   9   4   0   13.40   14.70
   9   4   0  -11.30    9.80
  10  -5   0    4.50    7.10
  10  -5   0   44.30   25.30
  10  -5   0   17.10   14.00
 -10   5   0   11.60   14.90
   9  -5   0   24.70   14.90
   9  -5   0   50.59    8.90
   9  -5   0   55.79   11.40
   8  -5   0   49.30    9.40
   8  -5   0   31.60    3.90
   8  -5   0   50.09   10.70
   8  -5   0   42.40    9.00
   8  -5   0   83.09   20.30
  -8   5   0   76.79   18.80
  -8   5   0   17.10   12.90
   7  -5   0    0.90    3.40
   7  -5   0   -2.30    4.20
   7  -5   0    5.30    5.80
   7  -5   0    1.10    9.10
   7  -5   0   -3.00    3.70
   7  -5   0  -16.40    6.40
  -7   5   0    0.20    8.30
  -7   5   0    7.50    9.20
  -7   5   0    1.70    4.20
   6  -5   0   60.39   12.40
   6  -5   0   49.99    7.50
   6  -5   0   60.29    9.00
   6  -5   0   67.79    8.70
   6  -5   0   59.99   12.60
  -6   5   0   59.79    7.70
  -6   5   0   65.39   15.00
  -6   5   0   48.50   12.50
   5  -5   0  104.49   15.50
   5  -5   0   85.79    7.40
   5  -5   0   82.79    7.80
   5  -5   0   99.89   16.20
   5  -5   0   95.69   15.50
   5  -5   0  109.49   15.70
   5  -5   0   92.69   11.70
  -5   5   0   92.29   16.20
  -5   5   0   95.19   16.00
   4  -5   0  527.65   29.70
   4  -5   0  503.05   20.20
   4  -5   0  513.65   25.20
   4  -5   0  482.35   26.20
   4  -5   0  553.04   29.30
   4  -5   0  512.45   28.50
   4  -5   0  517.65   30.00
  -4   5   0  545.85   28.60
  -4   5   0  548.95   29.10
  -4   5   0  523.45   30.00
  -4   5   0  511.95   29.40
   3  -5   0  219.88   17.90
   3  -5   0  206.48   15.50
   3  -5   0  198.58   11.70
   3  -5   0  223.78   13.00
   3  -5   0  209.68   15.90
   3  -5   0  222.58   17.50
   3  -5   0  226.48   16.50
   3  -5   0  242.18   18.10
   3  -5   0  214.98   17.80
   3  -5   0  219.78   10.40
  -3   5   0  215.58   18.20
  -3   5   0  239.28   16.30
  -3   5   0  189.38   17.20
  -3   5   0  200.28   16.20
   2  -5   0  884.41   35.90
   2  -5   0  842.82   30.00
   2  -5   0  884.51   36.00
   2  -5   0  886.71   36.60
   2  -5   0  872.11   31.50
   2  -5   0  799.42   35.90
   2  -5   0  791.52   35.60
   2  -5   0  808.72   31.00
  -2   5   0  847.72   33.80
  -2   5   0  840.92   30.70
  -2   5   0  791.02   35.90
  -2   5   0  885.31   35.00
  -2   5   0  827.92   22.80
  -2   5   0  805.42   35.70
   1  -5   0  149.19   11.00
   1  -5   0  154.98    8.80
   1  -5   0  171.18   15.00
   1  -5   0  161.58   14.50
   1  -5   0  169.88   13.30
   1  -5   0  144.59   12.80
   1  -5   0  173.38   14.10
   1  -5   0  140.69   11.20
   1  -5   0  151.48   13.60
  -1   5   0  151.08    9.00
  -1   5   0  154.08   14.30
  -1   5   0  138.89   10.10
  -1   5   0  166.08    9.20
  -1   5   0  160.38   11.00
  -1   5   0  164.68   12.50
  -1   5   0  166.38   14.30
  -1   5   0  156.58    8.70
  -1   5   0  153.58   13.40
   0  -5   0  105.59    9.10
   0  -5   0  108.09   14.20
   0  -5   0  122.09   15.10
   0  -5   0  115.69   11.70
   0  -5   0   97.99   13.20
   0  -5   0  106.69   12.60
   0  -5   0  117.89   13.30
   0  -5   0   91.19   10.40
   0  -5   0  123.99   14.50
   0   5   0  109.09   11.00
   0   5   0  122.29   14.90
   0   5   0  100.09    5.40
   0   5   0   96.09   11.50
   0   5   0  121.09   10.00
   0   5   0  106.39   13.30
   0   5   0  120.59   11.20
   0   5   0  121.39   13.60
   0   5   0  119.19   10.90
  -1  -5   0    2.80    3.50
  -1  -5   0   10.90    5.60
  -1  -5   0    7.00    3.60
  -1  -5   0    3.60    4.50
  -1  -5   0    3.80    5.00
  -1  -5   0    1.80    5.00
  -1  -5   0    0.70    5.00
  -1  -5   0    4.20    5.80
   1   5   0    2.80    4.50
   1   5   0    2.20    3.60
   1   5   0   -0.90    3.70
   1   5   0    5.30    3.90
   1   5   0   -0.60    5.40
   1   5   0    3.00    4.90
   1   5   0    2.00    3.50
   1   5   0    3.50    5.50
  -2  -5   0   84.89   12.70
  -2  -5   0   89.39   12.60
  -2  -5   0   77.29   11.80
  -2  -5   0   71.49   10.40
  -2  -5   0   65.49   11.60
  -2  -5   0   92.29   14.80
  -2  -5   0  105.49   14.00
  -2  -5   0   72.99   12.80
   2   5   0  110.69   14.00
   2   5   0   81.09   13.30
   2   5   0   97.39   13.90
   2   5   0   90.49   12.20
   2   5   0   97.49   14.10
   2   5   0   75.99   13.20
   2   5   0   81.69   13.40
   2   5   0   66.49   11.70
  -3  -5   0   38.10    8.30
  -3  -5   0   30.00    9.30
  -3  -5   0   40.70   10.20
  -3  -5   0   28.20    9.00
  -3  -5   0   47.10   11.80
  -3  -5   0   49.80   10.70
  -3  -5   0   40.30    9.00
   3   5   0   48.10   10.50
   3   5   0   42.50   11.60
   3   5   0   15.90    7.00
   3   5   0   33.60   10.00
   3   5   0   39.70   11.50
  -4  -5   0  419.06   29.80
  -4  -5   0  397.06   25.90
  -4  -5   0  470.35   30.10
  -4  -5   0  436.76   28.10
  -4  -5   0  459.25   28.80
  -4  -5   0  439.36   22.30
   4   5   0  472.75   28.70
   4   5   0  408.46   26.70
   4   5   0  475.85   32.90
   4   5   0  411.36   27.70
   4   5   0  485.85   30.20
  -5  -5   0    9.20    5.60
  -5  -5   0    1.30    6.80
  -5  -5   0    9.50    8.70
  -5  -5   0    5.10    2.40
  -5  -5   0  -11.00    6.10
  -5  -5   0    6.20    4.60
  -5  -5   0   13.40    7.10
  -5  -5   0    7.00    9.20
   5   5   0   13.00    8.60
   5   5   0   10.40    8.00
   5   5   0    9.70    9.10
   5   5   0   15.90   10.20
  -6  -5   0   52.69    7.10
  -6  -5   0   71.79   17.80
  -6  -5   0   80.99   17.70
  -6  -5   0   82.59   13.10
  -6  -5   0   52.69   16.10
  -6  -5   0   76.39   16.50
   6   5   0  100.99   19.20
   6   5   0   66.69   17.60
   6   5   0   64.79   15.80
  -7  -5   0   34.30   14.50
  -7  -5   0   56.99   15.30
  -7  -5   0   66.59   15.00
  -7  -5   0   41.10   11.00
  -7  -5   0   49.99   16.10
   7   5   0   55.19   18.00
   7   5   0   38.30   14.40
   7   5   0   44.80   16.20
  -8  -5   0   35.00   15.10
  -8  -5   0   31.20   13.50
  -8  -5   0   20.30   10.20
  -8  -5   0   22.50   12.70
   8   5   0   53.29   18.20
   8   5   0   38.20   18.10
   8   5   0   48.30   16.50
  -9  -5   0   11.50    9.50
  -9  -5   0    5.60   12.40
  -9  -5   0    9.80   12.20
  -9  -5   0   20.50   15.90
   9   5   0   28.80   18.10
   9   5   0   10.10   11.40
   9   5   0    5.00   10.00
   9  -6   0   22.90    8.30
   9  -6   0   17.20   12.90
  -9   6   0   31.10   16.50
   8  -6   0    5.30    5.50
   8  -6   0   -1.50    5.40
   8  -6   0   27.40   14.80
   8  -6   0    2.90    3.20
  -8   6   0    9.00    9.10
  -8   6   0   -2.00   10.10
   7  -6   0   43.10   10.40
   7  -6   0   40.30    7.80
   7  -6   0   45.70   12.20
   7  -6   0   54.79    8.90
   7  -6   0   55.09   16.00
   7  -6   0   39.50    7.60
  -7   6   0   56.39   15.60
  -7   6   0   56.99   16.50
   6  -6   0   31.60    8.00
   6  -6   0   28.70    9.60
   6  -6   0   16.40    5.40
   6  -6   0   20.80    7.10
   6  -6   0   33.30   10.90
   6  -6   0   24.20    4.40
  -6   6   0   45.70   13.00
  -6   6   0   34.60   11.80
   5  -6   0  537.45   30.70
   5  -6   0  551.34   24.40
   5  -6   0  503.45   22.80
   5  -6   0  566.04   32.80
   5  -6   0  548.85   28.50
   5  -6   0  545.25   24.60
   5  -6   0  581.04   24.10
  -5   6   0  596.84   33.80
  -5   6   0  601.64   35.70
  -5   6   0  649.43   36.20
  -5   6   0  631.04   36.50
   4  -6   0  279.27   22.60
   4  -6   0  294.07   14.10
   4  -6   0  284.87   16.20
   4  -6   0  311.67   20.70
   4  -6   0  237.78   19.80
   4  -6   0  302.47   15.80
  -4   6   0  261.77   21.40
  -4   6   0  301.77   20.90
  -4   6   0  329.17   25.10
   3  -6   0  111.09   11.40
   3  -6   0   94.59   15.20
   3  -6   0  117.29    5.30
   3  -6   0  116.39   16.50
   3  -6   0  114.59   15.20
   3  -6   0  115.59    5.20
   3  -6   0  104.89   10.70
   3  -6   0  103.09   16.10
   3  -6   0  101.39    9.60
   3  -6   0  124.09   16.00
   3  -6   0  126.19   17.10
  -3   6   0  134.69   12.80
  -3   6   0  121.99   17.70
  -3   6   0  105.69   15.20
  -3   6   0  110.69   16.90
   2  -6   0  346.67   23.90
   2  -6   0  267.57   18.10
   2  -6   0  292.17   17.20
   2  -6   0  274.17   20.90
   2  -6   0  313.97   17.70
   2  -6   0  344.37   26.00
  -2   6   0  318.27   16.80
  -2   6   0  353.36   23.00
  -2   6   0  341.17   20.70
  -2   6   0  296.07   21.90
  -2   6   0  293.47   11.00
  -2   6   0  324.67   21.30
   1  -6   0  102.69   15.00
   1  -6   0   92.79    9.40
   1  -6   0   89.99   13.70
   1  -6   0  124.49   17.00
   1  -6   0  113.39   13.70
   1  -6   0  117.49   15.50
   1  -6   0  116.39   15.20
   1  -6   0  100.09    8.10
   1  -6   0   91.09   13.30
  -1   6   0  102.79   10.00
  -1   6   0  125.19   16.60
  -1   6   0  106.29   12.90
  -1   6   0  100.99    7.90
  -1   6   0  104.29    9.90
  -1   6   0   99.69   14.60
  -1   6   0  116.29   16.20
  -1   6   0  110.59    7.60
   0  -6   0  432.96   21.30
   0  -6   0  471.35   27.50
   0  -6   0  474.35   26.70
   0  -6   0  479.35   24.90
   0  -6   0  435.66   24.20
   0  -6   0  467.15   22.00
   0  -6   0  449.76   25.70
   0  -6   0  442.56   27.70
   0  -6   0  428.06   25.10
   0   6   0  438.66   26.70
   0   6   0  481.55   24.50
   0   6   0  460.75   14.30
   0   6   0  493.05   22.60
   0   6   0  444.36   20.80
   0   6   0  427.76   21.40
   0   6   0  461.95   23.40
   0   6   0  488.65   27.20
   0   6   0  455.05   14.20
   0   6   0  453.95   25.60
  -1  -6   0  753.12   32.80
  -1  -6   0  749.42   38.20
  -1  -6   0  743.13   31.20
  -1  -6   0  820.32   33.50
  -1  -6   0  859.61   37.80
  -1  -6   0  820.92   37.90
  -1  -6   0  822.02   34.60
   1   6   0  773.22   32.10
   1   6   0  780.42   35.40
   1   6   0  789.22   34.90
   1   6   0  751.92   35.30
   1   6   0  764.42   33.60
   1   6   0  736.13   32.10
   1   6   0  803.62   36.70
  -2  -6   0   86.99   12.90
  -2  -6   0  100.89   14.60
  -2  -6   0  100.29   15.00
  -2  -6   0  114.09   13.10
  -2  -6   0   90.39   14.60
  -2  -6   0   89.79   15.30
  -2  -6   0   87.09   14.20
  -2  -6   0  105.09   18.20
  -2  -6   0  111.29   15.20
   2   6   0   85.29   13.90
   2   6   0  104.59   15.40
   2   6   0   96.99   15.20
   2   6   0  109.09   16.30
   2   6   0   85.09   15.80
   2   6   0  100.09   15.60
   2   6   0   87.99   12.70
  -3  -6   0   54.39   13.00
  -3  -6   0   62.99   12.50
  -3  -6   0   36.60   11.20
  -3  -6   0   60.69   13.20
  -3  -6   0   34.30    7.20
  -3  -6   0   43.80    9.80
  -3  -6   0   29.00   10.20
   3   6   0   43.10   10.60
   3   6   0   36.60   10.70
   3   6   0   34.10   10.20
   3   6   0   38.70   10.70
   3   6   0   64.69   13.60
   3   6   0   46.10   12.20
   3   6   0   36.90   11.90
   3   6   0   48.10   10.80
  -4  -6   0   37.20   12.00
  -4  -6   0   65.29   16.30
  -4  -6   0   55.19   14.50
  -4  -6   0   49.40    7.20
  -4  -6   0   50.49    9.70
   4   6   0   85.69   15.80
   4   6   0   46.60   11.80
   4   6   0   40.50   11.90
   4   6   0   70.19   16.00
  -5  -6   0   10.70   10.40
  -5  -6   0   15.30    3.50
  -5  -6   0   28.30   11.60
  -5  -6   0   24.80   11.50
  -5  -6   0   20.80   10.30
  -5  -6   0   17.00    7.00
   5   6   0   16.20    8.20
   5   6   0   23.30   10.90
   5   6   0   24.70   12.50
  -6  -6   0  104.99   20.70
  -6  -6   0   84.19   17.70
  -6  -6   0   71.79   10.00
  -6  -6   0   73.89   18.80
  -6  -6   0   69.49   17.60
   6   6   0   89.69   20.90
   6   6   0   79.59   18.50
   6   6   0   44.50   14.60
  -7  -6   0   -9.10    8.40
  -7  -6   0  -13.60    9.50
  -7  -6   0   -0.20    8.60
  -7  -6   0   -0.30    8.80
   7   6   0   -4.90    9.60
   7   6   0   12.50   11.60
   7   6   0   -0.10   10.10
  -8  -6   0   26.10   12.80
  -8  -6   0    8.00   10.40
  -8  -6   0   24.90   19.20
  -8  -6   0   -1.50   12.70
  -8  -6   0    3.70   11.40
   8   6   0    0.20   11.40
   8   6   0    8.50   12.30
   8   6   0   13.80   12.80
  -9  -6   0   28.90   18.50
   9   6   0   15.80   13.50
   9   6   0   -6.10   10.70
   9  -7   0   11.00   12.60
   9  -7   0  -13.70    5.10
   9  -7   0    0.10    7.20
  -9   7   0  -17.40    8.10
  -9   7   0   -0.40   10.90
   8  -7   0   10.80    7.10
   8  -7   0    3.40    7.70
   8  -7   0   -4.10    9.80
   8  -7   0    3.90    5.90
   8  -7   0   -1.40    3.90
  -8   7   0   16.30   11.20
  -8   7   0    7.60   10.50
   7  -7   0   89.99   12.10
   7  -7   0   76.39   13.30
   7  -7   0  124.49   12.20
   7  -7   0  103.09   18.60
  -7   7   0   89.69   20.30
  -7   7   0  106.59   21.10
   6  -7   0  154.58   13.60
   6  -7   0  145.49   12.50
   6  -7   0  185.18   16.90
   6  -7   0  202.48   14.60
   6  -7   0  145.79   13.30
   6  -7   0  231.88   27.10
  -6   7   0  206.28   25.80
  -6   7   0  215.28   25.50
   5  -7   0  163.38   11.20
   5  -7   0  148.79   18.60
   5  -7   0  182.68   23.60
   5  -7   0  178.78   17.10
   5  -7   0  115.69   12.40
   5  -7   0  168.18   13.40
   5  -7   0  145.59   12.30
  -5   7   0  166.28   23.20
  -5   7   0  198.38   25.70
  -5   7   0  171.08   20.90
  -5   7   0  190.28   23.90
   4  -7   0   11.90    7.80
   4  -7   0   -7.00    5.60
   4  -7   0    1.80    7.70
   4  -7   0    4.20    2.00
   4  -7   0   -6.20    4.10
   4  -7   0    7.90    4.60
   4  -7   0    0.60    4.60
  -4   7   0   -9.00    5.70
  -4   7   0   -1.10    4.80
  -4   7   0    1.30    6.70
  -4   7   0   -4.30    6.70
   3  -7   0   53.49   13.90
   3  -7   0   54.49   10.20
   3  -7   0   43.60    9.20
   3  -7   0   57.69   12.10
   3  -7   0   36.40    7.80
   3  -7   0   55.69   12.40
  -3   7   0   42.20   10.60
  -3   7   0   36.20   10.40
  -3   7   0   49.90   12.70
  -3   7   0   31.20    7.80
   2  -7   0    1.30    4.60
   2  -7   0    3.00    6.00
   2  -7   0    2.90    4.00
   2  -7   0    0.30    7.80
   2  -7   0   -1.40    4.40
   2  -7   0    1.70    5.90
  -2   7   0    0.50    2.00
  -2   7   0    0.00    2.30
  -2   7   0   -0.50    2.70
  -2   7   0    3.80    6.10
  -2   7   0   -2.00    4.30
  -2   7   0   -0.10    3.40
  -2   7   0    3.80    5.10
  -2   7   0  -12.00    5.10
   1  -7   0  350.86   23.90
   1  -7   0  336.47   24.90
   1  -7   0  391.06   24.60
   1  -7   0  320.67   22.60
   1  -7   0  276.17   22.00
   1  -7   0  300.57   23.00
   1  -7   0  381.66   17.20
   1  -7   0  365.96   25.60
   1  -7   0  298.47   18.50
  -1   7   0  315.77   24.10
  -1   7   0  349.77   24.40
  -1   7   0  297.97   20.50
  -1   7   0  347.57   19.00
  -1   7   0  322.27   24.10
  -1   7   0  359.56   19.80
   0  -7   0  618.84   35.10
   0  -7   0  511.85   31.00
   0  -7   0  517.25   25.60
   0  -7   0  569.44   31.00
   0  -7   0  501.35   29.90
   0  -7   0  573.04   26.60
   0  -7   0  606.04   33.90
   0  -7   0  504.55   31.00
   0  -7   0  582.74   30.00
   0   7   0  538.95   25.90
   0   7   0  584.14   29.10
   0   7   0  554.54   32.50
   0   7   0  631.34   33.90
   0   7   0  528.85   15.50
   0   7   0  561.34   25.40
   0   7   0  563.64   31.40
   0   7   0  586.84   28.60
   0   7   0  595.04   27.30
  -1  -7   0  418.86   24.50
  -1  -7   0  373.86   26.30
  -1  -7   0  438.66   29.30
  -1  -7   0  400.06   29.20
  -1  -7   0  421.76   29.40
  -1  -7   0  464.95   28.80
  -1  -7   0  408.06   22.50
  -1  -7   0  462.85   25.90
   1   7   0  388.96   24.90
   1   7   0  393.96   26.50
   1   7   0  417.86   23.60
   1   7   0  428.66   24.90
   1   7   0  453.65   24.30
   1   7   0  437.16   27.30
   1   7   0  342.07   24.80
  -2  -7   0  186.98   18.20
  -2  -7   0  269.07   32.40
  -2  -7   0  190.68   18.90
  -2  -7   0  203.68   17.00
  -2  -7   0  221.88   20.00
  -2  -7   0  244.38   17.40
   2   7   0  197.78   18.70
   2   7   0  170.48   16.60
   2   7   0  210.68   19.90
   2   7   0  205.98   26.90
   2   7   0  231.88   18.40
   2   7   0  210.98   20.10
  -3  -7   0  489.65   34.00
  -3  -7   0  559.74   38.70
  -3  -7   0  542.85   35.20
  -3  -7   0  488.55   28.50
  -3  -7   0  470.65   24.70
  -3  -7   0  611.24   32.20
   3   7   0  485.05   36.40
   3   7   0  523.85   30.50
   3   7   0  485.25   32.20
   3   7   0  490.75   33.60
  -4  -7   0    4.90    6.10
  -4  -7   0   24.50   11.40
  -4  -7   0    3.30    8.70
  -4  -7   0    7.70    4.60
  -4  -7   0    5.00    8.10
  -4  -7   0    6.60    9.10
   4   7   0   11.30    8.30
   4   7   0    9.10    9.10
   4   7   0   13.60   10.40
   4   7   0    2.40    7.40
  -5  -7   0   -2.70    9.10
  -5  -7   0   10.20   10.80
  -5  -7   0   -8.10    7.70
  -5  -7   0    2.40    6.70
  -5  -7   0    9.20    4.10
  -5  -7   0   21.70   11.90
   5   7   0    3.70    7.80
   5   7   0   21.30   12.10
   5   7   0    0.20    7.40
   5   7   0   16.00   10.90
  -6  -7   0    6.50    5.90
  -6  -7   0   -2.00   10.50
  -6  -7   0   19.10   11.90
  -6  -7   0   -4.80    8.90
  -6  -7   0    5.60   10.40
   6   7   0    6.20   10.80
   6   7   0   -2.40    6.80
   6   7   0   -8.90    7.90
   6   7   0    5.80    9.00
  -7  -7   0    7.50    4.90
  -7  -7   0   40.90   14.20
  -7  -7   0   24.90   13.30
  -7  -7   0   21.50   14.90
  -7  -7   0   14.80   12.20
   7   7   0   -2.10   12.90
   7   7   0   -9.60    9.10
   7   7   0   28.10   13.50
   7   7   0    3.60   12.20
  -8  -7   0  -18.00    9.90
  -8  -7   0   -1.40   11.20
  -8  -7   0   15.50   13.30
  -8  -7   0    2.20   10.90
   8   7   0  -13.50   11.20
   8   7   0    6.00   12.20
   8   7   0    9.30   12.40
   8  -8   0   32.50   12.80
   8  -8   0   40.10    9.20
   8  -8   0   54.09   10.60
   8  -8   0   83.39   21.80
  -8   8   0   58.69   18.00
  -8   8   0   44.30   16.70
   7  -8   0   34.50    9.60
   7  -8   0   31.30    4.50
   7  -8   0   35.10    6.70
   7  -8   0   28.50   12.00
   7  -8   0   33.50    7.80
  -7   8   0   27.50   12.60
  -7   8   0   37.20   13.30
   6  -8   0   63.59    8.00
   6  -8   0   56.29    9.80
   6  -8   0   83.29   12.30
   6  -8   0   79.39   12.20
   6  -8   0   59.39    8.30
   6  -8   0  106.19   16.40
   6  -8   0   94.99   19.10
  -6   8   0   96.59   18.20
  -6   8   0  119.49   20.70
   5  -8   0    5.00    2.80
   5  -8   0    7.90    5.90
   5  -8   0   13.20    6.40
   5  -8   0   14.00    9.50
   5  -8   0    8.20    7.70
   5  -8   0    5.50    2.30
  -5   8   0   12.00    8.00
  -5   8   0   -1.50    8.70
  -5   8   0   10.80   10.30
  -5   8   0   36.60   11.20
   4  -8   0   10.10    8.00
   4  -8   0    5.10    5.20
   4  -8   0   14.90    9.30
   4  -8   0   -0.90    4.70
   4  -8   0    7.10    6.00
  -4   8   0    0.30    6.80
  -4   8   0   14.70    9.60
  -4   8   0    0.50    8.50
  -4   8   0    3.80    6.50
   3  -8   0  702.73   38.10
   3  -8   0  646.84   39.10
   3  -8   0  660.63   32.90
   3  -8   0  577.64   29.90
   3  -8   0  504.15   27.80
  -3   8   0  594.74   37.00
  -3   8   0  560.24   36.90
  -3   8   0  625.24   34.10
  -3   8   0  632.94   28.90
   2  -8   0  432.76   26.20
   2  -8   0  492.95   33.90
   2  -8   0  514.05   29.60
   2  -8   0  477.25   24.90
  -2   8   0  503.55   29.30
  -2   8   0  429.46   30.50
  -2   8   0  532.05   33.80
  -2   8   0  492.35   19.90
  -2   8   0  497.05   17.40
  -2   8   0  479.75   21.20
   1  -8   0    2.40    3.70
   1  -8   0    7.40    7.30
   1  -8   0    4.30    4.10
   1  -8   0    2.40    7.80
   1  -8   0    8.70    6.80
  -1   8   0   -1.30    5.50
  -1   8   0    6.90    5.40
  -1   8   0    1.00    5.10
  -1   8   0   -9.90    6.70
  -1   8   0    0.70    3.10
  -1   8   0   -7.50    6.30
   0  -8   0    4.00    4.80
   0  -8   0    6.70    9.30
   0  -8   0   14.30    9.80
   0  -8   0   19.30    9.90
   0  -8   0   -0.30    4.90
   0   8   0    9.70    9.80
   0   8   0    0.80    6.50
   0   8   0    9.10    9.70
   0   8   0    1.50    4.40
   0   8   0   -1.00    5.60
   0   8   0   12.30    6.70
   0   8   0   -2.40    4.20
   0   8   0    4.90    6.60
  -1  -8   0    3.70    8.20
  -1  -8   0   10.40    9.20
  -1  -8   0    0.00    4.50
  -1  -8   0    0.80    5.10
  -1  -8   0    8.10    6.30
  -1  -8   0   -6.30    5.50
   1   8   0    2.40    3.00
   1   8   0    2.10    6.70
   1   8   0    2.80    6.40
   1   8   0   10.90    8.40
   1   8   0    1.70    7.70
   1   8   0   -2.20    7.10
   1   8   0    2.90    2.90
   1   8   0   -5.80    6.00
   1   8   0    1.20    5.80
  -2  -8   0  133.99   20.00
  -2  -8   0  163.48   18.80
  -2  -8   0  143.39   17.90
  -2  -8   0  142.79   23.10
  -2  -8   0  206.18   24.10
  -2  -8   0  165.08   24.10
   2   8   0  133.79   21.30
   2   8   0  147.39   18.00
   2   8   0  160.28   19.70
   2   8   0  134.59   19.80
   2   8   0  114.09   20.00
  -3  -8   0  304.97   28.90
  -3  -8   0  276.77   25.50
  -3  -8   0  267.07   24.10
  -3  -8   0  242.28   30.00
  -3  -8   0  259.77   23.80
  -3  -8   0  241.78   33.60
   3   8   0  285.97   26.10
   3   8   0  281.57   27.50
   3   8   0  289.87   26.10
  -4  -8   0   90.99   20.50
  -4  -8   0   96.49   12.30
  -4  -8   0  112.69   19.90
  -4  -8   0  120.59   22.00
  -4  -8   0   91.09   19.50
   4   8   0   94.69   21.10
   4   8   0   96.49   18.50
   4   8   0  127.59   20.10
   4   8   0   86.89   18.40
  -5  -8   0   -1.50    9.50
  -5  -8   0   13.70    9.70
  -5  -8   0   -4.50    9.60
  -5  -8   0    2.80    7.90
  -5  -8   0    9.10    5.80
  -5  -8   0   18.10    9.00
   5   8   0   14.70    9.90
   5   8   0    7.30    8.20
   5   8   0    1.40   10.30
   5   8   0    7.20    9.60
  -6  -8   0   -3.90    8.60
  -6  -8   0   13.40    8.50
  -6  -8   0   22.20   14.50
  -6  -8   0   32.30   14.60
  -6  -8   0   19.50   14.30
   6   8   0   -4.70    7.60
   6   8   0   20.10   13.10
   6   8   0   16.30   10.90
   6   8   0   -4.00   11.30
  -7  -8   0   -9.20   11.40
  -7  -8   0   12.20   14.70
  -7  -8   0   -6.00    5.60
  -7  -8   0  -11.60   10.50
  -7  -8   0   12.10   15.20
   7   8   0    6.40   11.50
   7   8   0    9.50    9.90
   7   8   0   -3.50   12.40
   7   8   0   -4.50   11.90
   8  -9   0    4.60    5.60
   8  -9   0   -2.50   10.00
   8  -9   0   21.30    8.50
   8  -9   0   26.60    8.90
  -8   9   0   46.30   16.90
  -8   9   0    3.60   10.30
   7  -9   0   -2.10    5.70
   7  -9   0    6.20    4.80
   7  -9   0    9.50   10.30
   7  -9   0  -15.50    5.20
   7  -9   0    6.50    3.90
  -7   9   0   -1.30    9.30
  -7   9   0   -4.60    9.00
   6  -9   0   10.20   10.30
   6  -9   0   21.80    8.50
   6  -9   0   15.80    9.00
  -6   9   0   33.50   12.10
  -6   9   0   22.30   12.00
   5  -9   0   58.69   12.00
   5  -9   0   46.10   15.30
   5  -9   0   24.40   10.10
   5  -9   0    7.50    9.40
  -5   9   0   18.40   12.80
  -5   9   0   32.00   10.70
  -5   9   0    8.70   10.30
  -5   9   0   22.50   11.90
   4  -9   0  176.58   26.00
   4  -9   0  155.28   19.30
   4  -9   0  165.18   23.60
   4  -9   0  135.29   17.90
  -4   9   0  181.88   27.10
  -4   9   0  177.88   23.00
  -4   9   0  153.48   18.60
  -4   9   0  160.18   25.50
   3  -9   0  161.58   24.70
   3  -9   0  155.68   23.10
   3  -9   0  187.98   19.00
  -3   9   0  206.58   20.60
  -3   9   0  191.58   25.90
  -3   9   0  176.88   14.60
  -3   9   0  212.88   27.00
   2  -9   0  412.76   33.30
   2  -9   0  439.76   32.80
   2  -9   0  435.26   30.10
  -2   9   0  442.96   32.60
  -2   9   0  391.66   15.50
  -2   9   0  374.96   17.60
  -2   9   0  365.76   30.60
  -2   9   0  455.95   33.60
  -2   9   0  415.76   18.10
   1  -9   0  338.67   29.70
   1  -9   0  270.87   19.70
   1  -9   0  314.07   30.90
   1  -9   0  397.36   31.40
   1  -9   0  379.56   19.00
  -1   9   0  322.27   27.30
  -1   9   0  323.17   21.20
  -1   9   0  317.67   17.80
  -1   9   0  352.86   25.30
  -1   9   0  331.97   20.80
  -1   9   0  302.97   27.20
   0  -9   0   21.00   10.20
   0  -9   0    6.60    9.30
   0  -9   0    3.80    5.40
   0  -9   0    4.20    7.10
   0   9   0    2.70    7.00
   0   9   0    5.40    8.30
   0   9   0   15.90    7.20
   0   9   0    8.70    7.30
   0   9   0    9.30   10.40
   0   9   0   22.60    7.70
   0   9   0   12.80    9.90
  -1  -9   0   77.69   18.80
  -1  -9   0   42.30   14.80
  -1  -9   0   45.80   11.40
  -1  -9   0   72.79   18.30
  -1  -9   0   37.20    9.90
   1   9   0   47.90   12.30
   1   9   0   51.59   11.90
   1   9   0   45.80    5.70
   1   9   0   60.19   14.40
   1   9   0   54.59   15.60
   1   9   0   71.29   16.80
   1   9   0   47.60    6.00
   1   9   0   42.80   10.80
   1   9   0   48.60   13.10
  -2  -9   0   23.70   12.00
  -2  -9   0   35.10   12.70
  -2  -9   0   37.80   15.00
  -2  -9   0   33.60   11.70
   2   9   0   36.50   10.80
   2   9   0   43.40   13.90
   2   9   0   40.20   14.20
   2   9   0   32.80    7.90
   2   9   0   34.50   12.70
  -3  -9   0  146.09   22.40
  -3  -9   0  134.79   21.90
  -3  -9   0  138.69   18.80
  -3  -9   0   82.19   18.10
  -3  -9   0  143.99   26.00
   3   9   0   83.49   15.80
   3   9   0  120.39   22.10
   3   9   0  107.09   18.80
   3   9   0   98.59   19.90
  -4  -9   0    4.10   11.70
  -4  -9   0   47.90   15.20
  -4  -9   0   37.90   15.60
  -4  -9   0   21.70   11.70
  -4  -9   0   12.50    9.10
   4   9   0    9.10    9.10
   4   9   0   14.90    9.90
   4   9   0   23.50   15.40
   4   9   0   24.10   13.50
  -5  -9   0   11.10   12.20
  -5  -9   0   30.50   15.00
  -5  -9   0   20.60   15.40
  -5  -9   0   15.80   10.30
  -5  -9   0   41.80   16.50
   5   9   0   48.20   17.00
   5   9   0   35.30   15.70
   5   9   0   33.90   15.00
   5   9   0   34.10   14.60
  -6  -9   0   -2.30    8.60
  -6  -9   0   -0.90    4.40
  -6  -9   0    5.70    9.50
  -6  -9   0  -12.30    6.10
  -6  -9   0   39.20   18.20
   6   9   0   -4.60   10.70
   6   9   0   15.10   13.60
   6   9   0    2.70   12.60
  -7  -9   0    1.00   15.00
  -7  -9   0  -15.80   10.40
  -7  -9   0   10.10   15.10
   7   9   0    0.10   12.30
   7   9   0   17.60   14.80
   7   9   0   14.40   13.20
   7   9   0   -3.40   11.30
   7 -10   0   36.50   11.40
   7 -10   0    8.60   12.70
  -7  10   0   48.60   17.10
  -7  10   0   46.90   15.30
   6 -10   0   13.80   12.90
   6 -10   0   27.50    9.80
   6 -10   0    5.90    7.90
  -6  10   0   34.30   15.60
  -6  10   0    0.80   10.30
  -6  10   0   11.50   11.20
  -6  10   0    3.60    8.90
   5 -10   0    3.30    5.30
   5 -10   0   -5.20    6.70
   5 -10   0    7.70   10.70
  -5  10   0    3.20   10.20
  -5  10   0    0.30    8.40
  -5  10   0   -0.30    6.50
  -5  10   0   14.70   10.30
   4 -10   0   41.10   12.30
   4 -10   0   41.70   14.30
   4 -10   0   34.00   16.00
  -4  10   0   46.40   10.50
  -4  10   0   15.70   11.10
  -4  10   0   44.40   15.60
  -4  10   0   66.29   19.10
   3 -10   0   88.99   14.00
   3 -10   0   72.09   18.50
   3 -10   0  112.99   21.00
  -3  10   0   97.39   19.50
  -3  10   0   89.59   19.10
  -3  10   0  105.19   19.00
   2 -10   0  134.49   17.40
   2 -10   0  181.58   27.40
   2 -10   0  176.08   24.20
   2 -10   0  149.69   24.50
  -2  10   0  221.38   21.80
  -2  10   0  208.08   28.40
  -2  10   0  167.08   25.60
   1 -10   0  220.58   32.30
   1 -10   0  216.88   30.00
   1 -10   0  166.68   17.00
   1 -10   0  245.78   30.20
  -1  10   0  214.28   15.00
  -1  10   0  200.98   27.20
  -1  10   0  225.58   22.00
  -1  10   0  227.68   28.80
  -1  10   0  234.18   18.80
  -1  10   0  223.88   17.80
   0 -10   0   73.19   18.30
   0 -10   0   66.19   12.20
   0 -10   0   56.29   17.30
   0 -10   0   70.59   13.50
   0 -10   0   78.29   19.90
   0  10   0   70.59   14.10
   0  10   0   80.09   17.80
   0  10   0   76.09   18.70
   0  10   0   73.89   15.80
   0  10   0   67.19   15.10
  -1 -10   0    8.80   10.80
  -1 -10   0    3.00    7.30
  -1 -10   0   -2.10    9.60
  -1 -10   0  -12.40    7.80
   1  10   0    5.40    8.20
   1  10   0    3.50    6.90
   1  10   0   -8.10    6.80
   1  10   0   -1.80    8.10
  -2 -10   0   69.39   18.30
  -2 -10   0   63.49   15.20
  -2 -10   0   64.09   18.10
   2  10   0   58.19   13.20
   2  10   0   79.99   18.50
   2  10   0   68.79   17.90
   2  10   0   44.00    7.80
   2  10   0   89.89   17.40
   2  10   0   42.50    7.60
  -3 -10   0   64.19   19.20
  -3 -10   0   54.69   17.40
  -3 -10   0   91.39   20.70
  -3 -10   0   41.70   15.60
   3  10   0   75.29   19.80
   3  10   0   64.59   17.30
   3  10   0   87.59   16.90
   3  10   0   83.39   18.40
   3  10   0   39.10    9.50
  -4 -10   0   42.90   17.00
  -4 -10   0   51.49   17.80
  -4 -10   0   48.50   15.60
  -4 -10   0   26.10   12.80
   4  10   0   23.70   11.20
   4  10   0   20.70   13.30
   4  10   0   42.80   14.50
   4  10   0   70.29   19.50
  -5 -10   0   17.00   13.60
  -5 -10   0   19.50   15.00
  -5 -10   0   29.40   12.60
  -5 -10   0   24.80   11.70
   5  10   0    3.80   10.00
   5  10   0   22.50   13.30
   5  10   0    6.70   10.30
   5  10   0   28.70   15.30
   5  10   0   21.50   13.90
  -6 -10   0   10.20   12.90
  -6 -10   0   -3.90    9.10
  -6 -10   0   19.30   13.60
  -6 -10   0  -13.00   10.60
   6  10   0   20.50   14.30
   6  10   0    1.10    8.60
   6  10   0   16.80   12.00
   6  10   0    6.00   12.70
   6 -11   0    7.30    9.20
   6 -11   0    6.30   10.10
   6 -11   0    3.30   12.20
  -6  11   0   -6.00    9.40
  -6  11   0   -6.60    9.10
  -6  11   0   15.20   14.20
  -6  11   0    0.60    8.30
   5 -11   0    4.00    9.40
   5 -11   0   12.60    9.70
   5 -11   0   18.30   14.40
  -5  11   0   36.20   18.00
  -5  11   0    0.00   11.00
  -5  11   0    0.60    9.10
   4 -11   0   16.20   16.30
   4 -11   0    9.00   12.00
   4 -11   0   10.20    8.90
  -4  11   0  -11.50    9.40
  -4  11   0    6.40    9.30
  -4  11   0   14.20    9.80
   3 -11   0   22.60   11.30
   3 -11   0   38.30   14.40
   3 -11   0   16.00   14.70
  -3  11   0   23.40   14.90
  -3  11   0   15.00    9.40
  -3  11   0   39.90   16.00
   2 -11   0   31.30   15.00
   2 -11   0   30.30   14.30
   2 -11   0   26.60   11.60
  -2  11   0   15.20    3.50
  -2  11   0    2.50    8.40
  -2  11   0   10.10   11.00
  -2  11   0  -10.70    9.20
   1 -11   0   -8.10   10.30
   1 -11   0    2.40    8.70
   1 -11   0    7.50   10.80
  -1  11   0    8.80   11.60
  -1  11   0    5.20    8.50
  -1  11   0   22.20    9.40
  -1  11   0   -6.00    7.30
   0 -11   0   35.70   16.10
   0 -11   0   54.89   12.00
   0 -11   0   41.30   15.70
   0 -11   0   63.99   18.90
   0  11   0   51.19   18.00
   0  11   0   41.10   14.70
   0  11   0   20.50    9.40
   0  11   0   23.50   12.10
   0  11   0   50.09   13.10
   0  11   0   51.29   16.20
  -1 -11   0  142.09   27.10
  -1 -11   0  173.18   22.00
  -1 -11   0  196.88   31.60
  -1 -11   0  148.59   26.00
   1  11   0  146.99   19.80
   1  11   0  127.89   24.30
   1  11   0  163.08   22.90
   1  11   0  147.99   22.50
   1  11   0  112.39   23.00
  -2 -11   0   57.39   18.30
  -2 -11   0   54.59   16.50
  -2 -11   0   65.39   16.70
  -2 -11   0   78.79   21.20
   2  11   0   51.99   13.60
   2  11   0   41.70    6.20
   2  11   0   80.59   18.70
   2  11   0   27.50    7.50
   2  11   0   72.09   18.20
   2  11   0   96.59   20.70
  -3 -11   0   14.40   11.30
  -3 -11   0   -4.40   11.50
  -3 -11   0    4.10   12.80
  -3 -11   0    3.50   12.40
   3  11   0    1.80    5.20
   3  11   0   -8.70    7.70
   3  11   0   -0.20   10.60
   3  11   0   -2.30    7.50
   3  11   0   -1.70    9.70
  -4 -11   0   29.80   15.20
  -4 -11   0   12.20   12.00
  -4 -11   0    0.70   12.90
  -4 -11   0   12.20   13.00
   4  11   0   23.10   12.10
   4  11   0    4.00    9.40
   4  11   0    7.30   11.10
   4  11   0   14.10   11.50
   4 -12   0   56.89   22.50
   4 -12   0   62.99   19.60
   4 -12   0   47.10   15.80
  -4  12   0   31.40   16.00
  -4  12   0   71.49   20.50
  -4  12   0   70.99   17.80
   3 -12   0   20.00   15.90
   3 -12   0    8.30   10.70
   3 -12   0   16.90   11.90
  -3  12   0   34.70   13.50
  -3  12   0   11.80   13.80
   2 -12   0   13.30   12.90
   2 -12   0  -10.40    9.50
   2 -12   0    4.00   10.40
  -2  12   0   -0.50    9.90
  -2  12   0  -18.50    7.10
   1 -12   0   27.40   15.40
   1 -12   0   45.40   16.50
   1 -12   0   53.29   19.20
  -1  12   0   36.80   14.30
  -1  12   0   24.80   11.70
  -1  12   0   26.60   10.90
  -1  12   0   54.39   17.80
  -1  12   0   47.00   15.40
   0 -12   0   39.00   17.00
   0 -12   0   29.10   15.10
   0 -12   0   40.70   16.60
   0  12   0   91.99   19.40
   0  12   0   54.69   14.70
   0  12   0   50.09   18.50
   0  12   0   29.30   16.30
  -1 -12   0   94.59   23.20
  -1 -12   0   66.89   22.60
  -1 -12   0  107.29   18.20
  -1 -12   0   87.79   22.80
   1  12   0   93.59   22.00
   1  12   0  109.19   23.60
   1  12   0   98.79   19.10
   1  12   0  111.29   20.80
  -2 -12   0    3.40   13.00
  -2 -12   0   12.40   13.90
  -2 -12   0  -16.50    7.20
  -2 -12   0  -16.20   10.40
   2  12   0   -1.80   11.00
   2  12   0  -17.60    8.80
   2  12   0   -4.00    8.30
   2  12   0    2.00    9.50
  -3 -12   0   -8.70   10.60
  -3 -12   0    0.00   11.00
  -3 -12   0    1.40    9.00
  -3 -12   0   13.50   18.10
   3  12   0   13.50   14.90
   3  12   0   15.40   10.60
   3  12   0   23.70   11.80
   3  12   0   15.40   12.80
   1 -13   0    1.00   13.20
   1 -13   0   -7.80   11.60
   1 -13   0  -14.70    7.60
  -1  13   0   -3.80   11.40
  -1  13   0  -13.60   20.90
  -1  13   0   -0.40    9.10
  -1  13   0   -5.10   10.20
   0  13  -1   13.80   14.00
   0  13  -1   -4.20    8.10
   0  13  -1   22.60   12.90
   0 -13   1   17.50   14.40
   0 -13   1   34.30   23.30
   0 -13   1   14.70   15.40
  -1  13  -1   60.79   19.40
  -1  13  -1   93.49   21.60
  -1  13  -1   85.79   22.10
   1 -13   1   47.00   15.80
   1 -13   1   68.79   23.00
   1 -13   1   94.49   27.20
  -2  13  -1   52.89   19.00
  -2  13  -1   70.59   21.30
  -2  13  -1   46.70   14.40
   2 -13   1   48.70   19.80
   2 -13   1   39.70   16.40
   2 -13   1   56.29   18.40
   3  12  -1   67.19   20.20
   3  12  -1   48.30   16.30
   3  12  -1   57.29   18.50
   3  12  -1   57.49   13.90
  -3 -12   1   33.00   17.60
  -3 -12   1   56.39   20.70
  -3 -12   1   24.60   12.00
  -3 -12   1   43.50   18.00
   2  12  -1    6.90   11.00
   2  12  -1    8.60    9.60
   2  12  -1   25.10   13.10
   2  12  -1   16.60    8.20
  -2 -12   1    3.20   12.80
  -2 -12   1    5.30    9.40
  -2 -12   1   23.50   14.80
   1  12  -1   35.50   16.50
   1  12  -1   -4.20    9.40
   1  12  -1    9.60   10.30
   1  12  -1  -13.50    8.40
  -1 -12   1   43.10   18.40
  -1 -12   1    5.00   10.90
  -1 -12   1    4.60    8.50
   0  12  -1   30.70   15.40
   0  12  -1    8.50   11.90
   0  12  -1    6.90    8.40
   0  12  -1   23.10   10.30
   0 -12   1   25.70   13.10
   0 -12   1   15.70    7.60
   0 -12   1   15.10   11.70
   0 -12   1   29.00   14.80
  -1  12  -1   39.00   11.20
  -1  12  -1   22.10   11.20
  -1  12  -1   52.59   18.00
  -1  12  -1   47.80   16.10
   1 -12   1   58.69   19.30
   1 -12   1   24.90   14.40
   1 -12   1   58.89   19.20
  -2  12  -1   16.10    9.60
  -2  12  -1   -5.80    7.50
   2 -12   1   -6.40   11.10
   2 -12   1   -1.00    8.00
  -3  12  -1   10.40   10.70
  -3  12  -1   13.40   13.00
   3 -12   1    0.70   10.50
   3 -12   1  -10.30    8.40
   3 -12   1   -5.20    7.90
  -4  12  -1  116.79   26.40
  -4  12  -1  101.89   21.20
  -4  12  -1   94.19   22.30
   4 -12   1  161.88   28.90
   4 -12   1   95.79   19.90
   4 -12   1   81.89   23.50
  -5  12  -1   18.30   15.70
   5  11  -1    7.30    9.60
   5  11  -1    1.30   11.50
   5  11  -1   -5.30   11.00
   5  11  -1   -9.00    8.20
  -5 -11   1    6.70   11.70
  -5 -11   1   13.00   14.60
  -5 -11   1   -6.10   11.30
  -5 -11   1  -16.50   10.50
   4  11  -1   32.30   16.50
   4  11  -1   -3.30    9.90
   4  11  -1   16.70   11.30
  -4 -11   1   12.90   13.60
  -4 -11   1   36.30   17.10
  -4 -11   1   34.30   16.90
  -4 -11   1   13.80   12.80
   3  11  -1   18.70   10.10
   3  11  -1   47.70   16.40
   3  11  -1    7.50    6.20
   3  11  -1   30.40   14.60
   3  11  -1   18.60   11.30
   3  11  -1   16.60   13.30
  -3 -11   1   24.00   15.40
  -3 -11   1   17.80   13.80
  -3 -11   1   46.60   15.00
  -3 -11   1   17.40   14.40
   2  11  -1  125.09   23.00
   2  11  -1  146.19   19.20
   2  11  -1   97.09   12.90
   2  11  -1  123.59    8.80
   2  11  -1  151.88   25.80
   2  11  -1  139.49   25.20
  -2 -11   1  154.58   26.30
  -2 -11   1   87.79   23.60
  -2 -11   1  151.38   22.70
  -2 -11   1  132.89   26.20
   1  11  -1  157.28   25.90
   1  11  -1  113.09   19.90
   1  11  -1  146.89   22.00
   1  11  -1  138.59   26.00
   1  11  -1  111.69   18.60
  -1 -11   1  114.49   22.60
  -1 -11   1  123.59   27.20
  -1 -11   1  135.59   19.30
  -1 -11   1  120.09   24.60
   0  11  -1   34.60   11.00
   0  11  -1   35.70   14.80
   0  11  -1   14.30    9.60
   0  11  -1   30.10   14.50
   0 -11   1   17.70   11.60
   0 -11   1   13.10   14.20
   0 -11   1   44.20   10.50
   0 -11   1   27.30   15.10
   0 -11   1    5.60    7.90
  -1  11  -1   13.10    6.40
  -1  11  -1   24.60   14.40
  -1  11  -1   24.60    7.80
  -1  11  -1   39.20    8.60
  -1  11  -1   48.30   16.30
  -1  11  -1   52.39   13.80
   1 -11   1   47.60   15.60
   1 -11   1   35.60   16.70
   1 -11   1   27.30   14.40
  -2  11  -1    2.20   11.30
  -2  11  -1   -8.00    6.80
  -2  11  -1    0.60    9.70
   2 -11   1   -8.00    7.20
   2 -11   1    6.10   10.60
   2 -11   1    1.80    6.90
   2 -11   1  -14.40    7.90
  -3  11  -1    7.70   10.60
  -3  11  -1    9.10   11.40
  -3  11  -1    0.70    8.20
   3 -11   1   -1.70    8.80
   3 -11   1    8.80   11.70
   3 -11   1    6.30   12.90
   3 -11   1   -3.90    7.20
  -4  11  -1    0.40   12.50
  -4  11  -1    0.80    9.10
  -4  11  -1   -1.10   12.00
   4 -11   1    0.00    9.30
   4 -11   1    2.80    9.00
   4 -11   1   12.60   11.30
  -5  11  -1   16.10   17.70
  -5  11  -1   38.20   15.90
  -5  11  -1   32.00   21.10
   5 -11   1   34.70   12.60
   5 -11   1   31.30   15.40
  -6  11  -1   26.20   13.50
  -6  11  -1   61.49   19.80
  -6  11  -1   26.10   13.00
   6 -11   1   63.99   15.20
   6 -11   1   48.70   14.60
   6 -11   1   23.40   21.30
   6  10  -1   -3.00    9.90
   6  10  -1   -4.80   10.90
   6  10  -1  -11.80   14.80
   6  10  -1    3.00   10.60
  -6 -10   1   12.00   12.40
  -6 -10   1  -12.80    8.30
  -6 -10   1    7.50   13.00
  -6 -10   1    1.00   12.40
  -6 -10   1  -14.40   11.20
   5  10  -1   35.30   15.80
   5  10  -1   36.70   15.00
  -5 -10   1   15.60   13.50
  -5 -10   1   32.10   14.40
  -5 -10   1   21.40   14.50
  -5 -10   1   33.30   13.80
   4  10  -1   95.89   21.80
   4  10  -1   68.79   19.20
   4  10  -1   65.09   19.40
   4  10  -1   45.80   15.60
   4  10  -1   58.79   14.80
  -4 -10   1   55.19   16.40
  -4 -10   1   26.80   17.00
  -4 -10   1   57.39   18.50
  -4 -10   1   38.60   13.60
   3  10  -1    5.40   10.50
   3  10  -1   25.80   10.20
   3  10  -1   15.30   11.20
   3  10  -1   17.50   12.30
  -3 -10   1   36.20   16.50
  -3 -10   1    9.80   11.60
  -3 -10   1   26.60   12.00
  -3 -10   1   15.40   11.30
   2  10  -1   -2.70    3.40
   2  10  -1    6.60    9.50
   2  10  -1    5.80    4.00
   2  10  -1   25.50   11.10
   2  10  -1   11.40   10.60
  -2 -10   1    6.70    9.10
  -2 -10   1   14.50   10.70
  -2 -10   1   -0.50    8.70
  -2 -10   1   -4.70    8.80
   1  10  -1    6.70    9.70
   1  10  -1   14.80    6.90
   1  10  -1    0.80    7.20
   1  10  -1    7.20    9.10
   1  10  -1   -1.10    7.40
   1  10  -1    5.10    9.70
  -1 -10   1   11.70   10.80
  -1 -10   1    3.60    7.10
  -1 -10   1    5.10   11.10
  -1 -10   1   10.80    8.70
  -1 -10   1    9.40   10.10
   0  10  -1  211.58   17.70
   0  10  -1  234.48   29.00
   0  10  -1  262.77   32.50
   0  10  -1  204.78   27.50
   0  10  -1  238.38   21.80
   0  10  -1  241.68   19.90
   0 -10   1  225.88   32.00
   0 -10   1  205.58   28.70
   0 -10   1  226.28   18.30
   0 -10   1  270.17   32.70
  -1  10  -1   97.69   16.50
  -1  10  -1   83.09   18.90
  -1  10  -1   71.09   11.00
  -1  10  -1   83.79   12.80
  -1  10  -1   62.09    8.80
  -1  10  -1   91.09   19.30
   1 -10   1   67.69    9.90
   1 -10   1   96.19   18.10
   1 -10   1  102.59   21.30
   1 -10   1   72.49   17.90
   1 -10   1   53.79   11.30
  -2  10  -1  167.78   26.30
  -2  10  -1  133.49   19.80
  -2  10  -1  167.68   24.80
   2 -10   1  175.88   26.90
   2 -10   1  180.98   24.30
   2 -10   1  184.98   27.20
   2 -10   1  139.59   15.90
  -3  10  -1  183.38   23.10
  -3  10  -1  231.48   31.70
  -3  10  -1  220.78   29.40
   3 -10   1  209.58   30.00
   3 -10   1  175.08   26.00
   3 -10   1  217.78   21.60
  -4  10  -1   23.90   14.60
  -4  10  -1   71.79   20.60
  -4  10  -1   47.40   14.70
   4 -10   1   38.30   14.90
   4 -10   1   27.00    9.50
   4 -10   1   47.60   14.60
   4 -10   1   65.59   14.60
  -5  10  -1   -3.30   10.50
  -5  10  -1    9.10   11.70
  -5  10  -1   22.60   10.40
   5 -10   1   16.20    8.50
   5 -10   1   22.00   12.60
   5 -10   1    8.00    9.60
  -6  10  -1   -2.30   13.80
  -6  10  -1   19.50   11.60
  -6  10  -1   25.80   12.90
  -6  10  -1   32.30   17.30
   6 -10   1   26.10    8.90
   6 -10   1   29.30   11.00
   6 -10   1    2.90   10.10
  -7  10  -1    1.00    9.50
  -7  10  -1   26.40   12.90
   7 -10   1   13.60   12.10
   7 -10   1    2.20    8.70
   7   9  -1   -6.10   10.20
   7   9  -1    5.80   13.30
   7   9  -1   -6.80   11.60
   7   9  -1   -1.50   10.90
  -7  -9   1   -1.20    8.80
  -7  -9   1  -13.30    9.40
  -7  -9   1   10.90   13.70
  -7  -9   1   -1.50   11.10
   6   9  -1   23.70   14.10
   6   9  -1   30.10   17.60
   6   9  -1   32.90   13.80
  -6  -9   1   15.40   12.70
  -6  -9   1   16.90   15.40
  -6  -9   1   35.90   17.10
  -6  -9   1   22.80   10.70
  -6  -9   1   29.30   15.50
   5   9  -1  159.18   23.30
   5   9  -1  144.79   27.70
   5   9  -1  121.29   23.70
   5   9  -1  115.59   23.00
  -5  -9   1   92.89   21.70
  -5  -9   1   82.69   11.60
  -5  -9   1  128.19   24.70
  -5  -9   1  116.59   23.10
  -5  -9   1  171.68   27.30
  -5  -9   1  114.79   19.90
   4   9  -1   29.70   11.30
   4   9  -1   28.20   13.70
   4   9  -1   12.90    9.30
   4   9  -1   17.50   12.50
  -4  -9   1   35.50   13.50
  -4  -9   1   10.80   11.20
  -4  -9   1   25.00    9.70
  -4  -9   1   34.20   14.50
  -4  -9   1   10.80    9.60
   3   9  -1   30.30   12.60
   3   9  -1   13.90    8.30
   3   9  -1   21.10   11.70
   3   9  -1   14.40    9.00
   3   9  -1   17.40   11.50
   3   9  -1   13.60   10.70
  -3  -9   1   24.40    9.30
  -3  -9   1   27.80   11.90
  -3  -9   1    6.40    9.80
  -3  -9   1   23.90   12.70
  -3  -9   1   21.20   11.60
  -3  -9   1   16.80   13.70
   2   9  -1    3.50    7.40
   2   9  -1    0.20    6.30
   2   9  -1    1.20    6.90
   2   9  -1    5.00    4.50
   2   9  -1    0.80    8.00
  -2  -9   1    5.90    8.90
  -2  -9   1    1.40    8.50
  -2  -9   1    3.10    8.10
  -2  -9   1   -1.90    5.80
  -2  -9   1    1.70    6.80
   1   9  -1   21.10    9.70
   1   9  -1    5.00    9.30
   1   9  -1    7.10    9.00
   1   9  -1   26.80    8.40
   1   9  -1   14.80    3.80
   1   9  -1   28.40   12.70
   1   9  -1   15.00    6.90
   1   9  -1   18.00    3.60
  -1  -9   1   19.40    8.80
  -1  -9   1   18.20   10.90
  -1  -9   1   11.80   11.30
  -1  -9   1   32.30   14.30
  -1  -9   1   24.90    8.00
   0   9  -1   51.29   11.20
   0   9  -1   57.69   12.40
   0   9  -1   43.30   14.90
   0   9  -1   38.50    8.70
   0   9  -1   46.70   13.80
   0   9  -1   64.79   11.10
   0   9  -1   39.60   10.20
   0  -9   1   31.70   14.30
   0  -9   1   65.69   16.00
   0  -9   1   35.50    8.80
   0  -9   1   46.60   10.30
   0  -9   1   70.49   17.50
  -1   9  -1   73.59   11.10
  -1   9  -1   70.39    9.40
  -1   9  -1   97.39   16.00
  -1   9  -1   53.39   15.40
  -1   9  -1   93.59   18.20
  -1   9  -1   83.99   11.60
   1  -9   1   93.39   18.50
   1  -9   1   81.69   10.00
   1  -9   1   91.39   18.60
   1  -9   1   78.39   16.50
   1  -9   1   60.39   10.10
  -2   9  -1  125.99   21.40
  -2   9  -1  174.28   23.80
  -2   9  -1  144.59   19.20
   2  -9   1  171.38   22.30
   2  -9   1  115.39   21.00
   2  -9   1  127.19   15.00
   2  -9   1  127.69   21.70
  -3   9  -1  131.89   23.10
  -3   9  -1  126.69   22.60
  -3   9  -1   87.69   16.70
   3  -9   1  107.69   16.90
   3  -9   1  150.58   22.60
   3  -9   1   81.39   19.60
   3  -9   1   79.09   12.70
  -4   9  -1  178.08   25.40
  -4   9  -1  184.08   23.90
  -4   9  -1  224.38   29.40
  -4   9  -1  223.48   18.70
   4  -9   1  179.88   24.20
   4  -9   1  197.98   18.00
   4  -9   1  184.28   27.00
  -5   9  -1   54.29   12.40
  -5   9  -1   85.99   18.00
  -5   9  -1   36.50   13.50
  -5   9  -1   22.60   12.80
   5  -9   1   33.90    9.80
   5  -9   1   35.10   11.00
   5  -9   1   30.90   13.60
   5  -9   1   52.79   13.90
  -6   9  -1   17.40   12.90
  -6   9  -1   21.50   12.70
  -6   9  -1   18.50   10.70
  -6   9  -1   25.90   12.00
   6  -9   1   -4.50   10.30
   6  -9   1   14.00    7.10
   6  -9   1   20.10    9.60
  -7   9  -1    7.00    9.40
  -7   9  -1    5.00   10.30
   7  -9   1   -2.50    9.70
   7  -9   1   -8.60    4.40
   7  -9   1    1.40    4.10
   7  -9   1    0.00    6.30
   7  -9   1  -13.20    5.10
  -8   9  -1   19.30   13.50
   8  -9   1    8.60   11.00
   8  -9   1    1.00    5.20
   8  -9   1   15.60   12.90
   8  -9   1    6.30    7.40
   7   8  -1    0.10   11.30
   7   8  -1   17.30   13.60
  -7  -8   1   -6.70    7.80
  -7  -8   1    4.60   10.70
  -7  -8   1    4.80    6.40
   6   8  -1   28.40   13.10
   6   8  -1   19.40   15.10
   6   8  -1   21.20   13.00
   6   8  -1   11.20   11.60
  -6  -8   1   19.90   14.00
  -6  -8   1   29.60   17.80
  -6  -8   1   19.90   13.10
  -6  -8   1    0.70    9.20
  -6  -8   1   10.50    7.40
   5   8  -1    3.30   10.10
   5   8  -1    5.90    8.50
   5   8  -1   23.70   12.30
   5   8  -1   10.10   11.80
  -5  -8   1   18.80   10.40
  -5  -8   1   12.40   10.70
  -5  -8   1    3.60   12.20
  -5  -8   1   -0.30    7.60
  -5  -8   1   -0.40    4.00
  -5  -8   1   22.50   12.10
   4   8  -1   -0.60    6.40
   4   8  -1   20.50   10.30
   4   8  -1    6.80    9.80
   4   8  -1   17.40   10.60
  -4  -8   1    0.80    4.40
  -4  -8   1    1.20    9.50
  -4  -8   1    7.70    7.70
  -4  -8   1    5.00   10.90
  -4  -8   1   16.10    9.30
   3   8  -1   98.19   19.00
   3   8  -1  102.69   13.90
   3   8  -1   75.39   14.30
   3   8  -1   91.69   19.50
   3   8  -1   93.29   18.50
  -3  -8   1   90.69   13.30
  -3  -8   1   77.69   18.60
  -3  -8   1   89.39   19.60
  -3  -8   1   81.99   16.50
  -3  -8   1  123.39   19.80
  -3  -8   1  100.59   20.20
   2   8  -1  227.28   22.90
   2   8  -1  283.97   23.50
   2   8  -1  266.87   23.90
   2   8  -1  207.48   19.00
   2   8  -1  229.28   22.20
   2   8  -1  210.78   20.20
   2   8  -1  248.98   19.60
   2   8  -1  212.28   14.60
  -2  -8   1  216.38   17.90
  -2  -8   1  229.28   20.60
  -2  -8   1  232.78   20.20
  -2  -8   1  235.78   25.00
  -2  -8   1  247.18   25.00
  -2  -8   1  259.37   22.20
   1   8  -1 1022.10   44.40
   1   8  -1  961.70   40.60
   1   8  -1  978.00   47.10
   1   8  -1 1070.69   40.90
   1   8  -1  968.80   31.60
  -1  -8   1  915.51   38.20
  -1  -8   1 1047.60   41.60
  -1  -8   1  977.40   43.20
  -1  -8   1  962.50   42.50
  -1  -8   1 1086.29   51.89
  -1  -8   1  943.51   47.30
   0   8  -1   28.10    8.60
   0   8  -1   17.90    7.80
   0   8  -1   34.10   13.50
   0   8  -1    6.30   10.00
   0   8  -1   24.50    7.60
   0   8  -1   22.40    6.80
   0   8  -1   22.50    8.90
   0  -8   1   15.60    5.70
   0  -8   1   26.80    7.60
   0  -8   1   44.00   13.00
   0  -8   1   15.20   10.70
   0  -8   1   41.10   13.00
   0  -8   1   31.80   11.00
  -1   8  -1    3.80    5.20
  -1   8  -1    4.10    4.70
  -1   8  -1    2.80    5.70
  -1   8  -1   -1.80    6.70
  -1   8  -1    4.70    6.70
   1  -8   1    1.70    7.30
   1  -8   1   -2.30    5.90
   1  -8   1    0.10    3.30
   1  -8   1    3.80    7.40
   1  -8   1   11.40    9.50
   1  -8   1   -1.00    3.60
  -2   8  -1    6.50    8.70
  -2   8  -1    4.70    6.90
  -2   8  -1   -1.10    5.60
  -2   8  -1    3.70    3.20
   2  -8   1    2.90    8.90
   2  -8   1    0.40    6.60
   2  -8   1    6.60    4.80
   2  -8   1   -3.50    4.70
  -3   8  -1  138.19   13.30
  -3   8  -1  140.39   21.30
  -3   8  -1  171.68   20.80
  -3   8  -1  164.38   24.10
   3  -8   1  160.88   15.60
   3  -8   1  133.29   12.70
   3  -8   1  146.09   17.30
   3  -8   1  147.49   21.80
   3  -8   1  128.79   23.10
  -4   8  -1   41.00   11.00
  -4   8  -1   23.60   10.60
  -4   8  -1   64.49   16.20
  -4   8  -1   57.99   15.90
   4  -8   1   46.40   14.50
   4  -8   1   36.20    8.60
   4  -8   1   34.90    9.00
   4  -8   1   47.30   13.10
   4  -8   1   36.40   11.20
  -5   8  -1  138.69   23.00
  -5   8  -1  184.78   22.40
  -5   8  -1  158.18   22.10
  -5   8  -1  137.69   22.10
   5  -8   1  139.79    8.10
   5  -8   1  127.59   16.20
   5  -8   1  144.39   18.10
   5  -8   1  145.59   13.80
   5  -8   1  131.29   19.20
   5  -8   1  148.69   22.70
  -6   8  -1   29.10   13.30
  -6   8  -1   32.20   12.70
  -6   8  -1   26.40   10.80
   6  -8   1   27.60    6.10
   6  -8   1   40.80    8.60
   6  -8   1   49.80   14.40
   6  -8   1   17.50    5.80
   6  -8   1   12.10    7.50
   6  -8   1   55.49   12.40
  -7   8  -1   25.30   11.90
  -7   8  -1    9.80   10.20
   7  -8   1    6.30    3.30
   7  -8   1    4.50    8.70
   7  -8   1    5.00    5.80
   7  -8   1   -2.50    6.70
   7  -8   1   30.10    8.50
  -8   8  -1   39.30   15.20
   8  -8   1   37.70    8.40
   8  -8   1   14.00    7.80
   8  -8   1   37.40   14.20
   8  -8   1   32.20   11.90
   8   7  -1   27.10   22.30
   8   7  -1   28.60   16.60
   8   7  -1   -3.90   12.30
  -8  -7   1   14.50   12.10
  -8  -7   1    1.10   11.90
  -8  -7   1   15.50   15.10
  -8  -7   1   10.60   12.50
   7   7  -1   13.40   11.30
   7   7  -1   12.50   11.20
   7   7  -1   17.30   12.90
  -7  -7   1    7.90    5.70
  -7  -7   1    3.20    8.90
  -7  -7   1  -14.30    8.70
  -7  -7   1   15.90   14.40
  -7  -7   1    2.40   10.80
   6   7  -1   23.20   12.80
   6   7  -1   18.00   11.50
   6   7  -1   37.10   12.80
  -6  -7   1   20.30   11.80
  -6  -7   1   19.60   12.10
  -6  -7   1   27.00    8.70
  -6  -7   1   14.40   12.80
  -6  -7   1   55.49   16.50
   5   7  -1    4.20    9.10
   5   7  -1   13.60   10.40
   5   7  -1   20.30   11.80
   5   7  -1    6.50    9.10
  -5  -7   1   -8.00    6.30
  -5  -7   1   -2.00    7.50
  -5  -7   1   11.20   10.70
  -5  -7   1    4.80    9.70
  -5  -7   1    6.20    6.70
   4   7  -1   96.19   19.10
   4   7  -1   78.99   18.40
   4   7  -1  109.89   19.30
   4   7  -1  105.19   19.80
  -4  -7   1  118.69   17.10
  -4  -7   1  117.59   18.80
  -4  -7   1  105.29   20.90
  -4  -7   1  118.39   20.80
  -4  -7   1   88.69   10.70
  -4  -7   1   98.99   19.10
   3   7  -1   54.89   13.50
   3   7  -1   72.69   13.20
   3   7  -1   77.49   17.30
  -3  -7   1   91.59   17.70
  -3  -7   1   59.79   15.70
  -3  -7   1   76.89   14.50
  -3  -7   1   75.39   14.00
  -3  -7   1   90.69   12.10
  -3  -7   1   84.89   16.70
   2   7  -1  172.78   21.50
   2   7  -1  204.58   20.30
   2   7  -1  183.38   27.10
   2   7  -1  166.88   15.20
   2   7  -1  179.38   22.10
   2   7  -1  178.08   20.90
  -2  -7   1  197.98   18.90
  -2  -7   1  182.98   20.80
  -2  -7   1  198.98   19.10
  -2  -7   1  193.48   15.80
  -2  -7   1  157.28   21.50
  -2  -7   1  183.58   15.50
   1   7  -1  108.59    8.50
   1   7  -1  104.09   15.60
   1   7  -1  123.09   12.20
   1   7  -1  129.89   15.10
   1   7  -1  139.09   18.80
   1   7  -1  126.39   16.20
   1   7  -1  137.59   19.00
   1   7  -1  117.79   16.40
   1   7  -1  114.79   18.10
  -1  -7   1  102.29   15.40
  -1  -7   1  144.39   17.10
  -1  -7   1  106.29   17.50
  -1  -7   1  128.79   15.50
  -1  -7   1  106.79   11.20
  -1  -7   1  114.69   15.90
  -1  -7   1  128.29   18.70
  -1  -7   1  114.19   17.30
  -1  -7   1  105.79   14.90
   0   7  -1 1163.38   40.80
   0   7  -1 1154.88   49.60
   0   7  -1 1206.88   41.60
   0   7  -1 1203.68   44.30
   0   7  -1 1184.98   44.00
   0   7  -1 1178.88   49.10
   0   7  -1 1192.98   45.00
   0   7  -1 1117.69   50.09
   0  -7   1 1167.48   40.90
   0  -7   1 1160.08   46.40
   0  -7   1 1237.58   43.20
   0  -7   1 1150.48   48.80
   0  -7   1 1091.49   47.30
   0  -7   1 1289.27   52.29
   0  -7   1 1267.57   53.39
  -1   7  -1  359.56   25.40
  -1   7  -1  324.87   24.20
  -1   7  -1  340.87   17.90
  -1   7  -1  367.86   25.70
  -1   7  -1  350.16   15.80
  -1   7  -1  349.27   18.70
  -1   7  -1  353.96   21.10
   1  -7   1  392.36   25.00
   1  -7   1  344.47   18.20
   1  -7   1  358.56   23.70
   1  -7   1  395.16   26.70
   1  -7   1  367.26   26.10
   1  -7   1  312.67   23.70
   1  -7   1  386.66   24.10
   1  -7   1  355.26   16.80
  -2   7  -1   42.30    9.90
  -2   7  -1   28.10   10.00
  -2   7  -1   40.00   11.10
  -2   7  -1   39.80   10.20
  -2   7  -1   43.10    7.80
   2  -7   1   53.79   12.60
   2  -7   1   42.60   11.90
   2  -7   1   55.89   13.10
   2  -7   1   33.40   10.70
   2  -7   1   49.99   11.10
   2  -7   1   43.20    9.00
   2  -7   1   36.40    7.50
   2  -7   1   62.59   10.80
  -3   7  -1   13.70    6.40
  -3   7  -1   26.80   12.00
  -3   7  -1   19.00    7.90
  -3   7  -1   21.20    8.90
   3  -7   1   21.20    6.40
   3  -7   1   18.60    7.20
   3  -7   1   35.40   11.20
   3  -7   1   20.80    6.90
   3  -7   1   29.00    6.40
   3  -7   1   14.10    8.40
  -4   7  -1   23.60    7.90
  -4   7  -1   41.60   11.90
  -4   7  -1   26.10   11.00
  -4   7  -1   25.60   10.10
   4  -7   1   46.70   14.30
   4  -7   1   25.60    8.80
   4  -7   1   34.90    9.70
   4  -7   1   32.30    8.10
   4  -7   1   35.10    7.20
   4  -7   1   31.60    7.50
   4  -7   1   30.30    4.30
   4  -7   1   24.80    8.20
  -5   7  -1  252.77   22.20
  -5   7  -1  248.18   24.80
  -5   7  -1  227.38   21.10
  -5   7  -1  234.18   28.60
   5  -7   1  215.08   13.30
   5  -7   1  239.28   20.10
   5  -7   1  283.47   24.70
   5  -7   1  190.48   15.60
   5  -7   1  200.28   13.50
   5  -7   1  234.78   14.30
   5  -7   1  228.58   14.60
  -6   7  -1  134.99   21.40
  -6   7  -1  106.99   19.20
   6  -7   1  109.49   10.40
   6  -7   1   97.29   10.00
   6  -7   1  137.59   17.20
   6  -7   1   96.89   10.70
   6  -7   1  142.59   21.40
   6  -7   1   73.19   11.20
  -7   7  -1   74.19   18.80
  -7   7  -1   93.69   19.70
   7  -7   1   92.59   17.70
   7  -7   1   49.90   11.30
   7  -7   1   41.80    8.10
   7  -7   1   60.49   11.10
   7  -7   1   51.99    8.90
  -8   7  -1   13.60   10.70
  -8   7  -1    7.50   12.10
   8  -7   1   21.60   15.00
   8  -7   1   14.10    5.90
   8  -7   1   13.10    6.80
   8  -7   1   27.60    6.70
   8  -7   1   22.80   10.70
  -9   7  -1   -2.90    9.40
   9  -7   1    3.10    7.80
   9  -7   1    1.00    5.70
   9  -7   1    7.00   11.30
   9   6  -1   -0.20    9.30
   9   6  -1   -1.30   10.60
   9   6  -1   16.80   12.70
  -9  -6   1   21.20   14.80
  -9  -6   1    3.30   10.90
  -9  -6   1   -1.40   10.40
  -9  -6   1   24.90   16.10
   8   6  -1    1.50   12.40
   8   6  -1   -7.80   10.30
   8   6  -1   -6.30   11.10
  -8  -6   1    2.30   12.00
  -8  -6   1   -5.50   11.60
  -8  -6   1    4.10    8.90
  -8  -6   1   -7.20    7.10
   7   6  -1   24.20   14.40
   7   6  -1   23.90   13.40
   7   6  -1    3.10    8.90
  -7  -6   1   10.70    3.80
  -7  -6   1   21.90   14.50
  -7  -6   1   30.80   13.10
  -7  -6   1   10.40   11.90
  -7  -6   1    0.50   10.80
   6   6  -1  105.69   20.50
   6   6  -1   95.49   20.20
   6   6  -1   98.99   19.80
  -6  -6   1  111.49   21.90
  -6  -6   1   75.59   19.10
  -6  -6   1   93.39   12.90
  -6  -6   1  119.29   20.60
  -6  -6   1  122.19   12.00
  -6  -6   1  114.69   20.10
   5   6  -1   98.69   17.60
   5   6  -1  130.29   21.90
   5   6  -1  117.79   20.30
  -5  -6   1  105.39   14.20
  -5  -6   1  106.29    6.20
  -5  -6   1  129.49   21.70
  -5  -6   1   95.29   19.10
  -5  -6   1   90.39   17.60
  -5  -6   1  105.19   19.80
  -5  -6   1   99.49   12.00
   4   6  -1   34.50   11.90
   4   6  -1   16.90    8.50
   4   6  -1   26.90   11.70
  -4  -6   1   24.90   11.50
  -4  -6   1   15.20    9.60
  -4  -6   1    9.60    8.80
  -4  -6   1   44.00   12.40
  -4  -6   1   27.40    8.40
   3   6  -1   -6.30    5.20
   3   6  -1    7.30    5.60
   3   6  -1   -7.10    3.70
   3   6  -1    9.00    6.60
   3   6  -1    3.00    5.60
   3   6  -1   -1.70    6.60
   3   6  -1    4.80    5.60
   3   6  -1    0.90    5.90
  -3  -6   1   -5.00    2.90
  -3  -6   1    4.80    6.50
  -3  -6   1   -4.40    5.60
  -3  -6   1    0.30    5.30
  -3  -6   1   -1.50    6.50
  -3  -6   1   -1.10    5.00
  -3  -6   1    0.60    7.20
  -3  -6   1    5.00    7.30
   2   6  -1   13.90    6.80
   2   6  -1    9.40    7.70
   2   6  -1   26.80    8.60
   2   6  -1   16.40    7.90
   2   6  -1   16.20    7.70
   2   6  -1   13.80    6.70
   2   6  -1   22.50    7.80
   2   6  -1   17.20    7.30
  -2  -6   1   15.70    7.80
  -2  -6   1    5.50    7.20
  -2  -6   1   25.00    7.20
  -2  -6   1   12.70    6.10
  -2  -6   1   14.40    6.20
  -2  -6   1   22.90    7.90
  -2  -6   1   12.60    7.10
  -2  -6   1    9.40    7.00
  -2  -6   1   13.50    8.60
   1   6  -1  508.95   23.20
   1   6  -1  511.45   28.40
   1   6  -1  470.95   19.20
   1   6  -1  521.65   26.70
   1   6  -1  527.95   26.10
   1   6  -1  525.35   24.80
   1   6  -1  486.05   26.70
   1   6  -1  472.35   27.30
  -1  -6   1  534.55   25.50
  -1  -6   1  508.05   27.10
  -1  -6   1  493.75   22.60
  -1  -6   1  435.66   25.90
  -1  -6   1  532.45   25.10
  -1  -6   1  481.05   28.40
  -1  -6   1  537.15   28.80
  -1  -6   1  478.45   29.50
  -1  -6   1  487.75   25.50
   0   6  -1  497.55   28.70
   0   6  -1  549.25   23.00
   0   6  -1  569.74   26.20
   0   6  -1  605.64   26.10
   0   6  -1  539.85   28.90
   0   6  -1  551.04   23.10
   0   6  -1  587.14   30.10
   0   6  -1  561.44   16.00
   0  -6   1  554.34   22.80
   0  -6   1  533.25   27.00
   0  -6   1  519.05   27.40
   0  -6   1  542.05   30.20
   0  -6   1  559.94   28.80
   0  -6   1  518.05   23.70
   0  -6   1  491.75   25.40
   0  -6   1  526.75   22.80
   0  -6   1  573.64   28.90
   0  -6   1  549.54   29.50
  -1   6  -1   67.49   12.10
  -1   6  -1   52.09    6.30
  -1   6  -1   54.69    7.70
  -1   6  -1   53.79   11.30
  -1   6  -1   51.09    8.00
  -1   6  -1   64.29    9.80
  -1   6  -1   52.09   10.70
   1  -6   1   64.09   11.30
   1  -6   1   61.29   11.40
   1  -6   1   46.50    9.50
   1  -6   1   60.79    7.20
   1  -6   1   58.49   10.90
   1  -6   1   52.69    7.70
   1  -6   1   52.89   11.30
   1  -6   1   66.89   10.20
   1  -6   1   64.49   12.20
  -2   6  -1  123.59   16.90
  -2   6  -1  109.99   15.10
  -2   6  -1  121.89   12.20
  -2   6  -1  136.39   10.70
   2  -6   1  105.49   10.70
   2  -6   1  141.99   17.70
   2  -6   1  120.29   10.10
   2  -6   1  104.19    9.90
   2  -6   1  106.79   15.40
  -3   6  -1   90.39   13.00
  -3   6  -1   90.89   14.90
  -3   6  -1  115.89   16.50
  -3   6  -1  105.89   13.30
   3  -6   1  125.49   17.10
   3  -6   1   80.09   12.50
   3  -6   1   90.49    5.40
   3  -6   1   95.79   14.30
   3  -6   1   92.19   15.00
   3  -6   1  109.39   10.20
   3  -6   1  105.69   15.70
   3  -6   1   97.59    8.80
   3  -6   1  105.09   10.50
   3  -6   1  104.59    5.70
   3  -6   1   97.59   15.40
  -4   6  -1  577.64   32.90
  -4   6  -1  629.24   31.80
  -4   6  -1  630.84   31.40
   4  -6   1  561.24   22.20
   4  -6   1  576.24   23.20
   4  -6   1  542.35   30.60
   4  -6   1  563.64   26.70
   4  -6   1  649.74   31.40
   4  -6   1  546.65   31.80
   4  -6   1  480.55   28.30
  -5   6  -1  247.88   24.80
  -5   6  -1  274.67   24.20
  -5   6  -1  221.48   20.50
  -5   6  -1  235.18   23.20
   5  -6   1  225.58   12.70
   5  -6   1  212.98   18.10
   5  -6   1  251.37   15.40
   5  -6   1  307.97   23.60
   5  -6   1  260.07   13.70
   5  -6   1  265.87   21.90
  -6   6  -1   44.20   12.60
  -6   6  -1   29.30   10.80
   6  -6   1   22.00    7.90
   6  -6   1   19.90    5.10
   6  -6   1   33.30    5.40
   6  -6   1   29.10    9.80
  -7   6  -1  117.89   20.10
  -7   6  -1   96.19   20.10
   7  -6   1  115.49   21.10
   7  -6   1  140.29   19.20
   7  -6   1  133.79   13.60
   7  -6   1   90.39   12.70
   7  -6   1   95.69   10.60
  -8   6  -1   33.40   14.70
  -8   6  -1   21.90   14.00
   8  -6   1   19.60    7.80
   8  -6   1   12.90    5.20
   8  -6   1   27.30    9.50
   8  -6   1   25.60    7.00
   8  -6   1   36.90   14.80
  -9   6  -1    9.80   13.00
   9  -6   1    8.40   11.80
   9  -6   1    2.70    5.70
   9  -6   1   -3.70    6.10
   9  -6   1   -3.60    9.20
   9   5  -1    9.90   14.60
   9   5  -1   18.90   17.70
   9   5  -1   23.10   15.00
  -9  -5   1   10.90   14.10
  -9  -5   1    9.80    9.80
  -9  -5   1    5.90   10.10
  -9  -5   1   -6.60    8.60
  -9  -5   1   10.00   13.40
   8   5  -1   10.70   10.20
   8   5  -1   18.60   13.00
   8   5  -1    9.20   12.10
  -8  -5   1   13.60    8.20
  -8  -5   1   31.30   15.00
  -8  -5   1   -1.40    9.00
  -8  -5   1   19.40   13.70
  -8  -5   1   22.20   11.50
   7   5  -1  107.99   22.00
   7   5  -1  117.29   22.10
   7   5  -1  155.88   24.10
  -7  -5   1  152.28   21.80
  -7  -5   1  121.69   24.10
  -7  -5   1  116.19   17.00
  -7  -5   1  100.79   20.40
  -7  -5   1  129.69   19.70
   6   5  -1  128.19   21.80
   6   5  -1  104.69   19.10
   6   5  -1  118.29   21.70
  -6  -5   1  140.19   20.10
  -6  -5   1  109.49    9.80
  -6  -5   1  146.99   21.60
  -6  -5   1  124.19   15.80
  -6  -5   1  114.69   22.00
  -6  -5   1  115.89   22.50
   5   5  -1   17.10    7.80
   5   5  -1   18.40    9.50
   5   5  -1   12.70    8.80
  -5  -5   1   23.10   10.50
  -5  -5   1   26.30   10.30
  -5  -5   1   26.30    9.80
  -5  -5   1   29.60   12.20
  -5  -5   1   25.60    7.40
  -5  -5   1   14.20    5.60
  -5  -5   1   17.70    7.90
   4   5  -1   58.39   13.00
   4   5  -1   57.29   12.90
   4   5  -1   20.40   10.80
   4   5  -1   47.50   11.10
   4   5  -1   58.59   13.00
   4   5  -1   52.89   12.70
  -4  -5   1   52.19   14.50
  -4  -5   1   50.59    7.70
  -4  -5   1   35.10   10.20
  -4  -5   1   53.79    8.90
  -4  -5   1   44.20    5.50
  -4  -5   1   49.70   13.30
  -4  -5   1   29.50   10.10
  -4  -5   1   58.39   13.70
  -4  -5   1   56.99   12.10
   3   5  -1    9.80    6.70
   3   5  -1    5.70    5.40
   3   5  -1   10.30    7.00
   3   5  -1    3.20    5.80
   3   5  -1   13.70    7.00
   3   5  -1   14.10    8.60
  -3  -5   1    6.00    3.40
  -3  -5   1    6.50    5.50
  -3  -5   1    6.00    6.30
  -3  -5   1    2.20    4.80
  -3  -5   1    7.20    7.20
  -3  -5   1    0.20    5.40
  -3  -5   1    8.20    3.20
  -3  -5   1    6.90    6.90
   2   5  -1  283.07   19.50
   2   5  -1  305.77   20.10
   2   5  -1  267.47   19.60
   2   5  -1  308.97   20.00
   2   5  -1  258.07   19.70
   2   5  -1  280.57   18.30
   2   5  -1  271.17   16.90
   2   5  -1  267.57   18.80
  -2  -5   1  236.78   19.40
  -2  -5   1  270.97   19.00
  -2  -5   1  245.78   17.80
  -2  -5   1  277.47   16.40
  -2  -5   1  292.77   19.90
  -2  -5   1  290.77   20.90
  -2  -5   1  288.27   19.00
  -2  -5   1  296.77   15.60
   1   5  -1 1023.40   39.50
   1   5  -1 1086.29   42.00
   1   5  -1 1095.59   39.70
   1   5  -1 1048.90   36.20
   1   5  -1 1118.89   42.20
   1   5  -1 1066.49   40.90
   1   5  -1 1087.09   43.00
   1   5  -1 1062.59   37.90
  -1  -5   1 1151.68   38.70
  -1  -5   1 1064.19   38.10
  -1  -5   1 1043.40   39.40
  -1  -5   1 1100.69   40.50
  -1  -5   1 1074.59   41.10
  -1  -5   1 1066.29   36.10
  -1  -5   1 1037.60   42.20
  -1  -5   1 1042.80   43.20
   0   5  -1  289.37   15.60
   0   5  -1  330.67   20.20
   0   5  -1  287.17   16.40
   0   5  -1  316.07   15.20
   0   5  -1  311.37   10.70
   0   5  -1  332.67   20.20
   0   5  -1  312.47   19.60
   0   5  -1  286.67   19.10
   0   5  -1  302.37   15.00
   0  -5   1  380.26   19.70
   0  -5   1  333.07   19.40
   0  -5   1  337.27   15.70
   0  -5   1  336.67   18.10
   0  -5   1  318.07   19.30
   0  -5   1  329.87   16.50
   0  -5   1  289.97   18.40
   0  -5   1  329.17   21.20
   0  -5   1  335.77   15.20
  -1   5  -1   46.40    6.20
  -1   5  -1   42.30    8.80
  -1   5  -1   54.49    8.10
  -1   5  -1   54.49    4.80
  -1   5  -1   56.89    6.60
  -1   5  -1   53.69    9.70
  -1   5  -1   46.70    6.60
  -1   5  -1   55.59   10.30
   1  -5   1   61.39   10.30
   1  -5   1   60.59    9.60
   1  -5   1   66.89   10.40
   1  -5   1   55.49    7.80
   1  -5   1   48.40    6.60
   1  -5   1   51.09   10.50
   1  -5   1   54.29   10.00
   1  -5   1   49.70    9.20
  -2   5  -1  131.59   16.20
  -2   5  -1  162.48   12.90
  -2   5  -1  153.18   11.20
  -2   5  -1  133.29   13.20
   2  -5   1  165.78   13.50
   2  -5   1  159.98   10.30
   2  -5   1  133.99   13.20
   2  -5   1  163.18   14.40
   2  -5   1  146.19    5.20
   2  -5   1  171.38   11.40
   2  -5   1  155.48   13.80
   2  -5   1  131.79   13.30
   2  -5   1  148.39    5.20
   2  -5   1  138.89   14.30
  -3   5  -1  318.87   22.20
  -3   5  -1  342.37   20.60
  -3   5  -1  363.06   20.60
  -3   5  -1  360.66   23.30
   3  -5   1  351.96   22.40
   3  -5   1  354.76   22.40
   3  -5   1  331.17   19.90
   3  -5   1  361.86   21.50
   3  -5   1  357.36   22.50
   3  -5   1  363.66   15.70
   3  -5   1  351.06   22.80
   3  -5   1  325.57   20.50
  -4   5  -1  376.46   23.30
  -4   5  -1  390.86   25.20
  -4   5  -1  335.67   23.40
  -4   5  -1  366.86   23.10
   4  -5   1  336.97   21.60
   4  -5   1  331.47   17.90
   4  -5   1  345.87   22.60
   4  -5   1  311.47   19.80
   4  -5   1  318.47   13.60
   4  -5   1  347.07   24.00
   4  -5   1  326.57   22.50
   4  -5   1  335.57   21.80
   4  -5   1  321.37   22.70
   4  -5   1  346.87   14.30
  -5   5  -1   -1.50    6.60
  -5   5  -1   -1.90    4.90
   5  -5   1   -2.10    3.80
   5  -5   1    9.40    6.50
   5  -5   1    2.30    2.30
   5  -5   1   -5.10    4.40
   5  -5   1    1.70    2.50
   5  -5   1    0.20    3.60
  -6   5  -1   -3.80    6.60
  -6   5  -1   -7.40    6.70
   6  -5   1    3.10    7.00
   6  -5   1    7.80    3.70
   6  -5   1    3.50    4.40
   6  -5   1    5.30    3.00
   6  -5   1   18.70    7.30
  -7   5  -1   61.09   15.10
  -7   5  -1   41.30   15.10
   7  -5   1   45.90    8.10
   7  -5   1   69.39    9.70
   7  -5   1   51.69    7.30
   7  -5   1   58.49   11.40
   7  -5   1   62.79   16.40
  -8   5  -1   98.19   21.10
   8  -5   1   81.79   10.90
   8  -5   1  135.49   13.90
   8  -5   1  140.39   23.20
   8  -5   1   91.29   12.90
   9  -5   1   23.30   14.40
   9  -5   1   22.90    7.30
   9  -5   1   17.30   12.70
   9  -5   1   20.90    6.50
 -10   5  -1   28.70   15.70
  10  -5   1   30.00   15.70
  10  -5   1   16.10    8.00
   9   4  -1   -7.30   10.80
   9   4  -1   11.00   12.70
   9   4  -1  -14.50    7.60
  -9  -4   1   -1.60   11.70
  -9  -4   1   -2.60    8.30
  -9  -4   1   -0.10    8.60
  -9  -4   1   11.90   12.70
  -9  -4   1    0.30    7.30
   8   4  -1   19.60   13.60
   8   4  -1    9.40    8.80
   8   4  -1    9.20   10.00
   8   4  -1   15.60   13.40
  -8  -4   1    5.40   10.90
  -8  -4   1   17.10    9.50
  -8  -4   1   13.00    8.70
  -8  -4   1   16.80   12.10
  -8  -4   1   23.20   13.80
  -8  -4   1   16.00   10.90
   7   4  -1  111.39   19.80
   7   4  -1   99.29   18.80
   7   4  -1   81.79   14.40
   7   4  -1   91.09   20.00
  -7  -4   1   91.39   16.10
  -7  -4   1   93.29   19.50
  -7  -4   1   97.19   15.60
  -7  -4   1   65.89   14.20
  -7  -4   1  104.49   17.70
  -7  -4   1   97.49   17.20
  -7  -4   1   79.59   18.20
   6   4  -1   23.60   10.70
   6   4  -1   11.90    8.90
   6   4  -1    9.30    9.60
  -6  -4   1   15.50    9.90
  -6  -4   1   10.80    2.80
  -6  -4   1    0.90    7.80
  -6  -4   1    4.60    8.70
  -6  -4   1    7.80    7.10
  -6  -4   1    9.00    7.20
  -6  -4   1   13.10    4.20
  -6  -4   1   15.60   12.20
   5   4  -1  258.57   21.30
   5   4  -1  217.78   20.90
   5   4  -1  209.08   18.50
   5   4  -1  239.18   19.00
  -5  -4   1  213.68   20.00
  -5  -4   1  230.48   13.00
  -5  -4   1  220.08   19.00
  -5  -4   1  228.68   16.90
   4   4  -1  222.78   18.30
   4   4  -1  215.28   18.90
   4   4  -1  209.98   19.10
   4   4  -1  227.08   18.90
   4   4  -1  212.78   17.20
   4   4  -1  204.08   18.20
   4   4  -1  207.98   18.30
  -4  -4   1  218.38   19.30
  -4  -4   1  220.28   20.50
  -4  -4   1  199.98   18.60
  -4  -4   1  233.98   17.90
  -4  -4   1  210.28   14.00
  -4  -4   1  207.48    8.00
  -4  -4   1  213.28   13.30
  -4  -4   1  220.78   18.30
  -4  -4   1  190.98   16.30
   3   4  -1   18.20    7.60
   3   4  -1   13.90    6.70
   3   4  -1    5.60    6.60
   3   4  -1    6.70    5.70
   3   4  -1   12.70    6.30
   3   4  -1    9.80    5.80
   3   4  -1    2.20    4.50
  -3  -4   1    3.50    5.20
  -3  -4   1    7.50    2.80
  -3  -4   1    0.40    5.00
  -3  -4   1   -0.50    5.50
  -3  -4   1   10.60    3.70
  -3  -4   1    5.50    6.20
  -3  -4   1    1.40    4.50
  -3  -4   1    6.70    5.80
   2   4  -1  391.36   22.00
   2   4  -1  364.56   18.90
   2   4  -1  360.56   21.10
   2   4  -1  409.26   22.50
   2   4  -1  365.76   21.10
   2   4  -1  376.56   20.70
   2   4  -1  375.66   20.30
  -2  -4   1  396.26   21.00
  -2  -4   1  384.86   21.60
  -2  -4   1  358.96   22.00
  -2  -4   1  377.76   20.70
  -2  -4   1  377.26   21.40
  -2  -4   1  341.17   18.00
  -2  -4   1  371.96   16.10
  -2  -4   1  358.96   20.40
   1   4  -1 1548.05   50.69
   1   4  -1 1567.94   53.29
   1   4  -1 1560.84   49.50
   1   4  -1 1606.04   47.80
   1   4  -1 1618.94   51.39
   1   4  -1 1577.74   52.19
   1   4  -1 1592.14   52.39
   1   4  -1 1688.03   52.99
  -1  -4   1 1730.33   49.70
  -1  -4   1 1618.04   51.39
  -1  -4   1 1649.04   47.90
  -1  -4   1 1678.63   50.19
  -1  -4   1 1646.44   52.39
  -1  -4   1 1687.83   51.79
  -1  -4   1 1541.85   52.89
  -1  -4   1 1563.24   53.59
   0   4  -1 1688.13   50.79
   0   4  -1 1689.53   49.00
   0   4  -1 1613.54   47.30
   0   4  -1 1645.54   53.29
   0   4  -1 1683.03   43.20
   0   4  -1 1690.83   53.69
   0   4  -1 1701.33   49.90
   0   4  -1 1724.83   47.30
   0   4  -1 1724.13   54.69
   0  -4   1 1587.94   51.69
   0  -4   1 1681.13   50.79
   0  -4   1 1630.44   51.39
   0  -4   1 1736.53   52.89
   0  -4   1 1627.34   47.50
   0  -4   1 1675.13   49.00
   0  -4   1 1724.33   55.29
   0  -4   1 1705.13   47.10
   0  -4   1 1680.93   53.19
  -1   4  -1 1338.77   46.20
  -1   4  -1 1349.47   45.90
  -1   4  -1 1372.36   42.50
  -1   4  -1 1349.86   38.20
  -1   4  -1 1330.97   39.50
  -1   4  -1 1386.56   46.70
  -1   4  -1 1374.26   36.30
  -1   4  -1 1340.97   38.70
   1  -4   1 1352.66   39.80
   1  -4   1 1392.96   47.10
   1  -4   1 1409.26   46.50
   1  -4   1 1373.46   41.10
   1  -4   1 1437.76   46.30
   1  -4   1 1325.67   37.40
   1  -4   1 1433.66   42.80
   1  -4   1 1425.76   40.00
   1  -4   1 1392.16   46.20
  -2   4  -1 1262.07   40.90
  -2   4  -1 1251.97   44.80
  -2   4  -1 1238.38   44.70
  -2   4  -1 1225.48   41.40
   2  -4   1 1223.98   36.80
   2  -4   1 1244.28   44.40
   2  -4   1 1307.27   45.10
   2  -4   1 1226.68   34.40
   2  -4   1 1244.08   44.30
   2  -4   1 1300.87   36.20
   2  -4   1 1243.18   43.40
   2  -4   1 1399.76   44.50
   2  -4   1 1238.08   41.30
   2  -4   1 1242.58   40.70
   2  -4   1 1265.57   44.70
  -3   4  -1  155.88   13.60
  -3   4  -1  198.28   15.50
  -3   4  -1  200.68   14.80
  -3   4  -1  209.08   16.20
   3  -4   1  210.78    8.40
   3  -4   1  176.18   14.00
   3  -4   1  163.28   14.30
   3  -4   1  184.18   14.80
   3  -4   1  183.38   14.40
   3  -4   1  194.58   14.30
   3  -4   1  192.28   13.80
   3  -4   1  196.38    8.40
   3  -4   1  181.68   13.90
   3  -4   1  200.28   15.30
   3  -4   1  192.78   11.90
  -4   4  -1   40.90    9.90
  -4   4  -1   51.19   11.50
  -4   4  -1   45.30   10.00
  -4   4  -1   39.20    9.90
   4  -4   1   47.30   10.50
   4  -4   1   43.60    7.90
   4  -4   1   48.80   10.30
   4  -4   1   36.20    3.30
   4  -4   1   42.90    9.50
   4  -4   1   42.60    9.40
   4  -4   1   34.90    3.30
   4  -4   1   41.70    8.80
   4  -4   1   43.10    9.60
   4  -4   1   41.80    6.10
   4  -4   1   45.10    9.30
  -5   4  -1   54.89   13.20
  -5   4  -1   59.49   12.80
  -5   4  -1   28.40    5.80
  -5   4  -1   33.90    8.60
   5  -4   1   42.00    4.80
   5  -4   1   44.00   10.90
   5  -4   1   56.79   12.00
   5  -4   1   51.99   10.40
   5  -4   1   35.40    7.40
   5  -4   1   42.70    5.00
   5  -4   1   25.00    8.50
   5  -4   1   38.50    8.70
  -6   4  -1   93.59   10.60
  -6   4  -1  121.99   18.80
  -6   4  -1  108.69   18.50
  -6   4  -1  104.89   15.00
  -6   4  -1   96.69   11.30
   6  -4   1  100.89   16.90
   6  -4   1  110.59   16.80
   6  -4   1  120.79   14.40
   6  -4   1  106.09    8.30
   6  -4   1  115.19   16.80
   6  -4   1  104.69   10.50
   6  -4   1  102.09    7.90
  -7   4  -1  136.09   17.70
  -7   4  -1  100.99   18.80
  -7   4  -1  153.38   13.40
  -7   4  -1  146.69   13.60
   7  -4   1  156.48   11.60
   7  -4   1  142.19   13.00
   7  -4   1  125.89   19.10
   7  -4   1  151.28   11.70
   7  -4   1  182.48   24.30
   7  -4   1  128.89   11.10
  -8   4  -1   23.50    9.30
  -8   4  -1   22.50    7.30
  -8   4  -1   49.70   15.30
   8  -4   1   17.30    5.20
   8  -4   1   28.20    6.40
   8  -4   1   12.50    3.90
   8  -4   1   25.00    6.70
   8  -4   1   15.80   12.50
  -9   4  -1   17.70    8.20
  -9   4  -1   21.20   12.80
   9  -4   1   19.20   12.60
   9  -4   1   13.80    6.50
   9  -4   1    5.40   11.70
 -10   4  -1   14.00   12.90
  10  -4   1    6.60    7.80
  10  -4   1   21.40   15.10
  10  -4   1   46.00   18.90
  10   3  -1   26.40   17.30
  10   3  -1   -7.40   13.70
  10   3  -1   14.00   11.80
 -10  -3   1   14.00   14.50
 -10  -3   1    2.30    6.60
 -10  -3   1   13.60    8.20
 -10  -3   1    6.20   13.70
   9   3  -1   10.50   13.30
   9   3  -1    5.30   11.10
   9   3  -1   11.20   11.80
  -9  -3   1    4.10    9.60
  -9  -3   1   13.10   11.40
  -9  -3   1   -4.30    8.30
  -9  -3   1  -18.60    9.30
  -9  -3   1   -5.80    6.80
  -9  -3   1   12.00    9.30
   8   3  -1    8.00   10.90
   8   3  -1   -1.90    5.80
   8   3  -1   -9.70    8.30
   8   3  -1   10.90   10.10
  -8  -3   1   -9.30    7.10
  -8  -3   1    4.20    9.30
  -8  -3   1   13.20    8.50
  -8  -3   1   19.10   12.80
  -8  -3   1  -13.60    7.30
  -8  -3   1   -3.50    6.80
   7   3  -1   10.20    9.80
   7   3  -1   -3.30    4.80
   7   3  -1   -6.10    7.30
   7   3  -1  -10.10    8.60
  -7  -3   1   -7.20    5.70
  -7  -3   1   -0.80    6.10
  -7  -3   1    6.40    7.10
  -7  -3   1   -2.80    7.90
  -7  -3   1   -1.90    9.60
  -7  -3   1   -1.90    6.40
   6   3  -1    3.70    7.60
   6   3  -1    5.40    8.60
   6   3  -1   -3.80    3.40
   6   3  -1    2.70    8.10
  -6  -3   1   -6.20    5.90
  -6  -3   1    4.40    7.70
  -6  -3   1   -3.20    4.50
  -6  -3   1   -6.20    5.60
  -6  -3   1    1.80    8.50
  -6  -3   1   -1.60    5.60
   5   3  -1  820.52   38.80
   5   3  -1  682.93   37.10
   5   3  -1  721.93   36.80
   5   3  -1  816.62   38.80
   5   3  -1  697.53   32.20
   5   3  -1  777.22   36.80
   5   3  -1  734.33   37.00
   5   3  -1  720.23   34.80
  -5  -3   1  806.32   38.90
  -5  -3   1  786.52   34.00
  -5  -3   1  825.22   34.50
  -5  -3   1  770.62   34.10
  -5  -3   1  735.53   35.50
  -5  -3   1  713.63   38.30
  -5  -3   1  680.33   35.20
   4   3  -1  908.41   40.00
   4   3  -1  941.11   39.20
   4   3  -1  994.70   41.40
   4   3  -1  927.51   40.10
   4   3  -1  909.91   40.90
   4   3  -1  980.40   40.00
   4   3  -1  948.51   36.90
  -4  -3   1 1052.39   42.20
  -4  -3   1  950.70   37.40
  -4  -3   1  845.12   38.10
  -4  -3   1  946.41   39.50
  -4  -3   1  922.61   35.00
  -4  -3   1  975.80   37.50
  -4  -3   1  914.51   41.80
   3   3  -1  277.07   18.60
   3   3  -1  284.07   18.40
   3   3  -1  261.37   18.60
   3   3  -1  278.87   19.00
   3   3  -1  302.87   17.50
   3   3  -1  290.47   18.00
   3   3  -1  274.17   18.10
  -3  -3   1  285.97   14.40
  -3  -3   1  291.37   18.30
  -3  -3   1  302.17   20.30
  -3  -3   1  287.47   19.00
  -3  -3   1  278.47   18.50
  -3  -3   1  272.97   16.90
  -3  -3   1  274.47    9.80
  -3  -3   1  299.87   17.70
   2   3  -1  616.64   25.60
   2   3  -1  565.74   25.10
   2   3  -1  583.64   26.20
   2   3  -1  608.44   24.10
   2   3  -1  609.54   25.70
   2   3  -1  600.84   26.00
   2   3  -1  606.84   26.50
  -2  -3   1  561.24   24.50
  -2  -3   1  585.84   25.40
  -2  -3   1  616.84   27.00
  -2  -3   1  578.14   26.40
  -2  -3   1  606.34   25.80
  -2  -3   1  593.14   19.70
  -2  -3   1  607.54   19.50
  -2  -3   1  579.54   25.10
   1   3  -1  652.93   29.30
   1   3  -1  716.63   26.10
   1   3  -1  718.83   27.10
   1   3  -1  676.03   24.80
   1   3  -1  681.03   25.90
   1   3  -1  663.63   26.30
   1   3  -1  678.33   23.20
  -1  -3   1  711.43   26.30
  -1  -3   1  669.83   27.20
  -1  -3   1  672.33   23.00
  -1  -3   1  696.63   23.30
  -1  -3   1  683.83   18.20
  -1  -3   1  669.13   26.80
  -1  -3   1  646.54   25.30
  -1  -3   1  728.23   25.40
   0   3  -1  294.07   15.90
   0   3  -1  319.67   13.70
   0   3  -1  331.37   14.60
   0   3  -1  308.67   11.70
   0   3  -1  284.87   15.00
   0   3  -1  293.57   12.20
   0   3  -1  307.67   10.10
   0  -3   1  335.97   15.50
   0  -3   1  321.87   15.70
   0  -3   1  315.27   14.80
   0  -3   1  312.17   15.20
   0  -3   1  300.27   13.90
   0  -3   1  292.17   12.30
   0  -3   1  288.77    9.80
   0  -3   1  304.97   16.50
   0  -3   1  289.87   14.40
   0  -3   1  309.77   11.70
  -1   3  -1  261.07   14.50
  -1   3  -1  218.88   13.20
  -1   3  -1  234.68   13.60
  -1   3  -1  221.68   11.00
  -1   3  -1  237.48    8.20
  -1   3  -1  262.47   14.10
  -1   3  -1  223.88   11.60
   1  -3   1  255.57   11.20
   1  -3   1  243.48    7.90
   1  -3   1  251.57   10.50
   1  -3   1  265.37   14.50
   1  -3   1  245.38   11.70
   1  -3   1  246.88   11.20
   1  -3   1  226.88    8.40
   1  -3   1  235.98   10.30
   1  -3   1  255.77   16.30
  -2   3  -1 2255.17   68.89
  -2   3  -1 2317.97   68.79
  -2   3  -1 2376.46   69.09
  -2   3  -1 2348.07   66.89
  -2   3  -1 2427.66   67.29
   2  -3   1 2336.67   57.39
   2  -3   1 2368.96   69.49
   2  -3   1 2345.87   58.39
   2  -3   1 2348.76   66.89
   2  -3   1 2376.36   68.89
   2  -3   1 2367.36   67.39
   2  -3   1 2349.86   58.19
   2  -3   1 2483.45   68.59
   2  -3   1 2365.36   68.99
   2  -3   1 2373.66   70.49
  -3   3  -1 6253.77  155.78
  -3   3  -1 6246.27  165.78
  -3   3  -1 6211.28  166.38
  -3   3  -1 6268.97  166.78
  -3   3  -1 6212.38  167.38
  -3   3  -1 6376.16  166.58
  -3   3  -1 6185.18  164.18
   3  -3   1 6378.56  167.08
   3  -3   1 6488.35  166.88
   3  -3   1 6478.85  162.98
   3  -3   1 6321.17  166.58
   3  -3   1 6440.16  158.88
   3  -3   1 6464.75  168.08
   3  -3   1 6517.35  164.58
   3  -3   1 6517.75  165.78
   3  -3   1 6517.85  166.38
   3  -3   1 6349.76  156.28
   3  -3   1 6377.36  156.08
  -4   3  -1   11.10    3.90
  -4   3  -1   26.90    7.30
  -4   3  -1   16.20    5.90
  -4   3  -1    6.00    6.30
  -4   3  -1   17.00    4.30
   4  -3   1   10.40    5.10
   4  -3   1   13.70    3.10
   4  -3   1   14.40    3.90
   4  -3   1   15.40    2.30
   4  -3   1    5.00    5.50
   4  -3   1   14.20    5.90
   4  -3   1   17.60    4.10
   4  -3   1   19.20    7.00
   4  -3   1   17.40    2.10
   4  -3   1   19.90    6.00
   4  -3   1   14.80    5.30
   4  -3   1   17.30    6.10
  -5   3  -1   55.09   11.80
  -5   3  -1   60.59   10.50
  -5   3  -1   50.19    8.10
  -5   3  -1   63.39   12.10
  -5   3  -1   56.09    8.30
   5  -3   1   60.99   11.90
   5  -3   1   43.30    7.50
   5  -3   1   61.29    9.10
   5  -3   1   60.59   11.10
   5  -3   1   56.69    5.30
   5  -3   1   67.89   12.20
   5  -3   1   62.49    9.10
   5  -3   1   41.20   10.30
   5  -3   1   67.69   13.40
   5  -3   1   51.69   10.10
   5  -3   1   52.69    5.50
  -6   3  -1  207.68   20.90
  -6   3  -1  210.08   15.50
  -6   3  -1  208.58   20.90
  -6   3  -1  168.68   14.50
  -6   3  -1  246.58   19.00
   6  -3   1  201.98   15.50
   6  -3   1  195.68   12.20
   6  -3   1  163.28   20.40
   6  -3   1  231.58   20.90
   6  -3   1  219.88   13.10
   6  -3   1  187.38   13.00
   6  -3   1  174.98   14.30
   6  -3   1  207.18   17.70
   6  -3   1  193.38   17.80
   6  -3   1  207.48   13.80
  -7   3  -1  445.16   27.00
  -7   3  -1  405.66   31.00
  -7   3  -1  413.76   24.20
  -7   3  -1  365.26   23.00
   7  -3   1  335.37   22.70
   7  -3   1  364.76   26.20
   7  -3   1  381.06   20.50
   7  -3   1  438.16   30.60
   7  -3   1  396.66   18.80
   7  -3   1  348.17   24.00
   7  -3   1  414.76   18.70
   7  -3   1  397.56   20.30
  -8   3  -1   48.40   12.00
  -8   3  -1   32.90   10.80
  -8   3  -1   34.00   12.60
  -8   3  -1   34.00   10.50
   8  -3   1   16.60    4.00
   8  -3   1   24.70    9.90
   8  -3   1   24.50    4.70
   8  -3   1   17.30    7.90
   8  -3   1   38.70   14.00
   8  -3   1   21.60    7.50
   8  -3   1   38.20   12.30
  -9   3  -1    2.90    5.60
  -9   3  -1   15.80   12.20
  -9   3  -1    2.50    8.80
  -9   3  -1   -2.80    6.60
   9  -3   1    7.50   12.50
   9  -3   1   22.00    8.60
   9  -3   1    1.90    9.80
 -10   3  -1  -13.10    7.20
 -10   3  -1    0.40   10.70
 -10   3  -1   -0.70    9.50
  10  -3   1   16.00    8.70
  10  -3   1   -3.30   14.10
  10  -3   1   -9.20    9.20
  10   2  -1    9.20   14.70
  10   2  -1   10.10   13.50
  10   2  -1   28.30   13.20
 -10  -2   1   11.50   11.30
 -10  -2   1    2.00    7.00
   9   2  -1   -9.80    9.90
   9   2  -1   -8.40    6.50
   9   2  -1   -2.30    4.40
   9   2  -1    3.70   10.10
  -9  -2   1   -3.90    9.10
  -9  -2   1   -0.70   10.00
  -9  -2   1    5.10   11.10
  -9  -2   1   -2.70    5.30
  -9  -2   1    1.50    3.80
  -9  -2   1   -6.60    3.70
  -9  -2   1    7.40    6.50
   8   2  -1   34.50   14.00
   8   2  -1   27.40    7.30
   8   2  -1   44.10   15.40
   8   2  -1   42.50   13.40
  -8  -2   1   53.19   15.80
  -8  -2   1   58.39    9.80
  -8  -2   1   39.70   14.60
  -8  -2   1   46.40   15.80
  -8  -2   1   43.90    8.70
  -8  -2   1   51.89   16.20
  -8  -2   1   82.29   17.40
   7   2  -1   -9.30    5.40
   7   2  -1   13.60    8.30
   7   2  -1   -2.90    5.90
   7   2  -1   -0.20    3.90
  -7  -2   1   -5.80    4.50
  -7  -2   1   -5.30    6.50
  -7  -2   1    1.30    4.70
  -7  -2   1    3.90    7.00
  -7  -2   1    1.70    7.20
  -7  -2   1   14.80   11.10
   6   2  -1  129.79   12.20
   6   2  -1  182.78   17.90
   6   2  -1  151.48   28.50
   6   2  -1  185.78   23.10
   6   2  -1  177.68   26.80
  -6  -2   1  176.38   16.90
  -6  -2   1  163.78   14.10
  -6  -2   1  151.28   18.60
  -6  -2   1  200.68   24.20
  -6  -2   1  149.99   14.60
   5   2  -1  517.45   27.80
   5   2  -1  515.45   29.20
   5   2  -1  486.15   23.30
   5   2  -1  480.05   32.70
   5   2  -1  520.75   29.70
   5   2  -1  481.75   28.60
  -5  -2   1  546.15   24.70
  -5  -2   1  530.95   26.50
  -5  -2   1  506.85   27.80
  -5  -2   1  518.65   30.60
  -5  -2   1  523.45   25.00
  -5  -2   1  511.05   27.00
  -5  -2   1  578.04   30.80
   4   2  -1  739.53   32.70
   4   2  -1  762.42   31.90
   4   2  -1  726.53   32.70
   4   2  -1  647.64   30.20
   4   2  -1  726.03   33.50
   4   2  -1  718.63   32.00
   4   2  -1  754.72   33.10
   4   2  -1  693.93   27.90
  -4  -2   1  700.73   29.00
  -4  -2   1  703.03   32.60
  -4  -2   1  647.34   32.90
  -4  -2   1  761.62   28.90
  -4  -2   1  724.03   21.70
  -4  -2   1  721.43   30.90
  -4  -2   1  728.93   30.10
  -4  -2   1  695.53   31.40
   3   2  -1  634.64   26.90
   3   2  -1  587.74   23.60
   3   2  -1  566.34   26.20
   3   2  -1  605.24   27.60
   3   2  -1  579.44   26.30
   3   2  -1  557.94   25.20
   3   2  -1  617.34   26.30
  -3  -2   1  611.04   25.00
  -3  -2   1  566.64   27.10
  -3  -2   1  586.34   23.40
  -3  -2   1  580.04   26.50
  -3  -2   1  578.34   23.70
  -3  -2   1  586.14   25.90
  -3  -2   1  554.54   25.60
   2   2  -1 1318.57   40.60
   2   2  -1 1372.96   46.00
   2   2  -1 1252.67   41.30
   2   2  -1 1283.47   43.20
   2   2  -1 1275.87   40.40
   2   2  -1 1389.96   46.70
   2   2  -1 1309.07   42.10
  -2  -2   1 1270.77   42.30
  -2  -2   1 1297.67   37.80
  -2  -2   1 1324.07   45.00
  -2  -2   1 1318.47   43.40
  -2  -2   1 1309.87   33.50
  -2  -2   1 1320.77   41.00
  -2  -2   1 1277.57   40.40
  -2  -2   1 1343.67   42.40
   1   2  -1 2844.42   78.59
   1   2  -1 3009.80   77.59
   1   2  -1 2922.31   78.39
   1   2  -1 2925.81   78.49
   1   2  -1 2903.81   77.69
   1   2  -1 2950.10   77.89
   1   2  -1 2998.60   78.39
  -1  -2   1 2937.11   74.09
  -1  -2   1 2978.60   78.69
  -1  -2   1 2861.71   78.49
  -1  -2   1 2883.01   75.29
  -1  -2   1 3031.20   78.09
  -1  -2   1 2951.10   77.79
  -1  -2   1 2886.51   78.99
   0   2  -1   22.20    2.50
   0   2  -1   22.20    2.40
   0   2  -1   25.90    5.10
   0   2  -1   24.90    3.60
   0   2  -1   19.20    4.60
   0   2  -1   18.30    4.70
   0   2  -1   23.60    3.90
   0   2  -1   20.10    3.80
   0  -2   1   20.70    3.40
   0  -2   1   19.10    3.80
   0  -2   1   22.90    4.20
   0  -2   1   18.30    3.60
   0  -2   1   20.20    4.20
   0  -2   1   27.70    4.80
   0  -2   1   24.40    2.70
   0  -2   1   26.40    4.80
   0  -2   1   21.30    2.50
   0  -2   1   23.10    3.40
   0  -2   1   20.00    2.40
  -1   2  -1  541.25   18.30
  -1   2  -1  518.15   19.80
  -1   2  -1  495.85   19.50
  -1   2  -1  501.15   19.30
  -1   2  -1  510.85   18.20
   1  -2   1  538.05   19.60
   1  -2   1  570.74   20.00
   1  -2   1  522.15   14.30
   1  -2   1  539.05   19.80
   1  -2   1  544.95   20.20
   1  -2   1  540.15   18.10
   1  -2   1  537.25   20.00
   1  -2   1  537.15   18.30
   1  -2   1  518.65   14.40
  -2   2  -1 1494.95   45.60
  -2   2  -1 1546.25   40.70
  -2   2  -1 1537.75   45.80
  -2   2  -1 1484.15   46.70
  -2   2  -1 1548.55   46.40
  -2   2  -1 1541.15   46.50
  -2   2  -1 1486.85   46.30
  -2   2  -1 1532.95   40.30
   2  -2   1 1566.24   46.60
   2  -2   1 1577.94   47.30
   2  -2   1 1519.25   41.00
   2  -2   1 1518.45   42.30
   2  -2   1 1654.63   46.50
   2  -2   1 1618.94   46.90
   2  -2   1 1540.65   46.10
   2  -2   1 1546.85   46.60
   2  -2   1 1531.25   40.40
  -3   2  -1 1714.03   55.99
  -3   2  -1 1798.72   57.39
  -3   2  -1 1787.22   56.59
  -3   2  -1 1779.12   51.19
  -3   2  -1 1853.91   55.39
  -3   2  -1 1870.51   51.19
  -3   2  -1 1892.21   55.59
   3  -2   1 1958.50   56.19
   3  -2   1 1825.12   48.60
   3  -2   1 1768.92   55.09
   3  -2   1 1771.52   56.99
   3  -2   1 1875.41   56.49
   3  -2   1 1868.21   57.19
   3  -2   1 1876.91   57.29
   3  -2   1 1876.51   51.39
   3  -2   1 1889.11   51.99
   3  -2   1 1822.42   52.39
  -4   2  -1   45.30    8.10
  -4   2  -1   32.90    6.50
  -4   2  -1   37.00    8.90
  -4   2  -1   33.70    8.20
  -4   2  -1   39.60    8.00
  -4   2  -1   26.10    6.00
   4  -2   1   39.50    4.10
   4  -2   1   26.10    6.70
   4  -2   1   31.50    4.00
   4  -2   1   55.49    9.70
   4  -2   1   35.30    8.50
   4  -2   1   33.10    7.60
   4  -2   1   50.39    9.40
   4  -2   1   39.40    8.10
   4  -2   1   51.79    9.60
   4  -2   1   32.10    7.50
   4  -2   1   30.80    5.90
  -5   2  -1   34.30    9.90
  -5   2  -1   30.10    7.40
  -5   2  -1   30.80    7.80
  -5   2  -1   11.70    5.40
   5  -2   1   43.00   11.70
   5  -2   1   32.10    8.50
   5  -2   1   44.10    8.40
   5  -2   1   26.90    5.30
   5  -2   1   22.80    7.30
   5  -2   1   27.20    5.10
   5  -2   1   30.30    8.50
   5  -2   1   29.10    8.20
   5  -2   1   34.10    7.60
   5  -2   1   43.70    8.40
  -6   2  -1  435.46   24.50
  -6   2  -1  432.36   29.10
  -6   2  -1  461.65   24.70
  -6   2  -1  472.65   26.30
   6  -2   1  434.36   20.40
   6  -2   1  397.76   23.80
   6  -2   1  362.96   24.30
   6  -2   1  391.76   20.10
   6  -2   1  383.46   22.50
   6  -2   1  474.15   28.60
   6  -2   1  388.56   23.40
   6  -2   1  447.06   27.40
   6  -2   1  426.46   16.70
   6  -2   1  430.16   26.20
  -7   2  -1  223.88   19.40
  -7   2  -1  198.88   18.50
  -7   2  -1  217.38   19.20
  -7   2  -1  217.68   21.80
   7  -2   1  185.58   15.00
   7  -2   1  178.48   16.00
   7  -2   1  170.58   20.90
   7  -2   1  239.18   23.10
   7  -2   1  218.18   15.80
   7  -2   1  168.78   16.80
   7  -2   1  205.48   25.40
  -8   2  -1    9.10    8.30
  -8   2  -1    8.90    7.50
  -8   2  -1    2.00    7.00
  -8   2  -1   10.90    9.60
   8  -2   1   20.90    7.50
   8  -2   1   20.70   11.60
   8  -2   1   11.30    4.30
   8  -2   1    7.00   10.80
  -9   2  -1   19.80   10.40
  -9   2  -1   10.00   12.90
  -9   2  -1    1.40    7.20
  -9   2  -1    2.70    7.60
   9  -2   1   15.30    7.20
   9  -2   1   -3.60   11.40
   9  -2   1   22.40   12.10
 -10   2  -1    4.90    9.20
 -10   2  -1    8.20    9.10
 -10   2  -1   -8.40    9.80
  10  -2   1    7.20   13.30
  10  -2   1   -8.20   10.90
  10  -2   1    4.50   13.60
  10   1  -1   14.10   10.10
  10   1  -1   -8.80    7.80
 -10  -1   1    8.10    7.00
 -10  -1   1  -11.90    9.70
 -10  -1   1   10.60   12.30
 -10  -1   1   -4.30   11.10
   9   1  -1   18.70   11.30
   9   1  -1   31.10   17.20
   9   1  -1   49.30   19.50
  -9  -1   1   38.30   13.20
  -9  -1   1   27.70    8.80
  -9  -1   1   14.50   11.70
  -9  -1   1   24.10   12.70
   8   1  -1  131.29   23.60
   8   1  -1  131.09   23.10
  -8  -1   1  165.28   23.80
  -8  -1   1  140.59   10.30
  -8  -1   1  132.09    8.70
  -8  -1   1  128.49   21.40
  -8  -1   1  142.49   22.50
   7   1  -1   13.10    6.10
   7   1  -1   14.40   10.80
   7   1  -1   19.10    9.80
   7   1  -1   21.00   11.30
  -7  -1   1   16.00    5.40
  -7  -1   1    9.00    9.20
  -7  -1   1   26.20    6.10
  -7  -1   1    6.30    8.30
  -7  -1   1   19.40    7.40
  -7  -1   1   14.00    9.00
  -7  -1   1    9.70    4.50
   6   1  -1   33.60    9.20
   6   1  -1   24.30    9.50
   6   1  -1   34.20   11.30
   6   1  -1   25.40    9.50
   6   1  -1   43.40   10.80
  -6  -1   1   27.80    6.60
  -6  -1   1   33.00   11.00
  -6  -1   1   42.80   11.70
  -6  -1   1   32.90    8.40
  -6  -1   1   16.50    8.20
  -6  -1   1   22.80    6.60
   5   1  -1  367.76   17.40
   5   1  -1  361.26   24.00
   5   1  -1  414.46   23.30
   5   1  -1  406.16   24.20
   5   1  -1  384.26   25.10
   5   1  -1  408.16   27.40
   5   1  -1  404.96   22.60
  -5  -1   1  402.76   19.60
  -5  -1   1  334.27   22.40
  -5  -1   1  400.16   21.20
  -5  -1   1  396.96   20.20
  -5  -1   1  415.76   24.80
  -5  -1   1  416.26   25.80
  -5  -1   1  393.16   23.70
   4   1  -1  257.47   18.00
   4   1  -1  278.97   18.90
   4   1  -1  262.97   17.40
   4   1  -1  255.27   17.40
   4   1  -1  269.87   16.30
   4   1  -1  252.17   13.10
   4   1  -1  279.67   17.30
  -4  -1   1  259.47   14.60
  -4  -1   1  252.67   16.70
  -4  -1   1  294.27   18.20
  -4  -1   1  262.97   17.90
  -4  -1   1  266.07   15.60
  -4  -1   1  260.97   15.40
  -4  -1   1  263.27    8.30
  -4  -1   1  272.57   13.70
  -4  -1   1  261.47   18.70
   3   1  -1  152.08   11.40
   3   1  -1  123.49   11.50
   3   1  -1  118.29   10.30
   3   1  -1  128.39   10.60
   3   1  -1  135.29   10.40
   3   1  -1  130.39   11.40
   3   1  -1  126.69    8.30
  -3  -1   1  138.59   10.80
  -3  -1   1  133.29    8.60
  -3  -1   1   93.49   11.20
  -3  -1   1  125.49    9.60
  -3  -1   1  120.59   10.30
  -3  -1   1  108.99   10.90
  -3  -1   1  128.29   10.70
  -3  -1   1  130.69    6.00
   2   1  -1 5425.76  139.49
   1   1  -1 1717.03   46.50
   1   1  -1 1632.44   46.60
   1   1  -1 1769.12   46.60
   1   1  -1 1773.62   46.30
   1   1  -1 1694.63   47.10
   1   1  -1 1720.63   42.10
   1   1  -1 1697.03   45.40
  -1  -1   1 1724.93   47.30
  -1  -1   1 1688.33   46.10
  -1  -1   1 1719.43   42.10
  -1  -1   1 1685.53   45.40
  -1  -1   1 1676.13   46.50
  -1  -1   1 1626.64   47.20
  -1  -1   1 1800.72   46.30
   0   1  -1  195.88    7.90
   0   1  -1  190.18    7.40
   0  -1   1  223.18    7.30
   0  -1   1  195.88    7.60
   0  -1   1  209.48    7.00
   0  -1   1  211.28    7.40
   0  -1   1  216.18    7.90
   0  -1   1  206.98    8.10
  -1   1  -1  305.37   11.70
  -1   1  -1  295.87   12.10
  -1   1  -1  295.07   11.90
  -1   1  -1  310.87   11.00
  -1   1  -1  319.17   12.40
  -1   1  -1  300.37   12.20
  -1   1  -1  298.97   11.50
   1  -1   1  306.27   10.20
   1  -1   1  322.07   12.30
   1  -1   1  316.17   11.00
   1  -1   1  334.47   12.60
   1  -1   1  333.47   11.90
   1  -1   1  291.27   11.40
   1  -1   1  300.77    9.80
   1  -1   1  297.57   12.20
   1  -1   1  317.27   12.40
  -3   1  -1   48.10    6.90
  -3   1  -1   49.20    7.50
  -3   1  -1   47.80    7.10
  -3   1  -1   30.40    6.40
  -3   1  -1   50.69    7.00
  -3   1  -1   41.90    4.00
  -3   1  -1   44.50    8.00
   3  -1   1   40.10    4.20
   3  -1   1   39.70    4.10
   3  -1   1   50.39    6.70
   3  -1   1   45.60    6.70
   3  -1   1   41.50    7.80
   3  -1   1   31.20    6.60
   3  -1   1   52.69    7.10
   3  -1   1   43.90    4.10
   3  -1   1   36.90    7.20
   3  -1   1   41.70    7.90
   3  -1   1   46.20    7.30
  -4   1  -1  504.25   26.00
  -4   1  -1  567.54   24.80
  -4   1  -1  532.95   17.20
  -4   1  -1  527.95   24.10
  -4   1  -1  515.25   21.90
  -4   1  -1  531.05   23.70
   4  -1   1  484.85   20.20
   4  -1   1  519.65   17.00
   4  -1   1  530.45   25.00
   4  -1   1  534.95   24.70
   4  -1   1  502.95   23.80
   4  -1   1  513.75   21.90
   4  -1   1  521.25   23.40
   4  -1   1  510.05   19.90
   4  -1   1  554.94   24.70
   4  -1   1  540.35   26.30
   4  -1   1  548.35   24.30
   4  -1   1  526.25   26.10
  -5   1  -1   81.49   11.90
  -5   1  -1   95.69   13.40
  -5   1  -1   83.69   10.70
  -5   1  -1   75.49    5.30
  -5   1  -1   73.19   12.70
  -5   1  -1   82.49   12.20
   5  -1   1   86.49   14.10
   5  -1   1   85.89    8.70
   5  -1   1   74.19   11.70
   5  -1   1   72.29    9.80
   5  -1   1   86.49   11.00
   5  -1   1   87.69    8.20
   5  -1   1   82.09    4.50
   5  -1   1   94.89   12.60
   5  -1   1   88.19   12.50
   5  -1   1   79.49   11.80
   5  -1   1   97.59   13.70
  -6   1  -1  393.36   24.70
  -6   1  -1  390.56   23.80
  -6   1  -1  430.06   25.40
  -6   1  -1  377.66   26.20
   6  -1   1  379.06   20.40
   6  -1   1  332.17   23.10
   6  -1   1  342.87   23.80
   6  -1   1  400.16   20.80
   6  -1   1  355.16   26.00
   6  -1   1  354.56   20.60
   6  -1   1  366.16   23.80
   6  -1   1  399.46   26.30
  -7   1  -1   94.89   17.30
  -7   1  -1   83.79   15.30
  -7   1  -1   72.29   14.20
  -7   1  -1   88.19   14.60
   7  -1   1   91.89   16.70
   7  -1   1  127.39   20.40
   7  -1   1  111.49   15.10
   7  -1   1   94.09   18.40
   7  -1   1   91.09    9.20
   7  -1   1   85.89   16.60
   7  -1   1   89.39   13.20
  -8   1  -1   26.80   11.00
  -8   1  -1   21.40   12.20
  -8   1  -1    8.10    7.90
  -8   1  -1   19.50   11.30
   8  -1   1   15.80   10.70
   8  -1   1   27.00   13.20
   8  -1   1   11.70    4.30
   8  -1   1   23.20    8.80
  -9   1  -1   -6.90    6.90
  -9   1  -1   12.90   11.60
  -9   1  -1    1.50    8.10
  -9   1  -1    6.70    8.40
   9  -1   1    3.20   13.00
   9  -1   1   -8.40    4.50
   9  -1   1    5.80   11.70
   9  -1   1    9.20    8.60
 -10   1  -1   -7.10    7.50
 -10   1  -1    5.50   10.90
 -10   1  -1   -8.20    9.00
 -10   1  -1  -16.80    7.20
  10  -1   1    6.40   11.80
  10  -1   1   11.70   12.40
  10  -1   1    1.80    9.80
  10   0  -1    4.70    9.30
  10   0  -1   -3.70   11.90
  10   0  -1   12.50   13.50
 -10   0   1   13.70   11.90
 -10   0   1    5.40   11.20
 -10   0   1   10.50   12.10
 -10   0   1   -2.50    7.90
   9   0  -1   71.99   16.40
   9   0  -1   57.79   19.20
   9   0  -1   63.99   19.30
  -9   0   1   78.59   19.30
  -9   0   1   55.19   15.40
  -9   0   1   54.69   12.30
  -9   0   1   64.49   16.10
   8   0  -1    6.40    2.30
   8   0  -1    8.10    8.40
   8   0  -1    6.90    7.00
   8   0  -1   17.00    9.50
  -8   0   1   15.90    9.50
  -8   0   1    6.20    6.20
  -8   0   1   14.30   10.40
  -8   0   1   14.70   11.10
   7   0  -1   -3.40    5.10
   7   0  -1    1.60    2.30
   7   0  -1   -1.80    7.70
   7   0  -1    5.90    9.60
   7   0  -1    1.10    8.50
  -7   0   1    2.30    5.10
  -7   0   1   -5.30    8.00
  -7   0   1    9.90    8.60
  -7   0   1   -1.90    7.40
   6   0  -1   61.39   13.50
   6   0  -1   43.50   10.00
   6   0  -1   51.79   10.50
   6   0  -1   40.00    5.30
   6   0  -1   44.60   11.20
  -6   0   1   60.59   12.60
  -6   0   1   26.40    4.60
  -6   0   1   36.30    3.80
  -6   0   1   27.80    7.50
  -6   0   1   42.30    4.10
  -6   0   1   35.00    4.90
  -6   0   1   26.00    9.10
  -6   0   1   36.30   10.50
   5   0  -1  141.69   12.30
   5   0  -1  174.48   20.10
   5   0  -1  157.48   15.30
   5   0  -1  148.39   14.40
   5   0  -1  147.39    8.60
   5   0  -1  146.49   14.40
   5   0  -1  139.79    9.30
   5   0  -1  169.58   13.10
  -5   0   1  170.88   15.60
  -5   0   1  159.48   10.00
  -5   0   1  169.18   12.80
  -5   0   1  175.28   15.40
  -5   0   1  146.89   14.50
  -5   0   1  140.79    9.40
   4   0  -1  189.68   12.60
   4   0  -1  199.18   14.60
   4   0  -1  193.08    9.10
   4   0  -1  194.68   13.10
   4   0  -1  185.38    9.80
   4   0  -1  216.48   15.10
   4   0  -1  194.48   14.90
   4   0  -1  200.18   14.30
  -4   0   1  197.88   11.20
  -4   0   1  214.88   12.80
  -4   0   1  214.48   15.20
  -4   0   1  193.48   14.70
  -4   0   1  207.08   10.80
  -4   0   1  177.68   14.60
  -4   0   1  210.48   15.10
  -4   0   1  200.88    7.90
   3   0  -1  798.82   23.00
   3   0  -1  791.72   23.00
   3   0  -1  847.02   30.70
   3   0  -1  836.62   33.40
   3   0  -1  821.72   30.30
   3   0  -1  801.82   28.10
   3   0  -1  823.22   24.30
   3   0  -1  864.01   33.20
   3   0  -1  814.22   27.40
  -3   0   1  818.22   23.10
  -3   0   1  799.72   26.30
  -3   0   1  803.92   26.40
  -3   0   1  747.03   29.60
  -3   0   1  813.72   25.70
  -3   0   1  792.92   30.20
  -3   0   1  839.62   30.40
  -3   0   1  760.12   29.30
  -3   0   1  764.52   29.50
   2   0  -1  476.75   17.60
   2   0  -1  490.15   18.60
   2   0  -1  482.05   17.20
   2   0  -1  486.55   13.60
   2   0  -1  499.75   19.30
   2   0  -1  476.65   18.70
   2   0  -1  489.85   15.00
   2   0  -1  442.66   18.30
   2   0  -1  497.75   15.10
  -2   0   1  507.95   19.10
  -2   0   1  482.05   15.70
  -2   0   1  461.65   18.70
  -2   0   1  476.85   13.60
  -2   0   1  488.95   18.90
  -2   0   1  486.75   18.60
  -2   0   1  491.65   18.90
  -2   0   1  486.35   16.50
  -2   0   1  450.85   18.60
  -2   0   1  485.15   14.90
   1   0  -1 2221.18   55.79
   1   0  -1 2098.49   55.39
  -1   0  -1 4006.50  162.08
   1   0   1 3866.21  161.78
  -2   0  -1 6220.78  260.17
   2   0   1 5672.63  252.37
  -3   0  -1  150.28    8.90
  -3   0  -1  136.79   11.30
  -3   0  -1  155.28   11.50
  -3   0  -1  166.88   11.50
  -3   0  -1  119.29   10.80
  -3   0  -1  142.29    7.20
  -3   0  -1  135.79    8.00
  -3   0  -1  140.69   11.00
   3   0   1  148.09   12.10
   3   0   1  137.19   11.10
   3   0   1  130.79    9.20
   3   0   1  146.99   11.30
   3   0   1  147.49    9.20
   3   0   1  139.49   11.10
   3   0   1  136.89    9.20
   3   0   1  169.28   11.70
   3   0   1  137.39   11.20
  -4   0  -1  279.57   13.50
  -4   0  -1  278.57   18.00
  -4   0  -1  292.67   18.50
  -4   0  -1  278.07   17.30
  -4   0  -1  306.77   14.20
  -4   0  -1  281.57   17.60
  -4   0  -1  277.47   11.10
  -4   0  -1  311.57   18.10
  -4   0  -1  286.47   11.50
   4   0   1  280.47   15.10
   4   0   1  317.07   18.70
   4   0   1  311.47   15.30
   4   0   1  255.77   17.60
   4   0   1  289.37   18.60
   4   0   1  275.17   18.90
   4   0   1  291.67   15.70
   4   0   1  273.67   17.40
   4   0   1  304.97   18.60
  -5   0  -1  124.29   12.80
  -5   0  -1  121.09    9.60
  -5   0  -1  118.69   15.30
  -5   0  -1  111.29   15.40
  -5   0  -1  111.09   15.30
  -5   0  -1  136.49   13.40
  -5   0  -1  133.89    9.50
   5   0   1  131.99   15.80
   5   0   1  120.09   10.10
   5   0   1  112.19   11.30
   5   0   1  120.69   16.90
   5   0   1  145.99   17.60
   5   0   1  119.99   18.50
   5   0   1  121.39   15.80
   5   0   1  104.89   14.80
   5   0   1  121.99   11.40
  -6   0  -1  685.83   24.70
  -6   0  -1  655.03   40.00
  -6   0  -1  667.23   34.20
  -6   0  -1  725.93   34.00
  -6   0  -1  728.63   36.20
   6   0   1  724.93   36.50
   6   0   1  626.64   27.00
   6   0   1  655.63   33.90
   6   0   1  669.43   30.80
   6   0   1  598.34   30.10
   6   0   1  602.54   32.00
   6   0   1  602.94   33.80
  -7   0  -1   68.29   14.60
  -7   0  -1   75.49   12.70
  -7   0  -1   73.49    7.00
  -7   0  -1   72.59   15.70
  -7   0  -1   99.59   18.00
   7   0   1   85.99   14.00
   7   0   1   55.49   14.40
   7   0   1   58.89    9.20
   7   0   1   80.99   13.10
   7   0   1   72.39   17.40
  -8   0  -1   14.20   10.30
  -8   0  -1   49.90   14.30
  -8   0  -1   20.20    8.30
  -8   0  -1   59.19   14.40
   8   0   1   36.40   14.40
   8   0   1   44.70   15.80
   8   0   1   22.10    6.00
   8   0   1   41.20   11.30
  -9   0  -1   -1.20   11.20
  -9   0  -1   -0.80    9.00
  -9   0  -1    1.00   10.00
  -9   0  -1   -8.90    5.20
   9   0   1   -9.80    3.60
   9   0   1    3.20    7.30
   9   0   1   14.00   13.00
   9   0   1    3.50   10.60
 -10   0  -1   -3.50    9.60
 -10   0  -1   17.80   12.00
 -10   0  -1   -0.70   10.80
 -10   0  -1    9.10   10.60
  10   0   1   -6.00   11.10
  10   0   1   -1.90   14.00
  10   0   1    7.00   10.60
  10  -1  -1   18.90   10.00
  10  -1  -1   -3.70   11.90
 -10   1   1   19.70   13.60
 -10   1   1   19.40   13.80
 -10   1   1   15.80   10.10
 -10   1   1    2.60    9.60
   9  -1  -1   80.19   19.60
   9  -1  -1   58.09   14.20
   9  -1  -1   60.09   18.20
  -9   1   1   69.49   16.40
  -9   1   1   61.39   15.50
  -9   1   1   54.79   12.30
  -9   1   1   69.19   16.60
   8  -1  -1   -5.40    5.60
   8  -1  -1   -7.50    7.50
   8  -1  -1   -0.40    7.70
  -8   1   1   -2.30    6.60
  -8   1   1   -1.90    7.00
  -8   1   1   -3.00    6.20
  -8   1   1   -3.70    8.10
   7  -1  -1   25.70   11.00
   7  -1  -1   30.80    9.10
   7  -1  -1   24.90    8.80
   7  -1  -1   20.70    6.40
   7  -1  -1   47.00    9.80
  -7   1   1   30.10   11.70
  -7   1   1   42.60   11.60
  -7   1   1   34.30    8.70
  -7   1   1   29.30    9.50
   6  -1  -1  327.27   20.60
   6  -1  -1  363.56   23.20
   6  -1  -1  404.46   19.80
   6  -1  -1  411.86   22.20
   6  -1  -1  402.06   15.10
   6  -1  -1  353.36   12.30
   6  -1  -1  363.86   24.90
   6  -1  -1  390.76   26.60
  -6   1   1  407.66   21.60
  -6   1   1  432.86   32.90
  -6   1   1  425.76   25.30
  -6   1   1  413.56   24.60
   5  -1  -1  414.16   24.00
   5  -1  -1  405.76   22.10
   5  -1  -1  388.66   22.20
   5  -1  -1  417.36   20.20
   5  -1  -1  389.66   19.00
   5  -1  -1  432.76   16.30
   5  -1  -1  409.76   13.50
   5  -1  -1  379.66   27.30
   5  -1  -1  473.45   26.20
   5  -1  -1  409.86   20.50
  -5   1   1  423.76   25.40
  -5   1   1  400.26   22.40
  -5   1   1  427.96   20.30
  -5   1   1  440.76   23.60
  -5   1   1  451.45   26.20
   4  -1  -1   69.59    4.00
   4  -1  -1   77.49    9.00
   4  -1  -1   90.89    9.90
   4  -1  -1   67.69    8.30
   4  -1  -1   71.49    9.70
   4  -1  -1   79.79    9.10
   4  -1  -1   71.99   11.30
   4  -1  -1   84.69   12.20
   4  -1  -1   71.49    6.10
   4  -1  -1   94.39   11.30
  -4   1   1   70.59    3.20
  -4   1   1   68.29   10.10
  -4   1   1   91.89   12.50
  -4   1   1   79.49   10.00
  -4   1   1   70.59    8.20
  -4   1   1   84.19   12.50
   3  -1  -1   65.49    6.20
   3  -1  -1   61.59    6.10
   3  -1  -1   69.19    7.60
   3  -1  -1   74.89    9.70
   3  -1  -1   82.99    9.00
   3  -1  -1   68.39    5.90
   3  -1  -1   77.99    9.70
   3  -1  -1   75.39    6.50
  -3   1   1   70.39    8.20
  -3   1   1   73.89    9.10
  -3   1   1   76.09   10.40
  -3   1   1   77.59    6.20
  -3   1   1   69.49    6.30
  -3   1   1   69.79    4.30
  -3   1   1   63.89    9.50
   2  -1  -1 1697.63   42.50
   2  -1  -1 1723.03   45.30
   2  -1  -1 1739.73   49.60
   2  -1  -1 1670.73   48.70
   2  -1  -1 1690.23   42.10
   2  -1  -1 1730.83   47.10
   2  -1  -1 1728.73   49.70
   2  -1  -1 1732.53   45.80
   2  -1  -1 1679.83   49.50
   2  -1  -1 1738.03   45.50
  -2   1   1 1704.43   43.70
  -2   1   1 1699.53   46.60
  -2   1   1 1710.43   44.00
  -2   1   1 1705.53   46.70
  -2   1   1 1694.23   49.60
  -2   1   1 1688.33   49.60
  -2   1   1 1708.43   45.10
   1  -1  -1   73.49    4.70
   1  -1  -1   68.39    4.50
   1  -1  -1   66.39    5.70
   1  -1  -1   67.49    5.80
   1  -1  -1   68.29    5.50
   1  -1  -1   70.79    4.20
   1  -1  -1   60.69    4.50
   1  -1  -1   64.09    5.70
  -1   1   1   69.89    4.50
  -1   1   1   62.59    5.10
  -1   1   1   64.99    4.50
  -1   1   1   72.89    4.50
  -1   1   1   54.99    5.20
  -1   1   1   73.69    6.00
  -1   1   1   61.09    5.20
  -1   1   1   72.59    4.30
   0  -1  -1   11.70    2.50
   0  -1  -1   10.70    1.90
   0  -1  -1   11.70    2.60
   0  -1  -1   14.50    2.20
   0  -1  -1   11.90    2.70
   0  -1  -1    6.60    2.50
   0  -1  -1    7.00    2.30
   0  -1  -1   12.10    2.30
   0  -1  -1   14.30    3.00
   0   1   1   13.10    2.70
   0   1   1    9.80    2.80
   0   1   1   11.40    2.70
   0   1   1    7.80    2.10
   0   1   1   10.20    2.10
   0   1   1   11.90    2.50
   0   1   1   12.80    3.00
   0   1   1   11.30    2.00
   0   1   1   12.40    2.00
  -1  -1  -1 2937.31   78.99
  -1  -1  -1 2938.01   77.69
  -1  -1  -1 3011.80   78.39
   1   1   1 3008.60   78.59
   1   1   1 3065.29   78.69
   1   1   1 3009.20   78.49
   1   1   1 3105.19   78.79
   1   1   1 3060.79   79.19
  -2  -1  -1  322.27   16.60
  -2  -1  -1  307.87   15.00
  -2  -1  -1  299.97   15.70
  -2  -1  -1  343.97   16.00
  -2  -1  -1  329.07   14.80
  -2  -1  -1  336.97   15.40
  -2  -1  -1  318.07   14.10
  -2  -1  -1  306.17   14.30
  -2  -1  -1  322.57   10.50
   2   1   1  319.87   15.70
   2   1   1  310.97   14.30
   2   1   1  329.47   15.60
   2   1   1  325.67   15.20
   2   1   1  335.97   16.40
   2   1   1  316.57   15.70
   2   1   1  337.57   15.20
   2   1   1  339.57   14.90
  -3  -1  -1    2.70    3.60
  -3  -1  -1    8.50    3.50
  -3  -1  -1    2.90    3.60
  -3  -1  -1    3.50    4.70
  -3  -1  -1    5.80    3.70
  -3  -1  -1    6.10    5.20
  -3  -1  -1    5.50    4.00
   3   1   1    6.20    3.80
   3   1   1   11.80    5.30
   3   1   1    3.50    4.10
   3   1   1   10.70    5.50
   3   1   1    3.60    4.50
   3   1   1    4.40    3.90
   3   1   1    1.70    4.70
   3   1   1    6.70    3.90
  -4  -1  -1  172.48   13.80
  -4  -1  -1  193.58   15.10
  -4  -1  -1  192.38   14.90
  -4  -1  -1  178.08    9.80
  -4  -1  -1  166.48   11.80
  -4  -1  -1  182.88   15.50
  -4  -1  -1  195.58   16.40
  -4  -1  -1  183.28   11.40
   4   1   1  174.18   12.60
   4   1   1  187.98   15.50
   4   1   1  191.98   15.30
   4   1   1  188.98   15.20
   4   1   1  165.28   14.30
   4   1   1  205.78   14.10
   4   1   1  158.78   14.10
   4   1   1  192.28   14.50
   4   1   1  177.18   13.80
  -5  -1  -1  785.32   37.20
  -5  -1  -1  793.92   36.10
  -5  -1  -1  750.32   34.70
  -5  -1  -1  790.82   34.90
  -5  -1  -1  680.73   33.10
  -5  -1  -1  753.62   28.30
  -5  -1  -1  761.02   25.50
  -5  -1  -1  731.83   27.30
   5   1   1  776.12   35.90
   5   1   1  694.03   34.50
   5   1   1  827.22   33.40
   5   1   1  783.42   37.50
   5   1   1  690.43   29.80
   5   1   1  716.33   33.90
   5   1   1  758.52   35.80
   5   1   1  718.53   33.20
   5   1   1  702.03   35.50
  -6  -1  -1  436.36   27.50
  -6  -1  -1  421.86   19.30
  -6  -1  -1  490.85   30.80
  -6  -1  -1  446.96   18.80
  -6  -1  -1  496.05   29.80
  -6  -1  -1  428.76   17.90
  -6  -1  -1  450.85   33.10
  -6  -1  -1  437.96   27.30
  -6  -1  -1  453.85   22.50
   6   1   1  438.36   26.50
   6   1   1  439.66   30.20
   6   1   1  399.56   27.80
   6   1   1  415.56   25.20
   6   1   1  471.55   29.60
   6   1   1  396.16   21.90
   6   1   1  383.56   26.70
  -7  -1  -1    6.70    6.90
  -7  -1  -1   -4.60    4.90
  -7  -1  -1    7.10    8.50
  -7  -1  -1    2.60    4.10
  -7  -1  -1   -1.10    2.80
  -7  -1  -1   -9.00    5.80
   7   1   1   -5.60    5.70
   7   1   1    0.50    8.10
   7   1   1   -0.10    3.90
   7   1   1   -0.40    8.30
  -8  -1  -1    8.30    4.80
  -8  -1  -1   27.40   12.70
  -8  -1  -1    1.20    5.90
  -8  -1  -1   12.80    9.90
  -8  -1  -1    0.50    8.70
   8   1   1    0.70    9.90
   8   1   1    1.70    5.30
   8   1   1   23.20   14.50
  -9  -1  -1    1.90    3.60
  -9  -1  -1   -2.40    8.40
  -9  -1  -1   24.90   13.50
  -9  -1  -1    2.70    7.20
  -9  -1  -1   18.80   11.90
   9   1   1    5.40    6.50
   9   1   1   -0.60    9.80
   9   1   1    7.00    9.90
   9   1   1   14.10   11.00
 -10  -1  -1   63.59   19.50
 -10  -1  -1   43.60   16.00
 -10  -1  -1   75.59   20.30
 -10  -1  -1   50.19   14.30
  10   1   1   67.69   16.90
  10   1   1   85.09   21.00
  10  -2  -1   19.80   10.90
  10  -2  -1   28.80   15.10
 -10   2   1    6.40    7.10
 -10   2   1   28.10   12.60
 -10   2   1   17.60   13.90
 -10   2   1   -3.00    9.60
   9  -2  -1   84.09   15.80
   9  -2  -1   54.79   17.40
   9  -2  -1   45.00   15.90
  -9   2   1   63.99   18.60
  -9   2   1   46.70   11.40
  -9   2   1   65.09   13.30
  -9   2   1   86.39   17.60
   8  -2  -1   51.49   11.40
   8  -2  -1   59.89   15.90
   8  -2  -1   27.80    9.40
  -8   2   1   38.50   11.60
  -8   2   1   28.90   10.60
  -8   2   1   41.10   10.10
  -8   2   1   50.29   14.40
   7  -2  -1   27.90    8.80
   7  -2  -1   25.20    4.70
   7  -2  -1   31.00   13.20
   7  -2  -1   24.70    8.30
   7  -2  -1   29.30    8.40
  -7   2   1   23.10    9.30
  -7   2   1   27.10    8.30
  -7   2   1   55.39   11.70
  -7   2   1    6.80    9.70
   6  -2  -1   75.89   14.10
   6  -2  -1   83.99    8.10
   6  -2  -1   92.99   15.70
   6  -2  -1   85.39   11.30
   6  -2  -1   78.79   11.20
   6  -2  -1   65.49   11.90
   6  -2  -1   75.89   14.00
   6  -2  -1   70.59   11.10
  -6   2   1   72.19   11.60
  -6   2   1   74.09   14.70
  -6   2   1   79.49   18.20
  -6   2   1   71.09   10.30
  -6   2   1   82.69   12.70
   5  -2  -1  918.41   25.80
   5  -2  -1  980.90   33.10
   5  -2  -1  923.01   33.30
   5  -2  -1  979.30   32.60
   5  -2  -1  901.91   35.50
   5  -2  -1  940.91   45.50
   5  -2  -1 1031.10   42.30
   5  -2  -1  908.01   34.40
   5  -2  -1  918.71   35.60
   5  -2  -1  875.91   39.20
   5  -2  -1  900.91   25.80
  -5   2   1  945.01   34.10
  -5   2   1  952.50   40.90
  -5   2   1  947.01   35.80
  -5   2   1  929.81   35.80
  -5   2   1 1009.50   42.30
   4  -2  -1 1234.08   43.10
   4  -2  -1 1190.38   44.50
   4  -2  -1 1234.28   41.40
   4  -2  -1 1244.98   40.20
   4  -2  -1 1233.58   40.00
   4  -2  -1 1233.78   44.80
   4  -2  -1 1247.58   45.40
   4  -2  -1 1179.38   38.70
   4  -2  -1 1195.68   33.20
  -4   2   1 1222.28   45.40
  -4   2   1 1210.38   39.50
  -4   2   1 1248.88   38.90
  -4   2   1 1136.89   39.40
  -4   2   1 1162.48   44.70
   3  -2  -1  987.20   28.50
   3  -2  -1 1028.50   36.60
   3  -2  -1 1019.40   36.90
   3  -2  -1 1008.90   32.00
   3  -2  -1 1019.30   36.70
   3  -2  -1 1012.30   33.20
   3  -2  -1  959.10   26.10
   3  -2  -1  954.70   29.80
   3  -2  -1  991.50   34.10
  -3   2   1 1059.19   32.00
  -3   2   1  943.81   35.60
  -3   2   1  990.40   36.30
  -3   2   1  969.70   34.70
  -3   2   1  990.00   30.70
  -3   2   1  965.90   31.20
   2  -2  -1   13.30    3.00
   2  -2  -1   11.10    2.90
   2  -2  -1   13.00    3.60
   2  -2  -1   16.60    5.00
   2  -2  -1   10.60    3.70
   2  -2  -1   11.50    3.10
  -2   2   1    9.80    1.80
  -2   2   1    8.70    2.60
  -2   2   1   15.30    2.70
  -2   2   1   13.10    4.70
  -2   2   1   13.10    3.90
  -2   2   1   13.90    3.20
  -2   2   1   12.70    4.80
  -2   2   1   11.00    4.20
  -2   2   1   12.60    5.10
   1  -2  -1  440.06   17.40
   1  -2  -1  443.06   17.80
   1  -2  -1  415.06   18.10
   1  -2  -1  436.66   17.20
   1  -2  -1  403.36   16.30
   1  -2  -1  418.16   17.60
   1  -2  -1  436.36   13.30
   1  -2  -1  415.96   15.40
   1  -2  -1  455.55   16.20
  -1   2   1  410.06   17.50
  -1   2   1  446.36   13.50
  -1   2   1  428.56   17.30
  -1   2   1  427.46   16.40
  -1   2   1  446.36   17.50
  -1   2   1  467.65   18.10
  -1   2   1  425.96   15.30
   0  -2  -1   70.99    6.40
   0  -2  -1   78.09    6.50
   0  -2  -1   71.49    6.60
   0  -2  -1   68.29    6.30
   0  -2  -1   69.89    7.70
   0  -2  -1   80.89    8.60
   0  -2  -1   59.69    6.00
   0  -2  -1   54.49    5.10
   0   2   1   67.69    7.40
   0   2   1   77.39    6.60
   0   2   1   67.89    6.30
   0   2   1   72.89    5.70
   0   2   1   65.39    4.30
   0   2   1   65.49    6.80
   0   2   1   65.59    6.60
   0   2   1   64.39    6.00
   0   2   1   73.19    5.90
  -1  -2  -1  886.41   30.00
  -1  -2  -1  935.61   28.80
  -1  -2  -1  919.21   31.00
  -1  -2  -1  876.81   30.90
  -1  -2  -1  918.61   30.10
  -1  -2  -1  890.91   30.60
  -1  -2  -1  883.01   29.60
   1   2   1  950.80   28.80
   1   2   1  884.01   30.90
   1   2   1  900.11   30.30
   1   2   1  923.01   25.70
   1   2   1  900.91   30.50
   1   2   1  920.01   30.40
   1   2   1  931.21   31.20
   1   2   1  924.51   28.60
   1   2   1  925.91   30.10
   1   2   1  900.51   29.80
  -2  -2  -1 1133.29   38.60
  -2  -2  -1 1142.79   38.90
  -2  -2  -1 1174.58   40.30
  -2  -2  -1 1146.79   38.10
  -2  -2  -1 1130.79   37.30
  -2  -2  -1 1106.19   34.40
  -2  -2  -1 1128.89   38.60
  -2  -2  -1 1126.19   37.90
   2   2   1 1104.19   37.90
   2   2   1 1211.28   39.30
   2   2   1 1145.29   38.60
   2   2   1 1168.18   38.90
   2   2   1 1163.08   39.30
   2   2   1 1215.48   40.50
   2   2   1 1131.79   34.50
  -3  -2  -1  315.07   16.30
  -3  -2  -1  323.97   18.10
  -3  -2  -1  289.17   19.20
  -3  -2  -1  292.37   11.70
  -3  -2  -1  330.87   16.90
  -3  -2  -1  269.27   18.10
  -3  -2  -1  335.77   18.20
  -3  -2  -1  318.27   18.00
   3   2   1  295.67   17.00
   3   2   1  280.37   17.70
   3   2   1  319.47   18.40
   3   2   1  283.87   17.60
   3   2   1  305.67   18.80
   3   2   1  306.17   16.30
   3   2   1  298.47   17.90
   3   2   1  301.67   17.50
  -4  -2  -1  267.87   19.40
  -4  -2  -1  262.27   17.10
  -4  -2  -1  259.87   11.60
  -4  -2  -1  230.08   16.10
  -4  -2  -1  246.28    8.40
  -4  -2  -1  258.27   17.10
  -4  -2  -1  278.87   16.20
  -4  -2  -1  272.47   20.50
  -4  -2  -1  233.58   16.90
   4   2   1  268.97   19.80
   4   2   1  255.87   17.50
   4   2   1  281.87   19.60
   4   2   1  238.08   18.20
   4   2   1  235.18   18.70
   4   2   1  262.77   16.70
   4   2   1  248.28   17.70
   4   2   1  253.27   16.40
  -5  -2  -1  740.63   31.90
  -5  -2  -1  719.73   24.00
  -5  -2  -1  757.82   36.20
  -5  -2  -1  786.92   39.00
  -5  -2  -1  802.42   35.10
  -5  -2  -1  683.53   33.80
  -5  -2  -1  714.83   30.30
  -5  -2  -1  829.82   38.50
   5   2   1  732.73   34.40
   5   2   1  811.42   39.00
   5   2   1  765.92   34.30
   5   2   1  745.43   37.50
   5   2   1  768.62   36.70
   5   2   1  691.83   31.90
   5   2   1  746.53   36.50
   5   2   1  796.62   37.70
  -6  -2  -1   52.89    9.60
  -6  -2  -1   85.29   18.10
  -6  -2  -1   48.60   12.90
  -6  -2  -1   54.59   10.20
  -6  -2  -1   64.19   13.20
  -6  -2  -1   58.49   13.00
   6   2   1   65.99   14.90
   6   2   1   51.89   12.00
   6   2   1   58.89   11.00
  -7  -2  -1   -7.00    5.80
  -7  -2  -1    6.20    6.30
  -7  -2  -1    8.70    9.70
  -7  -2  -1   10.50    5.80
  -7  -2  -1    2.00    7.20
  -7  -2  -1    0.50    8.00
   7   2   1   -1.70    5.20
   7   2   1    1.80    7.90
   7   2   1   -2.30    5.70
   7   2   1   -5.20    8.60
  -8  -2  -1   -3.20    3.90
  -8  -2  -1    3.90    4.20
  -8  -2  -1    6.70    8.30
  -8  -2  -1    9.80    8.90
  -8  -2  -1    6.10    9.00
  -8  -2  -1    5.30    5.00
  -8  -2  -1    0.70    7.00
   8   2   1    7.20    8.90
   8   2   1   13.00   10.80
   8   2   1    6.80   12.30
  -9  -2  -1   15.20    7.70
  -9  -2  -1   24.90   12.50
  -9  -2  -1   29.20   12.50
  -9  -2  -1   22.80   13.70
  -9  -2  -1   23.10   10.70
   9   2   1   24.00   11.70
   9   2   1   28.20   15.00
   9   2   1   10.40   11.10
   9   2   1   19.10   15.20
 -10  -2  -1   52.49   17.00
 -10  -2  -1   41.30   16.10
 -10  -2  -1   59.49   20.10
 -10  -2  -1   29.00   10.00
  10   2   1   89.39   23.20
  10   2   1   49.50   19.20
  10   2   1   62.59   19.20
  10  -3  -1   13.30   11.30
  10  -3  -1   28.80   15.70
 -10   3   1    2.60   11.40
 -10   3   1   37.70   12.20
 -10   3   1   27.70   10.80
   9  -3  -1   12.90    8.20
   9  -3  -1   12.90   10.80
  -9   3   1    6.40   11.70
  -9   3   1    7.70    8.00
  -9   3   1   15.20    9.70
   8  -3  -1   35.10   13.90
   8  -3  -1   30.50    6.20
   8  -3  -1   47.70    9.90
   8  -3  -1   43.40   11.90
  -8   3   1   24.80    8.50
  -8   3   1   41.90   10.70
  -8   3   1   34.60    9.70
  -8   3   1   27.10   12.30
   7  -3  -1    5.90    4.60
   7  -3  -1   -0.80    9.10
   7  -3  -1    2.30    5.60
   7  -3  -1    5.40    4.30
   7  -3  -1    0.60    4.30
  -7   3   1    6.80    6.50
  -7   3   1   -9.30    7.30
  -7   3   1    3.80    4.80
  -7   3   1    5.40    5.50
  -7   3   1   -7.80    7.30
   6  -3  -1   93.99   16.70
   6  -3  -1   88.29    5.00
   6  -3  -1   82.99   10.60
   6  -3  -1   91.99   11.40
   6  -3  -1  102.99   13.80
   6  -3  -1   82.29   13.50
   6  -3  -1   87.59   10.90
   6  -3  -1  100.19    5.20
  -6   3   1  119.79   11.80
  -6   3   1  105.29   12.40
  -6   3   1  121.69   14.30
  -6   3   1   67.09   15.50
  -6   3   1   84.49   16.30
   5  -3  -1   43.60    7.20
   5  -3  -1   39.00    6.80
   5  -3  -1   51.49   10.60
   5  -3  -1   64.19    9.80
   5  -3  -1   35.00   11.00
   5  -3  -1   38.60    9.80
   5  -3  -1   39.70    7.50
   5  -3  -1   62.99   11.90
  -5   3   1   36.10    6.90
  -5   3   1   30.20    6.70
  -5   3   1   56.39   12.60
  -5   3   1   52.19   11.20
   4  -3  -1  577.84   26.60
   4  -3  -1  558.24   25.10
   4  -3  -1  545.35   28.10
   4  -3  -1  561.04   28.20
   4  -3  -1  543.05   23.80
   4  -3  -1  601.74   16.80
   4  -3  -1  559.84   16.70
   4  -3  -1  540.65   20.20
   4  -3  -1  538.05   27.60
  -4   3   1  583.24   22.20
  -4   3   1  548.65   27.60
  -4   3   1  560.94   20.90
  -4   3   1  557.44   28.20
   3  -3  -1  735.53   31.10
   3  -3  -1  746.43   30.60
   3  -3  -1  734.43   31.10
   3  -3  -1  740.03   24.10
   3  -3  -1  705.03   28.80
   3  -3  -1  723.93   25.30
   3  -3  -1  711.33   29.20
   3  -3  -1  679.13   23.70
  -3   3   1  730.03   22.00
  -3   3   1  720.83   30.60
  -3   3   1  756.62   31.50
  -3   3   1  754.02   30.80
  -3   3   1  743.83   23.90
  -3   3   1  685.53   29.50
   2  -3  -1  145.39   11.10
   2  -3  -1  126.69   11.20
   2  -3  -1  151.38   11.30
   2  -3  -1  141.59   10.10
   2  -3  -1  140.99    8.50
   2  -3  -1  155.98   10.30
   2  -3  -1  144.49   11.80
   2  -3  -1  137.49    7.50
  -2   3   1  153.28   11.70
  -2   3   1  139.69    9.90
  -2   3   1  140.99    6.40
  -2   3   1  125.79   10.60
  -2   3   1  136.19    7.20
  -2   3   1  125.09   11.50
  -2   3   1  129.79   10.00
  -2   3   1  134.29   11.40
   1  -3  -1  943.71   33.70
   1  -3  -1  972.90   25.50
   1  -3  -1  938.21   35.70
   1  -3  -1 1017.30   32.00
   1  -3  -1  954.90   30.70
   1  -3  -1 1019.40   33.50
   1  -3  -1  994.50   34.10
   1  -3  -1  969.60   31.60
  -1   3   1  952.30   33.40
  -1   3   1  963.40   25.50
  -1   3   1  964.60   34.00
  -1   3   1  972.50   33.10
  -1   3   1  920.21   30.10
  -1   3   1  916.21   32.40
  -1   3   1  941.91   29.70
  -1   3   1  947.81   32.50
  -1   3   1  948.61   27.30
   0  -3  -1  770.52   25.70
   0  -3  -1  799.42   26.70
   0  -3  -1  790.72   29.40
   0  -3  -1  770.82   28.70
   0  -3  -1  797.32   27.60
   0  -3  -1  732.43   28.10
   0  -3  -1  818.72   31.60
   0   3   1  772.52   26.90
   0   3   1  724.23   26.70
   0   3   1  763.02   22.20
   0   3   1  792.22   26.80
   0   3   1  732.53   27.60
   0   3   1  753.62   25.70
   0   3   1  737.13   27.30
   0   3   1  761.32   25.40
   0   3   1  733.03   30.80
  -1  -3  -1 1206.18   37.70
  -1  -3  -1 1087.99   37.00
  -1  -3  -1 1111.29   38.10
  -1  -3  -1 1110.79   39.50
  -1  -3  -1 1098.29   37.80
  -1  -3  -1 1069.29   37.40
  -1  -3  -1 1176.38   39.90
   1   3   1 1076.19   37.80
   1   3   1 1174.08   39.60
   1   3   1 1157.98   38.90
   1   3   1 1105.29   37.10
   1   3   1 1150.68   39.60
   1   3   1 1165.68   37.10
   1   3   1 1131.89   30.30
  -2  -3  -1  869.91   30.10
  -2  -3  -1  895.01   34.90
  -2  -3  -1  869.91   33.40
  -2  -3  -1  869.91   32.90
  -2  -3  -1  876.41   33.90
  -2  -3  -1  842.92   34.40
  -2  -3  -1  910.81   33.20
  -2  -3  -1  838.12   34.20
   2   3   1  901.01   34.60
   2   3   1  894.11   34.80
   2   3   1  913.41   34.00
   2   3   1  872.81   34.60
   2   3   1  896.61   34.00
   2   3   1  887.11   34.60
   2   3   1  858.01   33.40
   2   3   1  875.01   27.40
  -3  -3  -1  164.08   14.60
  -3  -3  -1  152.18   13.90
  -3  -3  -1  178.58   11.50
  -3  -3  -1  157.78   14.00
  -3  -3  -1  180.58   10.90
  -3  -3  -1  163.18   13.10
  -3  -3  -1  174.78   14.20
  -3  -3  -1  186.58   15.70
  -3  -3  -1  151.28   15.10
   3   3   1  173.28   11.20
   3   3   1  145.59   14.10
   3   3   1  181.38   15.20
   3   3   1  145.99   14.00
   3   3   1  188.38   16.00
   3   3   1  166.28   14.10
   3   3   1  195.18   15.50
   3   3   1  171.38   14.80
  -4  -3  -1  606.34   30.10
  -4  -3  -1  633.44   30.50
  -4  -3  -1  584.74   29.60
  -4  -3  -1  640.14   32.40
  -4  -3  -1  599.54   28.30
  -4  -3  -1  618.64   26.90
  -4  -3  -1  571.94   20.90
  -4  -3  -1  635.74   33.20
   4   3   1  628.54   31.70
   4   3   1  614.34   30.40
   4   3   1  605.74   31.80
   4   3   1  568.34   28.90
   4   3   1  593.44   30.80
   4   3   1  641.44   27.20
  -5  -3  -1  250.47   18.40
  -5  -3  -1  251.57   23.10
  -5  -3  -1  250.27   22.20
  -5  -3  -1  275.77   18.70
  -5  -3  -1  258.87    9.20
  -5  -3  -1  255.27   19.50
  -5  -3  -1  238.08   19.60
  -5  -3  -1  242.28   19.60
   5   3   1  286.37   26.40
   5   3   1  237.18   18.90
   5   3   1  288.87   23.20
   5   3   1  207.88   25.80
   5   3   1  238.58   20.20
   5   3   1  223.78   20.00
   5   3   1  266.67   21.70
  -6  -3  -1    1.50    5.70
  -6  -3  -1   -7.30    5.20
  -6  -3  -1   -2.50    4.70
  -6  -3  -1    1.00    7.50
  -6  -3  -1    0.90    6.70
  -6  -3  -1   -3.80    7.80
   6   3   1   -5.20    4.70
   6   3   1    0.60    7.60
   6   3   1    5.40    7.50
   6   3   1   12.70    9.30
  -7  -3  -1   32.70   11.20
  -7  -3  -1   17.50   12.50
  -7  -3  -1   40.10   10.00
  -7  -3  -1   32.60    9.90
  -7  -3  -1   24.00   10.30
  -7  -3  -1   29.10   11.40
   7   3   1   44.30   14.30
   7   3   1   22.60    8.10
   7   3   1   26.50   11.20
   7   3   1   30.10   11.70
  -8  -3  -1   -7.70    6.60
  -8  -3  -1    4.30    9.30
  -8  -3  -1   13.80    9.00
  -8  -3  -1   -9.30    6.80
  -8  -3  -1   15.40    7.00
  -8  -3  -1    4.80   12.30
  -8  -3  -1    2.70   12.10
   8   3   1  -10.30    8.00
   8   3   1   -5.80    7.40
   8   3   1    8.60    7.40
   8   3   1    2.30    9.70
  -9  -3  -1   31.00   12.90
  -9  -3  -1   36.70   13.40
  -9  -3  -1   34.60   14.40
  -9  -3  -1    8.70    7.80
  -9  -3  -1    8.80    7.50
  -9  -3  -1   28.50   14.70
   9   3   1   38.00   15.50
   9   3   1   19.70   13.50
   9   3   1   40.20   18.20
  10  -4  -1   75.19   15.30
  10  -4  -1   67.59   22.20
 -10   4   1   61.59   18.40
 -10   4   1   58.19   12.10
 -10   4   1   76.89   14.90
   9  -4  -1   -3.60    9.50
   9  -4  -1   21.40    8.00
   9  -4  -1   10.00    4.80
  -9   4   1   20.60   10.00
  -9   4   1   14.20    7.80
  -9   4   1   10.40    9.20
   8  -4  -1    5.30    6.10
   8  -4  -1   10.30    6.30
   8  -4  -1    4.60    9.90
   8  -4  -1    7.10    5.70
  -8   4   1    8.30   10.10
  -8   4   1    3.80    5.40
  -8   4   1   -6.00    4.90
  -8   4   1   11.20   10.60
   7  -4  -1   44.10    9.10
   7  -4  -1   33.90    9.80
   7  -4  -1   40.60    8.90
   7  -4  -1   54.79   16.00
   7  -4  -1   42.90    8.80
  -7   4   1   48.20    9.80
  -7   4   1   40.30   13.90
  -7   4   1   59.89    9.50
  -7   4   1   46.40   14.60
   6  -4  -1   -2.50    5.30
   6  -4  -1   13.20    3.70
   6  -4  -1    9.10   10.10
   6  -4  -1   15.40    7.30
   6  -4  -1   22.20    5.90
   6  -4  -1   23.30    7.30
   6  -4  -1   16.80    5.50
  -6   4   1   11.20    9.10
  -6   4   1   24.50    6.40
  -6   4   1    8.30    4.20
  -6   4   1   11.30    8.80
   5  -4  -1   -0.10    5.00
   5  -4  -1    2.60    3.30
   5  -4  -1    0.10    5.10
   5  -4  -1   16.20    4.80
   5  -4  -1   14.50    6.30
   5  -4  -1    3.90    1.10
   5  -4  -1    5.90    1.40
   5  -4  -1    8.70    5.50
   5  -4  -1    5.30    3.90
   5  -4  -1    5.50    5.90
  -5   4   1    7.90    7.70
  -5   4   1    2.30    3.80
  -5   4   1    9.10    3.70
  -5   4   1    8.80    7.90
   4  -4  -1  648.44   31.10
   4  -4  -1  625.74   23.40
   4  -4  -1  593.04   25.00
   4  -4  -1  618.34   23.30
   4  -4  -1  599.14   35.40
   4  -4  -1  629.84   27.60
   4  -4  -1  592.34   29.50
   4  -4  -1  619.44   24.80
   4  -4  -1  578.54   30.80
   4  -4  -1  650.73   29.90
  -4   4   1  618.74   21.90
  -4   4   1  616.04   31.10
  -4   4   1  623.44   19.10
  -4   4   1  629.64   30.30
   3  -4  -1  112.79   14.20
   3  -4  -1   97.99    7.40
   3  -4  -1   88.99   10.50
   3  -4  -1   86.79    7.60
   3  -4  -1   85.19    7.60
   3  -4  -1   92.89    9.40
   3  -4  -1  106.59   13.60
   3  -4  -1   83.59   11.80
   3  -4  -1   89.79   12.20
   3  -4  -1   96.59   12.90
  -3   4   1   81.79   11.70
  -3   4   1   78.49   10.60
  -3   4   1   92.99   13.30
  -3   4   1   97.19   13.50
  -3   4   1   84.79    6.10
   2  -4  -1 1782.82   53.39
   2  -4  -1 1806.82   58.69
   2  -4  -1 1815.42   46.90
   2  -4  -1 1872.31   55.39
   2  -4  -1 1781.22   55.89
   2  -4  -1 1812.02   58.59
   2  -4  -1 1827.02   58.29
   2  -4  -1 1867.61   56.89
   2  -4  -1 1820.42   52.49
  -2   4   1 1769.52   58.59
  -2   4   1 1809.42   48.40
  -2   4   1 1817.12   54.09
  -2   4   1 1812.82   57.99
  -2   4   1 1758.42   55.39
  -2   4   1 1699.33   48.20
  -2   4   1 1710.73   44.80
  -2   4   1 1780.92   56.99
   1  -4  -1  241.08   14.70
   1  -4  -1  238.58   16.60
   1  -4  -1  241.48   13.60
   1  -4  -1  243.08   15.70
   1  -4  -1  264.07   15.90
   1  -4  -1  246.38   15.30
   1  -4  -1  224.28   15.50
  -1   4   1  224.48   11.00
  -1   4   1  261.47   13.90
  -1   4   1  238.38   14.70
  -1   4   1  231.28   11.50
  -1   4   1  266.67   15.90
  -1   4   1  249.38   16.10
  -1   4   1  236.68   10.90
  -1   4   1  218.58   15.00
  -1   4   1  247.28   13.10
   0  -4  -1  157.48   11.80
   0  -4  -1  129.99   11.60
   0  -4  -1  127.59   11.40
   0  -4  -1  134.69   10.90
   0  -4  -1  132.39    9.80
   0  -4  -1  134.09   10.20
   0  -4  -1  119.79   11.40
   0  -4  -1  120.09   11.40
   0   4   1  107.99    9.10
   0   4   1  101.59    8.70
   0   4   1  124.79   11.80
   0   4   1  133.49   10.80
   0   4   1  105.69   10.70
   0   4   1  138.19   10.50
   0   4   1  128.39    6.70
   0   4   1  130.39   10.90
   0   4   1  123.99   11.10
  -1  -4  -1  111.69   11.50
  -1  -4  -1  103.39   12.10
  -1  -4  -1   90.39   13.00
  -1  -4  -1   90.29    9.20
  -1  -4  -1   84.69   10.90
  -1  -4  -1  101.49   11.90
  -1  -4  -1   86.09   10.40
  -1  -4  -1  121.49   14.80
   1   4   1   92.29   12.20
   1   4   1   98.09   11.70
   1   4   1   87.99   10.80
   1   4   1   92.09    4.40
   1   4   1   95.79   12.40
   1   4   1   79.89   10.30
   1   4   1   89.09   12.00
   1   4   1  105.39   12.20
   1   4   1   95.89   12.50
  -2  -4  -1  136.69   13.80
  -2  -4  -1  107.19   10.40
  -2  -4  -1  119.99   12.20
  -2  -4  -1  111.49   14.40
  -2  -4  -1  131.59   14.90
  -2  -4  -1  132.69   15.50
  -2  -4  -1  124.59   11.60
  -2  -4  -1  119.59   12.00
   2   4   1  148.69   14.40
   2   4   1  127.19   13.00
   2   4   1  135.79   12.00
   2   4   1  146.39   13.80
   2   4   1  127.59   14.50
   2   4   1  116.29   12.20
   2   4   1  119.89    7.30
   2   4   1  142.59   13.20
   2   4   1  128.79   12.80
  -3  -4  -1   11.40    7.10
  -3  -4  -1   10.10    6.00
  -3  -4  -1   11.80    5.20
  -3  -4  -1    7.60    5.90
  -3  -4  -1   12.70    6.40
  -3  -4  -1   -1.40    4.80
  -3  -4  -1    3.70    5.70
  -3  -4  -1   10.40    4.40
   3   4   1    5.40    6.90
   3   4   1   11.10    6.40
   3   4   1   -2.40    5.00
   3   4   1    8.80    6.20
   3   4   1    1.90    5.60
   3   4   1    0.80    5.20
   3   4   1    8.70    4.00
   3   4   1   -1.00    5.50
  -4  -4  -1  590.04   32.70
  -4  -4  -1  612.64   24.20
  -4  -4  -1  572.54   31.70
  -4  -4  -1  614.04   34.20
  -4  -4  -1  573.84   31.40
  -4  -4  -1  586.04   29.80
  -4  -4  -1  573.24   30.90
   4   4   1  589.84   33.00
   4   4   1  588.44   33.00
   4   4   1  548.55   30.30
   4   4   1  598.74   32.10
   4   4   1  602.34   32.50
   4   4   1  621.04   32.50
   4   4   1  561.34   32.70
  -5  -4  -1   65.09   13.30
  -5  -4  -1   88.89   16.20
  -5  -4  -1   63.29   14.20
  -5  -4  -1   46.70   13.80
  -5  -4  -1   57.29    7.10
  -5  -4  -1   63.99   13.60
  -5  -4  -1   73.59   11.60
   5   4   1   93.99   20.30
   5   4   1   71.49   13.50
   5   4   1   62.39   13.60
   5   4   1   59.89   13.90
  -6  -4  -1  383.06   31.50
  -6  -4  -1  407.06   25.30
  -6  -4  -1  314.97   28.20
  -6  -4  -1  419.06   28.10
  -6  -4  -1  335.67   24.50
  -6  -4  -1  392.26   26.90
   6   4   1  377.26   26.50
   6   4   1  389.36   30.10
   6   4   1  435.86   32.30
   6   4   1  400.56   29.90
  -7  -4  -1   33.10   14.20
  -7  -4  -1   39.10   13.90
  -7  -4  -1   49.50   13.20
  -7  -4  -1   36.90   11.80
  -7  -4  -1   21.90   12.20
  -7  -4  -1   29.10   11.70
   7   4   1   22.10   12.10
   7   4   1   23.90   13.40
   7   4   1   33.40   13.60
  -8  -4  -1    8.40    8.70
  -8  -4  -1   15.40   10.00
  -8  -4  -1   -0.50   10.70
  -8  -4  -1   24.50   13.20
  -8  -4  -1   24.30   13.70
  -8  -4  -1   11.40    9.50
   8   4   1   -2.60    9.40
   8   4   1   11.90   14.20
   8   4   1   -3.80    9.00
  -9  -4  -1    9.70    8.60
  -9  -4  -1    0.10    8.30
  -9  -4  -1    5.80   16.00
  -9  -4  -1    5.60   10.30
   9   4   1    3.30   10.80
   9   4   1    2.70   13.20
   9   4   1    9.80   16.40
  10  -5  -1    1.30   11.80
  10  -5  -1   11.80    8.50
 -10   5   1   19.60   12.00
   9  -5  -1   12.90    7.60
   9  -5  -1    2.70    5.70
   9  -5  -1   15.10   12.50
  -9   5   1   38.70   17.00
  -9   5   1   11.50    7.60
   8  -5  -1   14.90    6.80
   8  -5  -1    0.60    6.20
   8  -5  -1   26.60   13.20
   8  -5  -1    3.10    6.40
  -8   5   1   10.20    9.70
  -8   5   1   16.90   13.00
  -8   5   1   10.50    6.40
  -8   5   1    3.60    4.50
   7  -5  -1  148.49   15.30
   7  -5  -1  107.69   16.50
   7  -5  -1  110.19    9.10
   7  -5  -1  154.88   13.30
   7  -5  -1  148.89   23.80
   7  -5  -1  118.09   14.00
  -7   5   1  124.49   21.30
  -7   5   1  132.19   21.80
  -7   5   1  133.89   12.10
  -7   5   1  124.59    9.40
   6  -5  -1   85.19   10.70
   6  -5  -1   62.39   10.70
   6  -5  -1   55.89    8.00
   6  -5  -1   62.49   12.50
   6  -5  -1   65.39    9.40
   6  -5  -1   73.49   13.20
  -6   5   1   46.40   13.70
  -6   5   1   72.59   14.60
  -6   5   1   70.99    8.80
   5  -5  -1  464.15   23.20
   5  -5  -1  499.15   23.00
   5  -5  -1  452.25   21.00
   5  -5  -1  503.75   22.00
   5  -5  -1  439.96   25.30
   5  -5  -1  431.46   27.50
   5  -5  -1  475.65   18.90
   5  -5  -1  506.35   28.50
  -5   5   1  458.15   18.30
  -5   5   1  530.55   30.70
  -5   5   1  525.45   30.40
   4  -5  -1   96.79   15.20
   4  -5  -1   78.69   13.50
   4  -5  -1   78.49    9.40
   4  -5  -1  101.79   14.40
   4  -5  -1   87.09   14.30
   4  -5  -1   78.89    9.70
   4  -5  -1  100.29   12.10
   4  -5  -1   87.79    8.60
   4  -5  -1   85.79   13.90
   4  -5  -1  112.89   14.10
  -4   5   1   87.49   14.90
  -4   5   1   88.39   13.30
  -4   5   1   79.79   14.50
  -4   5   1   88.19   14.40
   3  -5  -1  269.07   18.80
   3  -5  -1  265.27   17.20
   3  -5  -1  268.17   15.50
   3  -5  -1  259.77   19.50
   3  -5  -1  261.77   17.10
   3  -5  -1  256.47   16.90
   3  -5  -1  294.47   20.30
   3  -5  -1  245.08   14.40
   3  -5  -1  270.97   19.50
   3  -5  -1  263.67   18.30
   3  -5  -1  255.57   11.60
  -3   5   1  256.87   10.30
  -3   5   1  235.58   19.20
  -3   5   1  237.98   18.30
  -3   5   1  245.78   19.10
  -3   5   1  262.67   17.00
  -3   5   1  259.07   16.50
   2  -5  -1  392.36   20.20
   2  -5  -1  372.36   20.00
   2  -5  -1  427.36   19.80
   2  -5  -1  395.96   23.90
   2  -5  -1  390.46   11.10
   2  -5  -1  405.06   23.40
   2  -5  -1  406.86   23.20
   2  -5  -1  389.26   22.80
   2  -5  -1  413.06   22.50
  -2   5   1  371.16   21.30
  -2   5   1  388.26   16.10
  -2   5   1  405.56   16.60
  -2   5   1  394.86   12.70
  -2   5   1  384.86   22.90
  -2   5   1  395.16   14.70
  -2   5   1  407.16   22.40
  -2   5   1  419.16   19.20
  -2   5   1  414.16   23.70
   1  -5  -1  370.46   21.80
   1  -5  -1  362.96   20.70
   1  -5  -1  410.26   23.20
   1  -5  -1  380.76   19.30
   1  -5  -1  372.76   23.00
   1  -5  -1  409.06   20.20
   1  -5  -1  370.66   21.40
   1  -5  -1  398.86   16.30
   1  -5  -1  399.66   22.10
  -1   5   1  378.96   18.50
  -1   5   1  399.76   16.90
  -1   5   1  394.16   21.00
  -1   5   1  409.16   22.30
  -1   5   1  407.46   19.90
  -1   5   1  402.46   16.10
  -1   5   1  383.66   16.30
  -1   5   1  415.06   20.00
  -1   5   1  406.66   22.70
  -1   5   1  400.96   22.90
   0  -5  -1 1090.19   38.10
   0  -5  -1 1020.40   39.30
   0  -5  -1 1073.99   41.40
   0  -5  -1 1100.19   43.50
   0  -5  -1 1091.59   42.60
   0  -5  -1 1048.60   41.60
   0  -5  -1 1073.59   40.60
   0  -5  -1 1033.20   36.60
   0   5   1 1119.59   41.80
   0   5   1 1116.89   40.50
   0   5   1 1068.99   37.20
   0   5   1 1071.89   28.80
   0   5   1 1064.99   38.10
   0   5   1 1049.00   40.10
   0   5   1 1075.49   39.10
   0   5   1 1064.59   42.60
   0   5   1 1086.09   30.70
   0   5   1 1078.89   36.50
  -1  -5  -1  149.59   14.30
  -1  -5  -1  139.79   13.10
  -1  -5  -1  122.09   15.20
  -1  -5  -1  160.88   14.50
  -1  -5  -1  156.38   15.70
  -1  -5  -1  140.99   12.20
  -1  -5  -1  145.09   12.90
   1   5   1  125.39   11.60
   1   5   1  127.39   12.20
   1   5   1  139.69   14.50
   1   5   1  150.18   15.00
   1   5   1  171.48   14.30
   1   5   1  139.99   13.90
   1   5   1  132.79   12.90
   1   5   1  142.39   12.80
   1   5   1  141.99   12.80
  -2  -5  -1  239.98   17.10
  -2  -5  -1  240.88   18.70
  -2  -5  -1  214.68   19.10
  -2  -5  -1  290.27   19.20
  -2  -5  -1  253.17   19.00
  -2  -5  -1  217.78   19.10
  -2  -5  -1  243.48   18.00
  -2  -5  -1  211.48   16.10
   2   5   1  242.08   17.80
   2   5   1  196.48   16.40
   2   5   1  234.08   18.80
   2   5   1  232.98   19.30
   2   5   1  254.87   18.70
   2   5   1  247.68   19.20
   2   5   1  240.88   17.60
   2   5   1  283.27   19.90
  -3  -5  -1  169.48   15.10
  -3  -5  -1  132.19   17.60
  -3  -5  -1  131.39   17.20
  -3  -5  -1  143.19   20.90
  -3  -5  -1  152.98   13.70
  -3  -5  -1  139.29   18.10
  -3  -5  -1  151.78   19.30
  -3  -5  -1  157.28   20.50
   3   5   1  161.28   19.50
   3   5   1  145.99   14.70
   3   5   1  171.08   20.90
   3   5   1  139.09   17.30
   3   5   1  178.28   21.40
   3   5   1  145.19   18.10
   3   5   1  164.98   19.30
  -4  -5  -1  128.69   19.50
  -4  -5  -1  118.19   18.90
  -4  -5  -1  139.69   19.60
  -4  -5  -1  121.89   12.00
  -4  -5  -1  132.39   17.10
  -4  -5  -1  161.28   21.30
   4   5   1   95.59   20.30
   4   5   1  143.29   19.90
   4   5   1  153.48   20.00
   4   5   1  117.99   17.20
  -5  -5  -1  191.18   23.70
  -5  -5  -1  192.58   24.40
  -5  -5  -1  173.28   17.80
  -5  -5  -1  167.58   22.70
  -5  -5  -1  229.18   14.50
  -5  -5  -1  231.38   22.10
   5   5   1  199.58   26.00
   5   5   1  220.28   25.80
   5   5   1  183.88   23.30
  -6  -5  -1   81.49   16.70
  -6  -5  -1   83.99   18.40
  -6  -5  -1   51.49    6.70
  -6  -5  -1   56.39   16.60
  -6  -5  -1   57.79   15.10
   6   5   1   61.29   16.80
   6   5   1   47.90   14.30
   6   5   1   70.89   17.10
  -7  -5  -1   -1.90    8.30
  -7  -5  -1    6.70    8.60
  -7  -5  -1   11.40    8.90
  -7  -5  -1    8.30    8.20
   7   5   1  -11.60    9.00
   7   5   1    1.00    9.10
   7   5   1   -5.10    8.90
  -8  -5  -1   39.70   12.90
  -8  -5  -1   22.10   12.80
  -8  -5  -1   12.50   11.50
  -8  -5  -1   15.40   11.90
   8   5   1   33.10   14.90
   8   5   1   31.00   14.20
   8   5   1   37.60   18.00
  -9  -5  -1   14.00   11.10
  -9  -5  -1   13.90   13.10
  -9  -5  -1   -1.00   11.40
  -9  -5  -1   25.70   13.20
  -9  -5  -1   -1.90    9.30
   9   5   1  -11.10   10.40
   9   5   1  -16.20    9.00
   9   5   1   15.80   16.00
   9  -6  -1   -4.00    6.00
   9  -6  -1   -3.70   11.00
   9  -6  -1  -12.90    5.80
  -9   6   1    6.60   16.30
  -9   6   1   -1.20   10.90
   8  -6  -1   47.00   16.80
   8  -6  -1   79.39   12.40
   8  -6  -1   75.89   13.60
  -8   6   1   53.29   16.70
  -8   6   1   57.79   17.50
   7  -6  -1   48.60    9.90
   7  -6  -1   48.30    7.80
   7  -6  -1   49.50   13.90
   7  -6  -1   42.90   10.10
   7  -6  -1   42.90   13.80
  -7   6   1   76.39   18.90
  -7   6   1   38.50   14.00
  -7   6   1   48.40    6.80
   6  -6  -1  163.38   13.70
   6  -6  -1  163.78   20.50
   6  -6  -1  165.58   20.90
   6  -6  -1  151.38    9.00
   6  -6  -1  151.98   13.00
   6  -6  -1  141.29   16.10
  -6   6   1  166.58   22.10
  -6   6   1  184.18   25.10
   5  -6  -1  279.77   16.80
   5  -6  -1  291.77   19.40
   5  -6  -1  303.77   17.60
   5  -6  -1  284.47   16.50
   5  -6  -1  267.87   26.60
   5  -6  -1  306.47   24.50
  -5   6   1  293.37    9.90
  -5   6   1  275.07   23.10
  -5   6   1  318.97   25.60
   4  -6  -1  133.39   19.00
   4  -6  -1   99.69   12.40
   4  -6  -1   98.19   10.10
   4  -6  -1   78.29    7.40
   4  -6  -1   84.79   13.40
   4  -6  -1   96.89   13.90
   4  -6  -1   99.49   13.80
   4  -6  -1  106.39   15.50
  -4   6   1  102.59   14.70
  -4   6   1   85.89   15.00
   3  -6  -1   86.79   13.40
   3  -6  -1   77.89   12.60
   3  -6  -1   70.69   13.20
   3  -6  -1   57.99    9.80
   3  -6  -1   87.79   11.50
   3  -6  -1   62.59    4.10
   3  -6  -1   82.79   14.00
   3  -6  -1   88.39   12.70
   3  -6  -1   71.19   12.70
   3  -6  -1   80.39   13.30
  -3   6   1   68.09   13.00
  -3   6   1   81.09   13.80
  -3   6   1   66.49    4.50
  -3   6   1   75.79   11.10
  -3   6   1   89.09   13.30
  -3   6   1   70.89    4.50
  -3   6   1   73.29   13.90
   2  -6  -1 1004.80   42.90
   2  -6  -1  842.92   38.80
   2  -6  -1  839.82   39.50
   2  -6  -1  879.11   36.50
   2  -6  -1  942.01   35.60
   2  -6  -1  878.21   35.10
   2  -6  -1  894.61   39.40
  -2   6   1  860.51   37.90
  -2   6   1  849.41   38.30
  -2   6   1  879.61   28.00
  -2   6   1  896.91   30.20
  -2   6   1  920.71   40.30
  -2   6   1  904.41   32.60
  -2   6   1  909.91   40.90
   1  -6  -1 1376.06   52.39
   1  -6  -1 1378.46   53.39
   1  -6  -1 1275.07   48.20
   1  -6  -1 1319.57   52.09
   1  -6  -1 1387.96   42.80
   1  -6  -1 1365.46   47.40
   1  -6  -1 1434.56   54.49
   1  -6  -1 1444.86   51.79
  -1   6   1 1405.66   52.99
  -1   6   1 1386.46   51.79
  -1   6   1 1391.26   43.30
  -1   6   1 1437.76   41.10
  -1   6   1 1345.77   52.59
  -1   6   1 1424.76   47.70
  -1   6   1 1452.35   47.00
  -1   6   1 1418.06   50.49
   0  -6  -1  395.16   24.00
   0  -6  -1  379.66   21.10
   0  -6  -1  447.26   24.10
   0  -6  -1  457.35   26.80
   0  -6  -1  432.36   28.70
   0  -6  -1  393.76   24.90
   0  -6  -1  440.76   21.30
   0  -6  -1  451.55   27.50
   0   6   1  441.46   24.40
   0   6   1  422.26   22.40
   0   6   1  383.56   11.40
   0   6   1  421.06   22.90
   0   6   1  416.36   24.80
   0   6   1  423.36   24.30
   0   6   1  374.46   25.40
   0   6   1  427.96   21.50
   0   6   1  402.36   20.40
   0   6   1  419.96   14.80
  -1  -6  -1   71.19   12.50
  -1  -6  -1   58.19   11.80
  -1  -6  -1   37.60   11.60
  -1  -6  -1   49.80   10.20
  -1  -6  -1   47.70   10.00
  -1  -6  -1   39.50   10.40
  -1  -6  -1   40.70    9.10
   1   6   1   51.79    9.80
   1   6   1   41.50    9.10
   1   6   1   61.39   12.50
   1   6   1   22.20    8.50
   1   6   1   36.40   10.00
   1   6   1   61.89   12.20
   1   6   1   63.89   11.70
   1   6   1   41.70    8.80
  -2  -6  -1  194.28   19.00
  -2  -6  -1  151.48   18.90
  -2  -6  -1  196.58   17.40
  -2  -6  -1  172.58   16.40
  -2  -6  -1  185.08   16.90
  -2  -6  -1  155.18   18.20
  -2  -6  -1  191.68   16.20
  -2  -6  -1  171.38   17.70
   2   6   1  159.28   19.70
   2   6   1  200.78   18.00
   2   6   1  164.38   20.50
   2   6   1  160.38   15.90
   2   6   1  194.58   16.80
   2   6   1  187.58   17.70
   2   6   1  201.08   17.20
   2   6   1  183.48   22.90
  -3  -6  -1   94.29   14.60
  -3  -6  -1   95.79   16.50
  -3  -6  -1  107.29   17.90
  -3  -6  -1  107.79   15.10
  -3  -6  -1  103.89   16.80
   3   6   1  110.29   16.50
   3   6   1  104.49   16.30
   3   6   1   98.89   15.20
   3   6   1  109.49   16.40
  -4  -6  -1  103.49   14.30
  -4  -6  -1   99.79   17.30
  -4  -6  -1   99.69   17.80
  -4  -6  -1  123.89   19.80
  -4  -6  -1  121.39   19.70
   4   6   1  121.79   18.70
   4   6   1   98.99   18.60
   4   6   1   75.39   14.40
   4   6   1   77.39   16.20
  -5  -6  -1  119.19   19.90
  -5  -6  -1  128.09   21.90
  -5  -6  -1  125.69   20.60
  -5  -6  -1  147.49   23.70
  -5  -6  -1  100.69   13.00
   5   6   1  134.99   22.90
   5   6   1   89.19   18.10
   5   6   1  115.59   19.70
   5   6   1  105.99   20.70
  -6  -6  -1   -9.20    7.60
  -6  -6  -1   -3.20    8.30
  -6  -6  -1   -0.90    8.40
  -6  -6  -1    8.20   10.90
  -6  -6  -1    4.50    2.00
  -6  -6  -1    5.20    4.90
   6   6   1   27.20   13.50
   6   6   1   18.00   11.00
   6   6   1    9.60   10.10
  -7  -6  -1   -2.80    5.30
  -7  -6  -1    8.40   13.00
  -7  -6  -1  -16.80    7.00
  -7  -6  -1   -7.20    7.10
   7   6   1   11.60   12.30
   7   6   1   -6.80    9.40
   7   6   1   -8.50    8.70
  -8  -6  -1   -4.50    9.40
  -8  -6  -1   10.90   12.20
   8   6   1   -3.50    9.50
   8   6   1    6.70   12.50
   8   6   1  -13.00    7.80
   9  -7  -1   -5.90    7.30
   9  -7  -1   14.40    7.50
   9  -7  -1   15.10   15.70
  -9   7   1    1.20   11.00
  -9   7   1   35.00   13.40
   8  -7  -1   52.29   13.60
   8  -7  -1   34.80    5.30
   8  -7  -1   66.59   12.20
   8  -7  -1   46.20   17.70
  -8   7   1   58.79   16.60
  -8   7   1   47.50   15.40
   7  -7  -1   23.80    8.40
   7  -7  -1   45.60   13.40
   7  -7  -1   24.30    7.00
   7  -7  -1   23.50    8.50
   7  -7  -1   31.60    8.30
  -7   7   1   26.30   13.80
  -7   7   1   13.60   11.80
   6  -7  -1  128.29   12.20
   6  -7  -1  127.49   10.90
   6  -7  -1  152.48   14.30
   6  -7  -1  139.49   21.30
   6  -7  -1  178.18   16.00
  -6   7   1  159.78   22.30
  -6   7   1  160.38   24.00
   5  -7  -1   56.89   10.10
   5  -7  -1   24.50   10.50
   5  -7  -1   28.10   11.20
   5  -7  -1   48.40   11.00
   5  -7  -1   43.60    9.10
  -5   7   1   71.59   16.90
  -5   7   1   72.59   14.80
  -5   7   1   42.00   13.70
  -5   7   1   40.70   11.80
   4  -7  -1   45.00   10.40
   4  -7  -1   52.79   12.60
   4  -7  -1   45.00   10.50
   4  -7  -1   50.19    4.30
   4  -7  -1   53.49   15.10
   4  -7  -1   52.09   14.00
   4  -7  -1   37.30    9.20
  -4   7   1   47.40   15.10
  -4   7   1   40.50   13.00
  -4   7   1   56.09   11.30
  -4   7   1   51.69   13.50
   3  -7  -1   57.79   12.30
   3  -7  -1   43.10    9.50
   3  -7  -1   63.69   11.60
  -3   7   1   47.20    3.40
  -3   7   1   39.90    8.80
  -3   7   1   57.49   13.40
  -3   7   1   65.39   14.40
  -3   7   1   49.40   12.20
   2  -7  -1    2.60    5.20
   2  -7  -1    9.10    6.80
   2  -7  -1    5.40    5.20
   2  -7  -1    5.10    5.50
   2  -7  -1    5.40    6.40
   2  -7  -1    9.20    8.00
  -2   7   1    6.40    6.90
  -2   7   1    5.70    4.80
  -2   7   1    5.20    6.90
  -2   7   1    3.60    6.60
  -2   7   1    7.70    3.00
  -2   7   1   14.60    5.00
  -2   7   1    7.40    4.20
  -2   7   1    5.10    6.10
   1  -7  -1 1127.29   48.20
   1  -7  -1 1126.99   45.30
   1  -7  -1 1101.69   49.20
   1  -7  -1 1085.49   42.20
   1  -7  -1 1127.49   50.09
   1  -7  -1 1139.89   48.30
   1  -7  -1 1099.59   47.00
   1  -7  -1 1020.00   45.90
  -1   7   1 1161.58   34.30
  -1   7   1 1205.68   43.60
  -1   7   1 1099.79   48.60
  -1   7   1 1181.78   42.30
  -1   7   1 1097.89   38.20
  -1   7   1 1154.68   48.10
  -1   7   1 1196.58   39.00
  -1   7   1 1114.19   45.40
  -1   7   1 1101.99   48.30
   0  -7  -1  653.33   34.50
   0  -7  -1  701.03   36.40
   0  -7  -1  687.83   34.20
   0  -7  -1  730.53   37.50
   0  -7  -1  741.53   31.20
   0  -7  -1  684.63   31.30
   0  -7  -1  790.02   40.30
   0  -7  -1  740.13   38.20
   0  -7  -1  686.43   34.30
   0   7   1  700.93   34.00
   0   7   1  751.92   37.00
   0   7   1  705.63   33.10
   0   7   1  746.43   36.00
   0   7   1  709.73   32.20
   0   7   1  661.53   29.60
   0   7   1  705.53   31.10
   0   7   1  692.13   20.90
   0   7   1  645.24   36.20
  -1  -7  -1  366.36   25.90
  -1  -7  -1  329.67   26.20
  -1  -7  -1  417.76   30.60
  -1  -7  -1  401.36   24.80
  -1  -7  -1  364.06   22.40
   1   7   1  416.96   24.70
   1   7   1  391.56   23.50
   1   7   1  395.16   25.30
   1   7   1  425.66   27.30
   1   7   1  404.76   24.00
   1   7   1  356.36   24.70
   1   7   1  374.66   17.50
  -2  -7  -1   83.29   17.40
  -2  -7  -1   67.09   15.50
  -2  -7  -1   92.59   15.50
  -2  -7  -1   87.59   14.90
  -2  -7  -1   66.89   12.40
   2   7   1   68.39   13.20
   2   7   1   78.49   13.70
   2   7   1   91.29   15.10
   2   7   1  101.09   17.70
   2   7   1   81.59   15.10
   2   7   1   91.79   15.90
   2   7   1   70.29   13.30
   2   7   1   79.39   15.50
  -3  -7  -1    4.10    8.70
  -3  -7  -1    1.70    6.00
  -3  -7  -1    9.00   10.00
  -3  -7  -1   11.40    9.20
  -3  -7  -1   -1.60    7.30
   3   7   1   -2.00    5.00
   3   7   1   -4.40    5.70
   3   7   1    9.70    6.90
   3   7   1    3.20    8.20
  -4  -7  -1   31.20   11.60
  -4  -7  -1   43.70   10.90
  -4  -7  -1   24.60   12.60
  -4  -7  -1   11.10   11.10
  -4  -7  -1   25.40   11.50
  -4  -7  -1   40.60    8.90
   4   7   1   41.40   13.20
   4   7   1   23.20   12.40
   4   7   1   24.80   10.20
   4   7   1   18.70   10.50
  -5  -7  -1   75.49   18.40
  -5  -7  -1   94.49   19.80
  -5  -7  -1   94.39   19.50
  -5  -7  -1   93.99   20.30
  -5  -7  -1   83.49   10.50
  -5  -7  -1  109.39   15.80
   5   7   1  104.49   19.10
   5   7   1  100.89   16.90
   5   7   1   93.99   20.80
   5   7   1   92.49   19.60
  -6  -7  -1  104.69   22.70
  -6  -7  -1   96.69   23.20
  -6  -7  -1   74.09   19.90
  -6  -7  -1  121.69   22.40
  -6  -7  -1   74.39    6.20
  -6  -7  -1   69.29   11.70
   6   7   1   76.49   20.50
   6   7   1  103.89   19.30
   6   7   1   93.39   20.30
   6   7   1   53.69   17.10
  -7  -7  -1    0.20   11.00
  -7  -7  -1   -8.50    9.10
  -7  -7  -1   -1.30    3.90
  -7  -7  -1    3.40   12.30
  -7  -7  -1   15.90   10.30
   7   7   1  -13.80    9.10
   7   7   1   17.10   15.50
   7   7   1   -6.40   10.60
   7   7   1   -6.70   10.90
  -8  -7  -1   22.40   15.30
  -8  -7  -1   -0.70    9.20
  -8  -7  -1    3.60   11.60
   8   7   1    8.90   13.90
   8   7   1    7.70   11.10
   8   7   1   -5.50   10.60
   8   7   1   -1.70   12.30
   8  -8  -1    3.20    5.10
   8  -8  -1   35.80   12.30
   8  -8  -1   22.40    8.90
  -8   8   1    4.90   11.10
  -8   8   1    3.80   10.10
   7  -8  -1   23.90    4.40
   7  -8  -1   28.70    8.10
   7  -8  -1   23.50    6.80
   7  -8  -1   34.70   14.00
   7  -8  -1   26.30    8.70
   7  -8  -1   23.40    4.10
  -7   8   1   24.60   12.30
  -7   8   1    6.70   11.70
   6  -8  -1  298.67   27.70
   6  -8  -1  208.18   19.00
   6  -8  -1  232.78   18.40
   6  -8  -1  189.88   15.70
   6  -8  -1  187.58   12.50
  -6   8   1  234.88   23.80
  -6   8   1  242.48   29.40
   5  -8  -1  112.19   14.90
   5  -8  -1  106.19   16.90
   5  -8  -1   88.19    5.30
   5  -8  -1  128.49   22.20
  -5   8   1  109.99   17.70
  -5   8   1  117.69   21.80
  -5   8   1  108.19   21.40
  -5   8   1  135.39   21.20
   4  -8  -1   61.99   13.20
   4  -8  -1   87.89   18.10
   4  -8  -1   76.89   12.90
   4  -8  -1   46.40   12.10
   4  -8  -1   62.29   11.60
  -4   8   1   52.69   13.60
  -4   8   1   52.49   11.50
  -4   8   1   46.40   14.20
  -4   8   1   63.79   16.00
   3  -8  -1   24.40    9.60
   3  -8  -1    6.20    6.10
   3  -8  -1   20.10   10.50
   3  -8  -1   15.00    9.90
   3  -8  -1   16.10    9.70
  -3   8   1   10.10    8.10
  -3   8   1   10.30    8.70
  -3   8   1    9.70   10.40
  -3   8   1    4.50    4.40
   2  -8  -1   66.59   17.70
   2  -8  -1   68.89   13.90
   2  -8  -1   72.79   12.20
   2  -8  -1   65.09   14.80
  -2   8   1   66.79    9.20
  -2   8   1   62.79   13.30
  -2   8   1   47.20    7.90
  -2   8   1   74.19   16.10
  -2   8   1   87.19   10.60
  -2   8   1   52.79   14.30
  -2   8   1   70.09    8.20
   1  -8  -1  147.59   21.90
   1  -8  -1  135.79   16.70
   1  -8  -1  111.29   19.20
   1  -8  -1  163.78   21.60
  -1   8   1  114.69   11.00
  -1   8   1  167.88   23.60
  -1   8   1  137.09   14.10
  -1   8   1  151.88   24.00
  -1   8   1  130.79   11.70
  -1   8   1  138.49   18.70
  -1   8   1  162.88   18.70
   0  -8  -1  439.86   30.70
   0  -8  -1  479.25   32.40
   0  -8  -1  455.35   24.70
   0  -8  -1  429.46   32.10
   0  -8  -1  369.46   23.90
   0   8   1  423.16   24.10
   0   8   1  447.86   29.50
   0   8   1  438.56   26.70
   0   8   1  478.15   26.70
   0   8   1  422.56   29.60
   0   8   1  429.36   23.70
   0   8   1  435.06   27.50
  -1  -8  -1   99.79   15.70
  -1  -8  -1  117.49   16.60
  -1  -8  -1   92.09   17.80
  -1  -8  -1   66.89   12.80
  -1  -8  -1   88.99   17.20
  -1  -8  -1  110.99   19.30
   1   8   1  114.89   18.70
   1   8   1  107.59   15.50
   1   8   1   91.19    8.10
   1   8   1   97.59   17.60
   1   8   1   76.49   14.70
   1   8   1   89.69   16.50
   1   8   1   89.69   14.60
   1   8   1   69.29   14.10
  -2  -8  -1   52.89   15.90
  -2  -8  -1   52.19   11.70
  -2  -8  -1   72.19   17.00
  -2  -8  -1   69.49   15.50
  -2  -8  -1   49.40   11.60
  -2  -8  -1   56.39   13.70
   2   8   1   68.29   15.00
   2   8   1   93.29   15.80
   2   8   1   63.69   14.90
   2   8   1   72.89   14.90
  -3  -8  -1   49.90   11.70
  -3  -8  -1   11.90   12.20
  -3  -8  -1   75.99   16.30
  -3  -8  -1   50.89   14.80
  -3  -8  -1   42.80   12.60
   3   8   1   59.19   15.60
   3   8   1   41.50   13.50
   3   8   1   38.40   12.10
   3   8   1   49.10   15.20
   3   8   1   29.50   11.70
  -4  -8  -1   45.80   14.60
  -4  -8  -1   58.69   11.10
  -4  -8  -1   54.19   17.10
  -4  -8  -1   94.09   18.90
  -4  -8  -1   92.39   17.20
   4   8   1   68.69   18.10
   4   8   1   43.70   15.00
   4   8   1   56.09   15.10
   4   8   1   89.79   18.00
  -5  -8  -1  140.79   21.00
  -5  -8  -1  105.89   22.10
  -5  -8  -1  112.79   21.90
  -5  -8  -1   97.79   12.80
  -5  -8  -1  132.09   23.70
  -5  -8  -1  117.09   20.80
   5   8   1  111.29   21.00
   5   8   1  153.08   25.50
   5   8   1  136.09   22.20
   5   8   1   91.49   20.80
  -6  -8  -1   12.70   11.00
  -6  -8  -1   10.10   11.40
  -6  -8  -1   -5.90    6.60
  -6  -8  -1   13.90   13.60
   6   8   1   14.20    9.60
   6   8   1   14.30   10.60
   6   8   1    2.10   11.80
   6   8   1    3.10   12.80
  -7  -8  -1    5.90   12.40
  -7  -8  -1   -3.20    5.20
  -7  -8  -1   16.70   15.60
  -7  -8  -1   -1.90   11.40
   7   8   1   -3.60   11.50
   7   8   1   10.90   13.10
   7   8   1    0.10    8.10
   7   8   1   -2.80   10.50
   8  -9  -1   -2.10    7.90
   8  -9  -1   -3.00   10.40
   8  -9  -1   -9.10    4.60
   8  -9  -1   -1.90    5.60
  -8   9   1    4.70   11.40
  -8   9   1   23.70   14.30
   7  -9  -1    0.30    3.00
   7  -9  -1   -2.70    4.20
   7  -9  -1   -1.50   10.00
   7  -9  -1   -0.20    4.50
  -7   9   1   -2.90   10.20
  -7   9   1    1.50   10.30
   6  -9  -1   11.70    8.90
   6  -9  -1   31.40   13.40
   6  -9  -1   26.80    9.80
  -6   9   1   26.30   12.00
  -6   9   1   50.49   16.10
   5  -9  -1  128.79   19.60
   5  -9  -1  133.69   18.60
   5  -9  -1  103.89   21.10
  -5   9   1   95.99   19.20
  -5   9   1  167.78   21.40
  -5   9   1   92.99   20.30
  -5   9   1   89.29   18.80
   4  -9  -1  117.69   21.70
   4  -9  -1   96.59   18.00
   4  -9  -1  112.59   17.10
  -4   9   1  131.49   22.10
  -4   9   1   88.29   13.90
  -4   9   1  162.28   24.40
  -4   9   1  129.39   24.20
   3  -9  -1  205.38   20.50
   3  -9  -1  206.78   27.60
   3  -9  -1  221.78   27.20
   3  -9  -1  209.08   19.00
  -3   9   1  249.97   31.40
  -3   9   1  260.37   25.70
  -3   9   1  223.88   26.60
  -3   9   1  245.88   17.10
   2  -9  -1  450.15   33.70
   2  -9  -1  460.65   31.20
   2  -9  -1  364.36   24.60
   2  -9  -1  497.75   36.30
  -2   9   1  442.06   33.90
  -2   9   1  410.66   31.30
  -2   9   1  446.96   21.60
  -2   9   1  485.85   31.30
   1  -9  -1   25.60   10.90
   1  -9  -1   28.40   12.20
   1  -9  -1   11.30    7.10
   1  -9  -1    6.70    9.40
  -1   9   1   14.60    8.40
  -1   9   1   31.90   13.20
  -1   9   1   25.10    6.40
  -1   9   1   23.60   10.60
  -1   9   1   34.30   10.10
   0  -9  -1    5.60   11.70
   0  -9  -1    2.80    8.90
   0  -9  -1   12.10    6.80
   0  -9  -1   13.60   11.10
   0  -9  -1   25.00    7.90
   0   9   1    7.20    8.90
   0   9   1   -2.10    5.60
   0   9   1    4.70    9.70
   0   9   1   -2.60    5.40
   0   9   1   12.40    8.60
   0   9   1    0.70    7.50
   0   9   1    9.00    7.20
   0   9   1    1.10    7.80
  -1  -9  -1   22.90   12.80
  -1  -9  -1    2.90    9.10
  -1  -9  -1   33.30   12.80
  -1  -9  -1   26.30    9.80
   1   9   1   31.20   11.20
   1   9   1   29.20   12.30
   1   9   1   31.20   10.40
   1   9   1   26.90   10.20
   1   9   1   19.60    4.60
   1   9   1   27.80    5.90
   1   9   1   16.80    8.40
   1   9   1   12.80    9.30
  -2  -9  -1  200.18   30.10
  -2  -9  -1  218.58   27.30
  -2  -9  -1  234.48   23.00
  -2  -9  -1  211.18   29.40
   2   9   1  223.88   27.70
   2   9   1  223.58   22.40
   2   9   1  176.08   14.10
   2   9   1  215.18   26.80
   2   9   1  213.98   21.60
  -3  -9  -1   65.39   19.40
  -3  -9  -1   58.69   15.80
  -3  -9  -1   59.19   15.70
  -3  -9  -1   71.79   20.10
   3   9   1   87.19   18.60
   3   9   1   58.99   14.90
   3   9   1   37.30   15.50
   3   9   1   78.59   16.40
  -4  -9  -1  119.69   23.00
  -4  -9  -1  134.09   25.00
  -4  -9  -1  127.49   17.70
  -4  -9  -1  127.49   21.00
  -4  -9  -1   85.79   22.30
   4   9   1  139.19   21.40
   4   9   1  125.59   22.60
   4   9   1   75.99   19.60
   4   9   1  127.59   21.10
   4   9   1  130.79   24.50
  -5  -9  -1   40.90   14.10
  -5  -9  -1   30.30   11.60
  -5  -9  -1   17.20   11.70
  -5  -9  -1   30.80   15.90
   5   9   1   26.40   13.60
   5   9   1   26.00   14.50
   5   9   1   25.60   13.00
   5   9   1   15.70   13.40
  -6  -9  -1   -1.50    8.00
  -6  -9  -1   -0.70   11.10
  -6  -9  -1   -0.20   17.60
   6   9   1    5.50   10.10
   6   9   1   -1.50    8.00
   6   9   1   -8.80    9.50
   6   9   1    4.20   12.30
   7 -10  -1   45.80   17.20
   7 -10  -1   30.70   10.90
   7 -10  -1   34.90    9.60
  -7  10   1   52.09   16.70
   6 -10  -1    8.50   12.90
   6 -10  -1   12.50    9.20
   6 -10  -1    4.60    8.40
  -6  10   1   15.90   11.80
  -6  10   1   15.00    9.90
   5 -10  -1   -6.50    7.00
   5 -10  -1    0.80    7.10
   5 -10  -1   -5.40    8.70
  -5  10   1    6.80   11.50
  -5  10   1   -4.60    8.20
  -5  10   1    0.10    7.80
  -5  10   1    9.10    7.30
   4 -10  -1   -1.50    8.70
   4 -10  -1   28.20   13.50
  -4  10   1   16.70   10.40
  -4  10   1    8.40   10.30
  -4  10   1    9.80    6.90
  -4  10   1   20.90   13.00
   3 -10  -1  104.59   18.90
   3 -10  -1   90.09   19.30
   3 -10  -1  107.29   22.20
  -3  10   1  124.69   22.90
  -3  10   1  129.19   23.20
  -3  10   1  102.39   12.30
  -3  10   1  109.19   19.30
   2 -10  -1   -6.80    8.80
   2 -10  -1   12.60    9.70
   2 -10  -1   13.30   12.80
  -2  10   1   10.20   10.50
  -2  10   1   11.10    9.40
  -2  10   1   -5.80    4.70
  -2  10   1    3.30    4.80
  -2  10   1    4.30    9.50
   1 -10  -1  248.58   30.40
   1 -10  -1  188.58   28.40
   1 -10  -1  213.48   30.20
  -1  10   1  174.98   15.70
  -1  10   1  213.88   28.60
  -1  10   1  230.48   28.60
  -1  10   1  206.58   25.30
  -1  10   1  193.28   29.20
  -1  10   1  177.08   18.40
   0 -10  -1   57.49   17.40
   0 -10  -1   63.39   12.60
   0 -10  -1   57.49   17.90
   0 -10  -1   50.09   16.40
   0  10   1   86.49   19.40
   0  10   1   66.39   16.40
   0  10   1   79.99   16.80
   0  10   1   67.39   12.80
   0  10   1   59.59   15.00
   0  10   1   55.29   13.20
   0  10   1   99.29   18.30
  -1 -10  -1  108.99   21.90
  -1 -10  -1   95.99   15.60
  -1 -10  -1  119.19   23.70
  -1 -10  -1   99.49   21.70
   1  10   1   89.49    5.30
   1  10   1   92.89   19.10
   1  10   1  102.99   21.60
   1  10   1   89.29   15.60
   1  10   1  117.99   20.30
   1  10   1   85.89    7.50
  -2 -10  -1   60.69   17.50
  -2 -10  -1   82.09   22.50
  -2 -10  -1   64.49   18.20
  -2 -10  -1  105.89   19.00
   2  10   1   92.19   18.70
   2  10   1   79.99   18.10
   2  10   1   94.49   17.40
   2  10   1   77.09   10.10
   2  10   1   79.49   18.60
  -3 -10  -1   -7.80    9.00
  -3 -10  -1   13.00   11.60
  -3 -10  -1    7.90   11.70
   3  10   1    4.10    7.30
   3  10   1   10.40    6.40
   3  10   1   17.10   12.90
   3  10   1    4.60    9.00
   3  10   1   17.30   10.20
  -4 -10  -1   55.59   18.80
  -4 -10  -1   22.80   11.90
  -4 -10  -1   33.80   14.30
  -4 -10  -1   16.40   14.10
   4  10   1   13.20   11.30
   4  10   1   32.60   15.20
   4  10   1   19.50   11.30
   4  10   1   37.20   10.40
   4  10   1   17.00   12.50
  -5 -10  -1    4.00   12.20
  -5 -10  -1    3.10   11.50
  -5 -10  -1   -5.90    9.00
   5  10   1    5.50   10.10
   5  10   1   17.40   14.20
   5  10   1    9.10   12.30
   5  10   1   -2.30    8.10
   5  10   1   -6.90   10.00
   6 -11  -1   29.70   17.80
   6 -11  -1   28.40   11.70
   6 -11  -1   70.89   16.60
  -6  11   1   41.70   19.10
  -6  11   1   38.30   12.90
   5 -11  -1    0.40   14.30
   5 -11  -1   30.60   11.80
   5 -11  -1   -5.70    8.20
  -5  11   1   34.70   15.40
  -5  11   1   21.50   14.30
  -5  11   1   16.00    8.90
  -5  11   1    9.80   10.00
   4 -11  -1   13.40    8.20
   4 -11  -1    5.20   12.10
   4 -11  -1    5.70   10.40
  -4  11   1    0.10    9.60
  -4  11   1   -0.40    9.00
  -4  11   1    4.60   10.70
   3 -11  -1  -12.90    7.50
   3 -11  -1   -2.90    9.30
   3 -11  -1   -8.10    8.90
  -3  11   1   -1.40   10.10
  -3  11   1    6.60    9.40
  -3  11   1   -8.70    7.40
   2 -11  -1   11.90   10.90
   2 -11  -1   32.60   13.80
   2 -11  -1   24.30   16.00
  -2  11   1   28.60   13.40
  -2  11   1   16.00   11.10
  -2  11   1    9.00    9.10
  -2  11   1   13.20    5.70
  -2  11   1   19.70    6.30
  -2  11   1   34.50   13.20
   1 -11  -1   45.10   16.00
   1 -11  -1  105.19   23.70
   1 -11  -1   85.09   21.00
  -1  11   1   69.59   13.10
  -1  11   1   67.59   14.30
  -1  11   1   38.30   15.10
  -1  11   1   51.99   14.70
  -1  11   1   74.09   12.60
  -1  11   1   71.49   17.70
   0 -11  -1   36.80   17.40
   0 -11  -1   35.10   12.90
   0 -11  -1   10.90   12.90
   0  11   1   37.40   11.00
   0  11   1   17.20    9.90
   0  11   1   -1.00    8.20
   0  11   1   14.60   13.80
  -1 -11  -1   96.59   21.60
  -1 -11  -1  140.79   26.00
  -1 -11  -1   78.69   20.70
  -1 -11  -1  151.08   22.20
   1  11   1  110.89   19.50
   1  11   1  119.69   20.90
   1  11   1  151.68   26.80
   1  11   1  131.89   20.50
   1  11   1  144.79   24.70
  -2 -11  -1   12.60    9.90
  -2 -11  -1    6.70   12.10
  -2 -11  -1   20.90   13.90
  -2 -11  -1   12.10   13.40
   2  11   1    2.60    9.00
   2  11   1   11.00    9.90
   2  11   1    6.80   10.70
   2  11   1   -9.20    8.70
   2  11   1    3.90    6.30
   2  11   1    1.60    3.70
  -3 -11  -1   25.60   13.60
  -3 -11  -1   51.29   15.60
   3  11   1   21.00    7.70
   3  11   1   12.00    9.90
   3  11   1   56.39   18.40
   3  11   1   26.20   13.50
   3  11   1   36.50   14.90
  -4 -11  -1   -2.10   11.90
  -4 -11  -1    8.60   14.30
  -4 -11  -1    0.40   11.60
  -4 -11  -1    6.10   12.30
   4  11   1    8.10   11.90
   4  11   1   -9.70    8.90
   4  11   1   -7.90    5.90
   4  11   1   -7.20    9.40
   4  11   1   -6.30    8.30
   4 -12  -1   44.00   18.00
   4 -12  -1   64.89   20.30
   4 -12  -1   63.79   17.50
  -4  12   1   46.30   16.40
  -4  12   1   71.59   20.30
  -4  12   1   40.30   15.90
   3 -12  -1    6.30   11.00
   3 -12  -1   -9.50   10.00
   3 -12  -1   21.20   13.10
  -3  12   1  -16.20   10.90
  -3  12   1   24.10   12.90
   2 -12  -1   55.29   17.70
   2 -12  -1   37.90   19.20
  -2  12   1   52.19   17.30
  -2  12   1   74.99   19.20
   1 -12  -1    9.70   11.10
   1 -12  -1   11.10   14.30
  -1  12   1   13.80    8.50
  -1  12   1    6.70   11.50
  -1  12   1   25.20   15.10
  -1  12   1   17.60   13.20
   0 -12  -1   22.80   16.60
   0  12   1   13.40   11.00
   0  12   1   -4.80    8.00
   0  12   1   19.50   12.40
   0  12   1    5.20   11.90
  -1 -12  -1    0.40   11.60
  -1 -12  -1    0.10   16.30
   1  12   1   11.40    8.20
   1  12   1   -4.40    9.50
   1  12   1   -4.60    9.40
   1  12   1    8.40   12.50
   1  12   1   14.80   12.20
  -2 -12  -1   19.60   14.90
  -2 -12  -1   53.99   20.30
  -2 -12  -1   26.30   12.10
   2  12   1   41.40   13.20
   2  12   1   38.50   14.70
   2  12   1   49.20   16.00
   3  12   1   36.10   14.40
   3  12   1   30.00   12.90
   1  13  -2   39.60   17.30
   1  13  -2   26.20   12.40
   1  13  -2   27.00   17.60
  -1 -13   2   38.00   18.50
  -1 -13   2   40.00   17.30
  -1 -13   2   22.10   11.50
  -1 -13   2   16.90   16.20
   0  13  -2   -4.10    7.70
   0  13  -2  -16.90    8.60
   0  13  -2   -5.00   10.50
   0  13  -2    0.70   13.60
   0 -13   2  -16.90    9.80
   0 -13   2   18.30   14.70
  -1  13  -2   -2.10   10.30
  -1  13  -2   25.10   14.30
  -1  13  -2    6.60   10.30
   1 -13   2   20.70   13.20
   1 -13   2   30.60   16.90
   1 -13   2    7.60   11.80
  -2  13  -2   19.90   15.00
  -2  13  -2   28.60   16.10
  -2  13  -2   69.59   17.50
   2 -13   2    8.50   13.10
   2 -13   2   37.30   17.70
   2 -13   2   19.90   14.20
   3  12  -2   12.60   14.80
   3  12  -2   15.00   12.40
   3  12  -2   10.10    5.00
   3  12  -2    9.10    9.20
  -3 -12   2   42.00   15.30
  -3 -12   2   30.80   16.80
  -3 -12   2   14.80   12.50
  -3 -12   2   16.70   15.40
   2  12  -2  236.58   23.20
   2  12  -2  272.97   31.90
   2  12  -2  158.08   27.60
   2  12  -2  215.38   20.10
  -2 -12   2  207.58   33.40
  -2 -12   2  183.48   33.60
  -2 -12   2  168.98   24.20
  -2 -12   2  224.28   33.00
   1  12  -2   49.50   18.70
   1  12  -2   43.00   12.20
   1  12  -2   28.10   11.40
   1  12  -2   33.80   16.80
  -1 -12   2   22.20   13.70
  -1 -12   2   31.10   10.80
  -1 -12   2   57.89   20.30
   0  12  -2   -6.80    8.70
   0  12  -2   -3.00    7.40
   0  12  -2   -2.20   23.10
   0  12  -2    0.70   10.10
   0  12  -2    1.90    7.60
   0 -12   2   15.60   13.50
   0 -12   2   -5.40   12.10
   0 -12   2    2.40    9.80
   0 -12   2   -4.60    6.10
  -1  12  -2   -2.50    4.70
  -1  12  -2   -7.30    7.40
  -1  12  -2   -5.90    9.20
  -1  12  -2   -2.50   10.30
   1 -12   2    5.00    9.60
   1 -12   2    3.40   12.70
   1 -12   2   -6.70   10.20
   1 -12   2  -22.80   11.10
  -2  12  -2   -7.30    7.60
  -2  12  -2  -12.20    7.00
  -2  12  -2    2.60   12.80
   2 -12   2   -0.80   13.00
   2 -12   2   -7.50    7.80
   2 -12   2  -11.50   10.00
  -3  12  -2    2.20    9.00
  -3  12  -2   34.50   17.30
  -3  12  -2   36.30   18.00
   3 -12   2   40.90   16.70
   3 -12   2   28.10   11.50
   3 -12   2   76.99   23.30
  -4  12  -2  -16.50   10.70
  -4  12  -2   10.50   14.60
  -4  12  -2   10.90   11.00
   4 -12   2    7.80   12.30
   4 -12   2    2.80   13.20
   4 -12   2   13.20   10.10
  -5  12  -2   11.30   14.20
   5  11  -2    3.80    9.90
   5  11  -2   25.60   15.90
   5  11  -2   41.70   17.60
   5  11  -2   15.00   14.00
   5  11  -2   20.70   14.80
  -5 -11   2   11.70   13.60
  -5 -11   2    5.80   13.20
  -5 -11   2   25.20   15.80
  -5 -11   2   15.40   20.80
   4  11  -2   15.30   12.20
   4  11  -2   -9.40    7.80
   4  11  -2    7.10    9.90
   4  11  -2  -22.00    9.40
  -4 -11   2   -0.90    9.70
  -4 -11   2    9.10   12.50
  -4 -11   2   10.10   12.40
   3  11  -2   12.20    9.50
   3  11  -2   10.20   12.10
   3  11  -2   21.60   14.20
   3  11  -2   10.70   12.30
   3  11  -2   -4.30    7.60
  -3 -11   2   10.20   10.50
  -3 -11   2    1.90   13.10
  -3 -11   2   20.80   15.80
  -3 -11   2   38.70   15.30
   2  11  -2   58.49   18.00
   2  11  -2   50.59   15.80
   2  11  -2   54.49   11.50
   2  11  -2  111.59   20.10
  -2 -11   2   60.79   18.00
  -2 -11   2   70.29   21.60
  -2 -11   2   77.99   15.70
  -2 -11   2   76.09   20.90
   1  11  -2   21.10    9.00
   1  11  -2   30.80   11.70
   1  11  -2   18.10   11.50
   1  11  -2    4.90   11.10
  -1 -11   2   -0.50   10.00
  -1 -11   2    9.60   10.00
  -1 -11   2    1.00    7.90
  -1 -11   2    7.00    9.30
   0  11  -2   87.49   15.90
   0  11  -2   69.89   15.30
   0  11  -2   81.29   21.20
   0  11  -2   75.99   12.70
   0  11  -2   96.19   15.40
   0  11  -2   53.99   17.60
   0 -11   2   57.89   11.70
   0 -11   2   69.69   20.60
   0 -11   2   55.79   18.40
   0 -11   2   43.30   10.20
   0 -11   2   69.49   18.30
  -1  11  -2   38.90    7.80
  -1  11  -2   36.50   11.30
  -1  11  -2   38.80   15.70
  -1  11  -2   41.90   15.70
  -1  11  -2   41.30    9.90
   1 -11   2   37.20    9.10
   1 -11   2   59.99   18.50
   1 -11   2   62.69   17.20
   1 -11   2   42.80    8.00
   1 -11   2   48.60   18.30
  -2  11  -2  169.98   27.80
  -2  11  -2  162.58   26.40
  -2  11  -2  149.99   20.00
   2 -11   2  158.18   24.60
   2 -11   2  184.18   29.30
   2 -11   2  135.59   26.00
   2 -11   2  124.69   14.50
  -3  11  -2   10.20   12.00
  -3  11  -2    3.10    6.60
  -3  11  -2   -0.20    6.60
   3 -11   2    5.80   10.60
   3 -11   2    4.40    9.80
   3 -11   2   -6.80    6.00
  -4  11  -2   -7.10    7.40
  -4  11  -2  -10.60    9.80
  -4  11  -2   -8.20   10.60
   4 -11   2   14.70   11.20
   4 -11   2   14.20   11.50
  -5  11  -2   13.10   13.40
  -5  11  -2   18.50   11.40
   5 -11   2    2.70    7.70
   5 -11   2    5.70    8.50
   5 -11   2   28.70   15.60
  -6  11  -2   44.70   17.80
  -6  11  -2   38.50   16.50
  -6  11  -2   13.90   13.00
   6 -11   2   -1.20   14.60
   6 -11   2   27.90   13.70
   6 -11   2   48.80   12.40
   6  10  -2    4.80   12.70
   6  10  -2   11.40   14.60
   6  10  -2   31.00   18.30
  -6 -10   2  -12.40    9.20
  -6 -10   2    5.90   13.00
  -6 -10   2   10.40   11.00
  -6 -10   2   -2.90   10.30
   5  10  -2   32.10   14.80
   5  10  -2   56.09   18.30
   5  10  -2    7.20   14.00
   5  10  -2   36.80   12.90
  -5 -10   2   35.10   15.10
  -5 -10   2    8.60   10.60
  -5 -10   2   32.60   12.60
  -5 -10   2   22.30   12.70
  -5 -10   2   33.50   19.30
  -5 -10   2   22.30   17.10
   4  10  -2   21.70   13.10
   4  10  -2   33.10   10.50
   4  10  -2    6.20   10.40
   4  10  -2   29.30   14.70
  -4 -10   2   -1.40   10.90
  -4 -10   2   -3.60   10.10
  -4 -10   2   17.80   12.90
  -4 -10   2   37.10   14.30
  -4 -10   2   11.60   12.10
  -4 -10   2   29.80   13.00
   3  10  -2   29.60   10.20
   3  10  -2   33.10   15.30
   3  10  -2    6.90   10.40
   3  10  -2   24.60   12.70
   3  10  -2   32.40   13.60
  -3 -10   2   46.80   15.40
  -3 -10   2   21.20   10.20
  -3 -10   2   38.10   15.70
  -3 -10   2   24.60   15.20
  -3 -10   2   20.30   11.50
   2  10  -2   40.30    7.00
   2  10  -2   59.79   16.30
   2  10  -2   41.70   13.40
   2  10  -2   70.99   12.70
   2  10  -2   90.89   20.20
  -2 -10   2   26.80   14.50
  -2 -10   2   36.90   14.30
  -2 -10   2   58.69   14.80
  -2 -10   2   70.39   17.10
   1  10  -2   30.40   13.00
   1  10  -2   23.90    9.70
   1  10  -2   30.20    8.30
   1  10  -2   18.50    9.80
   1  10  -2   19.10   12.70
   1  10  -2   17.60   12.50
  -1 -10   2   28.00   14.90
  -1 -10   2   48.00   15.50
  -1 -10   2   21.30    9.40
  -1 -10   2   24.90    8.10
  -1 -10   2   45.20   16.00
   0  10  -2   97.69   19.50
   0  10  -2  114.49   16.90
   0  10  -2  103.79   20.60
   0  10  -2   85.39   12.60
   0  10  -2  105.69   15.90
   0  10  -2  106.69   16.60
   0 -10   2   90.89   19.20
   0 -10   2   77.39   11.30
   0 -10   2  123.99   15.80
   0 -10   2   87.99   19.40
   0 -10   2  116.49   23.70
  -1  10  -2  217.68   19.30
  -1  10  -2  199.78   28.30
  -1  10  -2  232.58   28.80
   1 -10   2  172.28   13.90
   1 -10   2  190.08   28.30
   1 -10   2  225.98   30.00
   1 -10   2  221.68   14.80
   1 -10   2  225.68   27.80
  -2  10  -2  110.69   21.70
  -2  10  -2   86.69   20.20
   2 -10   2  104.59   20.90
   2 -10   2  114.79   22.20
   2 -10   2  117.49   22.50
   2 -10   2   61.79   10.10
  -3  10  -2  107.99   22.20
  -3  10  -2   86.69   16.60
  -3  10  -2  131.69   24.30
   3 -10   2   83.29   19.20
   3 -10   2  106.89   21.30
   3 -10   2  111.19   18.40
   3 -10   2   78.99   11.50
  -4  10  -2   62.79   14.90
  -4  10  -2   90.49   20.60
  -4  10  -2   35.90   15.60
   4 -10   2   65.69   17.60
   4 -10   2   74.29   13.90
   4 -10   2   79.59   19.70
   4 -10   2   32.90   11.10
  -5  10  -2   10.50    9.10
  -5  10  -2    9.50   12.70
  -5  10  -2   17.70   12.70
   5 -10   2   17.90    9.70
   5 -10   2    8.90   10.90
   5 -10   2   -9.00    7.20
   5 -10   2    4.30    7.60
  -6  10  -2   36.80   16.90
  -6  10  -2   20.20   13.70
  -6  10  -2   10.50   11.30
   6 -10   2   25.10   12.80
   6 -10   2   35.70   11.80
   6 -10   2    8.20    7.60
  -7  10  -2   28.70   13.80
   7 -10   2    7.80   10.60
   7 -10   2   -0.90    6.60
   7 -10   2    4.20   12.20
   7   9  -2    7.20   14.60
   7   9  -2   11.40   15.30
   7   9  -2   -0.50   12.00
   7   9  -2   -5.30    9.70
  -7  -9   2    1.40    9.50
  -7  -9   2   -1.50   10.10
  -7  -9   2   -4.70   12.30
  -7  -9   2   -9.90   11.40
  -7  -9   2   -3.80   10.20
   6   9  -2   27.90   13.80
   6   9  -2   21.50   14.10
   6   9  -2   47.10   16.10
   6   9  -2   31.80   14.70
  -6  -9   2   27.50   15.60
  -6  -9   2   26.00   13.80
  -6  -9   2   33.70   11.50
  -6  -9   2   41.20   18.70
  -6  -9   2   35.30   16.50
   5   9  -2   26.90   13.00
   5   9  -2   14.80   11.30
   5   9  -2   22.90   13.80
   5   9  -2   29.20   11.20
  -5  -9   2   12.20   13.50
  -5  -9   2   43.40   16.90
  -5  -9   2   35.10   16.90
  -5  -9   2   45.30   13.00
  -5  -9   2   25.20   13.90
   4   9  -2   61.29   17.30
   4   9  -2   54.09   17.00
   4   9  -2   75.09   15.40
   4   9  -2  100.09   21.70
  -4  -9   2   75.89   17.30
  -4  -9   2   63.29   17.70
  -4  -9   2   67.99   18.30
  -4  -9   2   55.69   17.60
  -4  -9   2   83.89   17.50
  -4  -9   2   55.89   11.10
   3   9  -2   53.59   17.50
   3   9  -2   42.30   14.00
   3   9  -2   35.90   10.40
   3   9  -2   39.20    8.60
   3   9  -2   31.60   13.40
  -3  -9   2   60.19   17.50
  -3  -9   2   38.60   11.40
  -3  -9   2   47.70   16.20
  -3  -9   2   62.79   16.30
  -3  -9   2   28.80    9.60
  -3  -9   2   40.80   13.80
   2   9  -2    7.60    8.70
   2   9  -2   -4.70    5.70
   2   9  -2    5.90    9.40
   2   9  -2    2.10    4.40
   2   9  -2    4.20    5.40
  -2  -9   2   -1.40    7.00
  -2  -9   2    2.90    6.60
  -2  -9   2    2.90    7.90
  -2  -9   2    1.00    7.40
  -2  -9   2    0.20    8.50
   1   9  -2   20.60    7.70
   1   9  -2   22.20   10.80
   1   9  -2   24.80    4.20
   1   9  -2   26.00   11.20
   1   9  -2   28.10   10.70
   1   9  -2   29.10   11.90
  -1  -9   2   16.30    5.90
  -1  -9   2   27.30   12.60
  -1  -9   2   23.10    8.40
  -1  -9   2   29.30   12.80
  -1  -9   2   19.20   11.10
  -1  -9   2   21.40    9.00
   0   9  -2   46.10   15.70
   0   9  -2   76.59   13.00
   0   9  -2   54.39   11.10
   0   9  -2   74.59   11.40
   0   9  -2   57.59   16.10
   0   9  -2   76.89   13.10
   0  -9   2   73.19   12.30
   0  -9   2   55.09    9.40
   0  -9   2   63.29   15.90
   0  -9   2   91.89   20.00
   0  -9   2   87.59   20.40
  -1   9  -2  579.74   29.30
  -1   9  -2  605.44   31.20
  -1   9  -2  589.34   37.50
  -1   9  -2  620.94   26.30
  -1   9  -2  591.64   37.90
   1  -9   2  598.14   39.40
   1  -9   2  618.14   40.20
   1  -9   2  494.45   24.40
   1  -9   2  621.54   36.50
   1  -9   2  579.24   25.10
  -2   9  -2  118.19   16.70
  -2   9  -2   91.39   18.50
  -2   9  -2   97.29   19.40
   2  -9   2  162.68   24.50
   2  -9   2  100.39   10.30
   2  -9   2  127.49   18.60
   2  -9   2  130.49   22.00
  -3   9  -2  107.79   19.90
  -3   9  -2   82.09   15.30
  -3   9  -2   90.69   17.90
   3  -9   2   87.39   14.80
   3  -9   2   56.29    9.90
   3  -9   2   63.29   16.20
   3  -9   2   76.39   18.70
  -4   9  -2   14.60    7.80
  -4   9  -2   -1.70   10.40
  -4   9  -2   17.30   12.70
   4  -9   2   -2.90    5.40
   4  -9   2   10.20    9.80
   4  -9   2   10.50    6.10
   4  -9   2   -0.40    8.50
   4  -9   2   -1.00    8.00
  -5   9  -2   -2.00    8.50
  -5   9  -2   -5.20    6.80
  -5   9  -2   10.60    9.20
  -5   9  -2   -5.30    6.50
   5  -9   2   -9.00    6.70
   5  -9   2    6.70    6.80
   5  -9   2   -9.10    8.60
   5  -9   2   10.90    5.80
   5  -9   2    3.10    7.90
   5  -9   2   -1.40    9.30
  -6   9  -2   78.19   17.70
  -6   9  -2   75.29   20.80
  -6   9  -2  118.99   19.90
  -6   9  -2  116.69   22.50
   6  -9   2   95.09   17.90
   6  -9   2  104.39   13.10
   6  -9   2   54.79   11.00
   6  -9   2  102.49   21.00
   6  -9   2   74.39    5.60
  -7   9  -2   41.40   14.60
  -7   9  -2   39.70   14.40
   7  -9   2   42.50   14.90
   7  -9   2   12.10    8.50
   7  -9   2   38.40    7.60
   7  -9   2   32.40   11.40
   7  -9   2   23.90    9.60
  -8   9  -2   33.60   13.20
   8  -9   2    0.70    6.40
   8  -9   2   17.40   11.40
   8  -9   2    9.10    7.60
   8  -9   2   -5.10    5.00
   8  -9   2  -16.10    8.60
   8   8  -2   -1.40   11.70
   8   8  -2   -2.50   12.80
   8   8  -2  -10.90   11.30
  -8  -8   2  -18.00   11.40
  -8  -8   2    5.00   10.80
  -8  -8   2   -5.90   10.00
  -8  -8   2   -7.10    9.90
  -8  -8   2  -12.90    5.60
   7   8  -2  -12.70    8.20
   7   8  -2   -2.50   10.70
   7   8  -2   12.30   13.50
  -7  -8   2    9.30   10.50
  -7  -8   2    7.60   10.60
  -7  -8   2   -0.60   10.20
  -7  -8   2  -17.00    8.40
  -7  -8   2   -1.00    6.40
   6   8  -2   17.50   12.70
   6   8  -2    4.50   13.30
   6   8  -2   20.20   14.30
   6   8  -2   29.70   12.70
  -6  -8   2   15.80   11.20
  -6  -8   2   13.90   13.70
  -6  -8   2   19.80   14.30
  -6  -8   2    1.40   10.30
  -6  -8   2   16.40    9.80
   5   8  -2   50.39   13.80
   5   8  -2   53.49   16.80
   5   8  -2   51.19   15.70
   5   8  -2   53.49   17.70
  -5  -8   2   89.39   20.20
  -5  -8   2   58.09   16.90
  -5  -8   2   66.59   16.40
  -5  -8   2   61.89   17.60
  -5  -8   2   55.89   16.60
   4   8  -2   97.29   16.30
   4   8  -2   83.89   19.20
   4   8  -2   89.79   17.30
   4   8  -2   96.79   18.80
   4   8  -2  103.19   19.90
  -4  -8   2   98.39   19.20
  -4  -8   2  134.29   23.20
  -4  -8   2  104.39   19.50
  -4  -8   2   64.49   17.00
  -4  -8   2   57.69    9.80
  -4  -8   2   89.19   24.90
   3   8  -2   90.49   19.70
   3   8  -2   83.89   14.10
   3   8  -2  113.99   18.60
   3   8  -2  132.09   21.40
   3   8  -2   73.59   12.30
  -3  -8   2   88.19   19.20
  -3  -8   2   93.99   13.70
  -3  -8   2  110.99   19.60
  -3  -8   2  144.19   20.60
  -3  -8   2   93.19   17.40
  -3  -8   2   83.59   18.50
   2   8  -2   91.59   16.40
   2   8  -2  112.49   14.40
   2   8  -2   87.39   10.70
   2   8  -2   84.99   15.60
   2   8  -2   76.69   16.80
   2   8  -2  130.99   19.90
   2   8  -2   83.29   14.10
  -2  -8   2   78.09   17.50
  -2  -8   2  103.29   15.70
  -2  -8   2   76.79   15.20
  -2  -8   2   72.49   17.40
  -2  -8   2   74.19   11.50
  -2  -8   2   71.59   15.80
   1   8  -2   83.59   16.60
   1   8  -2   89.39    7.50
   1   8  -2   87.49   18.40
   1   8  -2   82.49   11.30
   1   8  -2  124.19   18.20
   1   8  -2   71.79   12.50
   1   8  -2   72.39   13.40
  -1  -8   2   69.89   10.30
  -1  -8   2   73.79   15.00
  -1  -8   2   96.39   15.50
  -1  -8   2   74.49   13.40
  -1  -8   2   81.79   18.20
  -1  -8   2   93.09   18.90
  -1  -8   2   73.29   12.60
   0   8  -2  366.56   21.70
   0   8  -2  303.27   26.10
   0   8  -2  357.66   27.30
   0   8  -2  361.66   19.30
   0   8  -2  334.07   21.40
   0   8  -2  363.76   22.00
   0   8  -2  355.06   18.80
   0  -8   2  369.26   21.50
   0  -8   2  357.06   28.30
   0  -8   2  391.26   30.30
   0  -8   2  310.17   24.10
   0  -8   2  312.87   25.20
   0  -8   2  333.67   18.00
  -1   8  -2  100.49   10.00
  -1   8  -2   80.99   15.60
  -1   8  -2  102.09   18.50
  -1   8  -2   87.49    7.90
  -1   8  -2  100.49   11.40
  -1   8  -2  108.29   13.90
   1  -8   2  104.59   16.30
   1  -8   2  106.29   15.20
   1  -8   2  114.69   10.00
   1  -8   2   99.79    9.40
   1  -8   2   80.49   17.20
   1  -8   2  109.39   19.50
   1  -8   2  120.09   20.30
  -2   8  -2  216.88   26.90
  -2   8  -2  182.28   22.60
  -2   8  -2  202.38   17.30
   2  -8   2  183.28   17.20
   2  -8   2  202.98   16.80
   2  -8   2  223.78   21.90
   2  -8   2  198.38   21.00
   2  -8   2  175.88   12.90
  -3   8  -2   -2.20    7.80
  -3   8  -2   -2.40    6.60
  -3   8  -2    2.10    7.10
   3  -8   2    0.80    5.00
   3  -8   2    1.20    4.10
   3  -8   2   10.40    8.10
   3  -8   2    9.60    9.70
  -4   8  -2    9.10    7.70
  -4   8  -2   14.10    9.50
  -4   8  -2   -8.60    5.40
  -4   8  -2    2.20    7.90
   4  -8   2    7.80    5.90
   4  -8   2    1.30    5.20
   4  -8   2   -2.30    4.00
   4  -8   2    4.20    9.00
   4  -8   2   -4.30    6.40
  -5   8  -2  296.57   27.50
  -5   8  -2  246.68   23.10
  -5   8  -2  282.37   23.50
  -5   8  -2  264.17   25.80
   5  -8   2  209.48   14.70
   5  -8   2  233.18   12.20
   5  -8   2  269.47   17.00
   5  -8   2  228.28   19.60
   5  -8   2  284.27   27.10
   5  -8   2  235.58   19.50
   5  -8   2  283.67   13.10
  -6   8  -2   73.09   17.00
  -6   8  -2   45.50   16.10
  -6   8  -2   71.39   16.00
   6  -8   2   58.29    9.20
   6  -8   2   71.89   16.00
   6  -8   2   60.39    9.10
   6  -8   2   50.19    8.70
   6  -8   2   84.99   10.90
   6  -8   2   44.40   10.00
  -7   8  -2   69.49   17.20
  -7   8  -2   37.80   14.10
   7  -8   2   34.80    9.00
   7  -8   2   35.80    9.40
   7  -8   2   38.30   13.80
   7  -8   2   19.00    6.10
  -8   8  -2   -0.90   10.40
   8  -8   2    1.70   10.90
   8  -8   2   -8.70    6.70
   8  -8   2   -0.20    5.50
   8  -8   2    9.70    6.90
   8  -8   2    6.60    7.20
   8   7  -2    1.80   12.80
   8   7  -2   -9.10    9.70
  -8  -7   2   18.40   14.40
  -8  -7   2   -5.80    9.10
  -8  -7   2   -9.50    9.00
  -8  -7   2  -10.80    8.40
   7   7  -2   -8.90    9.40
   7   7  -2    0.50   11.80
   7   7  -2   -5.60    9.60
  -7  -7   2    8.30   10.60
  -7  -7   2    3.40    5.50
  -7  -7   2    0.10   11.30
  -7  -7   2    5.70   12.20
  -7  -7   2    6.90    9.60
   6   7  -2   25.60   12.90
   6   7  -2   40.50   13.60
   6   7  -2   30.30   12.50
  -6  -7   2   25.20   13.50
  -6  -7   2   36.70   15.80
  -6  -7   2   35.30   14.10
  -6  -7   2   29.60    9.20
  -6  -7   2   19.20   11.90
   5   7  -2   12.30   10.00
   5   7  -2   -0.40    8.10
   5   7  -2    2.20    7.90
  -5  -7   2   -2.20    7.90
  -5  -7   2    5.20   10.10
  -5  -7   2   19.20    8.00
  -5  -7   2   15.30    9.70
  -5  -7   2    7.30    3.00
  -5  -7   2   -0.50    7.00
   4   7  -2   62.79   12.90
   4   7  -2   51.69   15.30
   4   7  -2   58.39   16.30
   4   7  -2   59.69   14.80
  -4  -7   2   51.79   11.90
  -4  -7   2   61.89   16.00
  -4  -7   2   72.59   16.80
  -4  -7   2  102.29   20.00
  -4  -7   2   52.49   14.50
  -4  -7   2   49.20    7.80
   3   7  -2  256.67   18.10
   3   7  -2  258.87   23.70
   3   7  -2  233.78   21.90
   3   7  -2  258.57   24.10
   3   7  -2  266.07   20.50
   3   7  -2  254.67   21.60
  -3  -7   2  266.37   25.00
  -3  -7   2  257.57   16.50
  -3  -7   2  277.57   21.80
  -3  -7   2  280.97   23.10
  -3  -7   2  239.98   22.90
  -3  -7   2  292.77   26.60
   2   7  -2  121.79   11.00
   2   7  -2  125.29   18.70
   2   7  -2  135.19   20.20
   2   7  -2  137.19   19.80
   2   7  -2  132.29   18.30
   2   7  -2  116.69   14.10
   2   7  -2  170.88   20.90
  -2  -7   2  124.79   17.90
  -2  -7   2  111.39   17.40
  -2  -7   2  135.19   20.80
  -2  -7   2  111.19   18.00
  -2  -7   2  142.69   16.10
  -2  -7   2  122.59   16.50
  -2  -7   2  133.89   12.80
   1   7  -2  395.96   26.70
   1   7  -2  329.27   22.40
   1   7  -2  372.86   16.50
   1   7  -2  378.26   24.00
   1   7  -2  393.06   20.00
   1   7  -2  390.46   26.40
   1   7  -2  424.76   27.80
   1   7  -2  395.16   21.70
  -1  -7   2  343.67   22.00
  -1  -7   2  362.26   21.50
  -1  -7   2  349.87   18.80
  -1  -7   2  389.86   27.70
  -1  -7   2  378.96   26.60
  -1  -7   2  412.16   24.40
  -1  -7   2  361.76   24.60
  -1  -7   2  358.86   23.80
   0   7  -2   -1.30    1.10
   0   7  -2    2.00    3.00
   0   7  -2    0.10    4.40
   0   7  -2   -5.10    4.30
   0   7  -2   -3.00    4.40
   0   7  -2   -0.50    2.90
   0   7  -2    2.90    3.70
   0   7  -2   -1.50    6.30
   0   7  -2    7.30    7.50
   0  -7   2    2.00    3.10
   0  -7   2    6.60    4.40
   0  -7   2   -2.00    4.70
   0  -7   2   -7.60    5.40
   0  -7   2    5.40    6.00
   0  -7   2   -2.00    3.80
   0  -7   2   -1.00    5.90
   0  -7   2    3.90    5.20
  -1   7  -2    0.50    3.10
  -1   7  -2    5.50    6.50
  -1   7  -2    0.50    3.50
  -1   7  -2    5.60    5.90
  -1   7  -2   -4.30    5.60
  -1   7  -2    0.10    2.30
  -1   7  -2    8.20    4.90
   1  -7   2    0.60    7.30
   1  -7   2    1.60    4.90
   1  -7   2    2.50    3.20
   1  -7   2   -6.40    4.50
   1  -7   2   -0.80    5.30
   1  -7   2   -3.50    4.60
   1  -7   2   -2.10    5.50
  -2   7  -2  589.74   27.80
  -2   7  -2  574.44   33.50
  -2   7  -2  599.94   33.90
   2  -7   2  614.74   28.80
   2  -7   2  570.24   36.10
   2  -7   2  544.85   26.10
   2  -7   2  631.14   34.90
   2  -7   2  503.55   35.00
   2  -7   2  559.14   31.10
   2  -7   2  571.64   16.50
   2  -7   2  581.14   34.30
   2  -7   2  521.75   22.80
  -3   7  -2  270.67   23.70
  -3   7  -2  284.77   18.70
  -3   7  -2  252.57   25.80
  -3   7  -2  270.07   20.10
   3  -7   2  314.97   24.90
   3  -7   2  300.27   23.70
   3  -7   2  250.97   15.60
   3  -7   2  260.77   17.10
   3  -7   2  255.47   15.90
  -4   7  -2  274.67   21.30
  -4   7  -2  259.87   20.20
  -4   7  -2  252.17   23.60
  -4   7  -2  257.57   24.20
   4  -7   2  251.77   17.70
   4  -7   2  276.27   22.70
   4  -7   2  225.98   18.40
   4  -7   2  212.88   18.40
   4  -7   2  268.37   27.70
   4  -7   2  251.97   14.70
   4  -7   2  260.67   12.50
   4  -7   2  283.37   16.40
  -5   7  -2  183.88   24.50
  -5   7  -2  192.98   24.90
  -5   7  -2  178.78   22.40
  -5   7  -2  225.68   20.70
   5  -7   2  140.59   13.80
   5  -7   2  222.48   20.50
   5  -7   2  255.57   23.60
   5  -7   2  200.18   13.60
   5  -7   2  159.98   10.90
   5  -7   2  206.28   16.10
  -6   7  -2   77.99   16.60
  -6   7  -2   87.89   17.20
   6  -7   2   82.09    9.40
   6  -7   2   66.29   10.10
   6  -7   2   87.69   15.20
   6  -7   2  110.69   17.60
   6  -7   2   70.89   11.80
   6  -7   2   75.09    8.50
  -7   7  -2    4.50   10.20
  -7   7  -2   30.10   13.70
   7  -7   2   18.70    8.20
   7  -7   2   20.50    9.40
   7  -7   2   15.40    4.80
   7  -7   2   25.70    5.70
   7  -7   2   25.60    8.60
   7  -7   2   23.30   11.10
  -8   7  -2    8.10   11.20
   8  -7   2   14.00    4.70
   8  -7   2    3.40    5.80
   8  -7   2    4.20    4.90
   8  -7   2   26.70   14.50
   8  -7   2    0.10    7.50
  -9   7  -2   -4.60   10.30
   9  -7   2    2.10    4.90
   9  -7   2   -3.50   11.30
   9  -7   2   18.40   10.20
   9  -7   2   28.50   10.00
   9  -7   2   15.20    7.50
   9  -7   2   24.50   14.10
   9   6  -2   41.10   18.20
   9   6  -2   11.90   13.00
   9   6  -2   -5.20   12.60
  -9  -6   2    3.80   11.20
  -9  -6   2   13.80   14.70
  -9  -6   2   12.90   11.00
  -9  -6   2   -1.50    7.20
  -9  -6   2   12.60   10.90
   8   6  -2   -7.90   10.80
   8   6  -2  -11.50   11.50
   8   6  -2   27.80   16.50
  -8  -6   2    2.80    7.50
  -8  -6   2    6.70   14.60
  -8  -6   2    1.70    7.20
  -8  -6   2   -3.20   10.30
  -8  -6   2  -13.10    9.90
   7   6  -2   47.90   15.90
   7   6  -2   53.89   17.20
   7   6  -2   60.49   17.70
  -7  -6   2   46.40   16.60
  -7  -6   2   29.50    8.50
  -7  -6   2   62.09   14.80
  -7  -6   2   37.30    6.60
  -7  -6   2   33.20   13.80
  -7  -6   2   50.09   18.00
   6   6  -2   59.29   15.40
   6   6  -2   84.19   20.10
   6   6  -2   57.89   16.70
  -6  -6   2   47.40   15.90
  -6  -6   2   64.79   11.20
  -6  -6   2   65.59   10.90
  -6  -6   2   73.79   16.30
  -6  -6   2   52.59   15.00
  -6  -6   2   46.50   16.40
   5   6  -2    5.70    7.40
   5   6  -2    9.30    9.80
   5   6  -2    5.70    7.80
  -5  -6   2   -5.40    8.00
  -5  -6   2    2.40    4.50
  -5  -6   2   14.60   10.20
  -5  -6   2    6.00    4.70
  -5  -6   2    8.00    9.40
   4   6  -2  103.39   19.00
   4   6  -2  115.99   18.70
   4   6  -2  131.49   18.30
   4   6  -2  135.39   17.90
  -4  -6   2  140.99   21.50
  -4  -6   2  122.89   15.50
  -4  -6   2  125.69   21.20
  -4  -6   2  136.89   24.40
  -4  -6   2  113.59    8.70
  -4  -6   2  116.39   18.10
  -4  -6   2  114.19    9.10
   3   6  -2    8.80    6.90
   3   6  -2    8.50    7.80
   3   6  -2   13.80    8.10
   3   6  -2    5.90    6.10
   3   6  -2    2.90    6.40
   3   6  -2    8.60    6.60
   3   6  -2    7.00    5.70
   3   6  -2    0.20    5.80
  -3  -6   2    7.50    3.90
  -3  -6   2   10.10    8.20
  -3  -6   2    9.60    7.40
  -3  -6   2    4.90    6.10
  -3  -6   2    6.40    7.70
  -3  -6   2   16.50    8.50
  -3  -6   2    0.80    7.00
   2   6  -2  639.24   31.80
   2   6  -2  612.44   32.60
   2   6  -2  627.94   26.00
   2   6  -2  572.64   30.50
   2   6  -2  646.54   33.20
   2   6  -2  594.94   26.90
   2   6  -2  592.34   31.70
   2   6  -2  624.94   33.50
   2   6  -2  638.44   30.50
  -2  -6   2  595.64   26.40
  -2  -6   2  568.94   26.10
  -2  -6   2  652.03   34.90
  -2  -6   2  601.64   30.10
  -2  -6   2  600.84   31.90
  -2  -6   2  676.23   35.10
  -2  -6   2  594.34   30.90
   1   6  -2  156.68   18.30
   1   6  -2  165.68   16.20
   1   6  -2  176.78   13.50
   1   6  -2  151.88    9.90
   1   6  -2  190.38   20.00
   1   6  -2  161.58   11.70
   1   6  -2  173.88   15.30
   1   6  -2  165.28   14.70
  -1  -6   2  171.78   16.80
  -1  -6   2  194.98   14.50
  -1  -6   2  150.18   11.10
  -1  -6   2  160.58   14.60
  -1  -6   2  144.79   18.30
  -1  -6   2  157.78   14.50
  -1  -6   2  135.49   14.10
  -1  -6   2  145.19   13.00
   0   6  -2   53.19    8.00
   0   6  -2   58.29   12.10
   0   6  -2   41.20    3.60
   0   6  -2   43.50    6.50
   0   6  -2   49.10    8.60
   0   6  -2   38.00    6.90
   0   6  -2   37.20    7.60
   0   6  -2   41.20    9.70
   0   6  -2   65.49   12.60
   0  -6   2   41.00    8.80
   0  -6   2   35.70    9.50
   0  -6   2   50.69    9.70
   0  -6   2   47.00    7.70
   0  -6   2   46.20   10.10
   0  -6   2   46.50    6.60
   0  -6   2   62.89   13.50
   0  -6   2   46.50    8.20
  -1   6  -2  219.08   18.10
  -1   6  -2  213.18   18.50
  -1   6  -2  187.28   10.90
  -1   6  -2  213.78   11.70
  -1   6  -2  174.28   16.20
  -1   6  -2  197.18   13.40
  -1   6  -2  179.08    9.30
   1  -6   2  195.98   15.30
   1  -6   2  208.18   14.30
   1  -6   2  184.38   16.40
   1  -6   2  180.28   16.00
   1  -6   2  195.88   11.30
   1  -6   2  184.58   15.10
   1  -6   2  198.38   11.10
   1  -6   2  186.68   18.00
  -2   6  -2 1060.29   45.00
  -2   6  -2 1005.40   36.80
  -2   6  -2 1049.20   45.00
  -2   6  -2 1111.39   39.70
   2  -6   2 1111.19   49.20
   2  -6   2 1051.89   36.70
   2  -6   2 1081.89   38.50
   2  -6   2 1138.19   46.30
   2  -6   2 1064.09   37.60
   2  -6   2 1075.59   27.90
   2  -6   2 1023.00   35.00
  -3   6  -2  171.58   14.60
  -3   6  -2  177.08   21.40
  -3   6  -2  183.88   18.10
  -3   6  -2  185.18   15.70
   3  -6   2  164.08   14.70
   3  -6   2  157.78   16.20
   3  -6   2  171.68   17.00
   3  -6   2  174.58   12.70
   3  -6   2  186.58   18.30
   3  -6   2  179.78   10.10
   3  -6   2  189.18   17.20
   3  -6   2  173.48   14.60
   3  -6   2  172.68   11.10
   3  -6   2  180.68   14.70
   3  -6   2  192.18   17.70
   3  -6   2  203.58   12.50
   3  -6   2  191.58   18.30
  -4   6  -2  116.89   16.00
  -4   6  -2  119.19   18.90
  -4   6  -2  137.09   16.90
   4  -6   2  126.79    9.00
   4  -6   2  128.29   10.20
   4  -6   2  130.99   17.80
   4  -6   2  109.09   18.40
   4  -6   2  118.19   16.30
   4  -6   2  114.09    8.00
   4  -6   2  113.19   11.80
   4  -6   2  162.68   19.90
  -5   6  -2  -10.40    6.10
  -5   6  -2   16.10    8.50
  -5   6  -2    3.00    8.60
  -5   6  -2   -0.20    6.70
   5  -6   2   -4.10    2.70
   5  -6   2    5.00    7.80
   5  -6   2   -3.30    5.40
   5  -6   2    1.00    2.10
   5  -6   2    3.80    2.70
  -6   6  -2  158.88   22.00
  -6   6  -2  160.38   22.10
   6  -6   2  213.38   19.60
   6  -6   2  151.38   15.60
   6  -6   2  141.19    8.70
   6  -6   2  138.59   10.60
  -7   6  -2   64.19   15.80
  -7   6  -2   57.69   14.80
   7  -6   2   73.99   14.40
   7  -6   2   41.20    9.40
   7  -6   2   83.49   17.80
   7  -6   2   64.19    6.60
   7  -6   2   58.69    7.20
  -8   6  -2   59.79   15.80
   8  -6   2   47.10   15.30
   8  -6   2   27.60    6.50
   8  -6   2   25.10    9.20
   8  -6   2   19.70    7.50
   8  -6   2   32.00    6.10
  -9   6  -2   26.70   13.60
   9  -6   2   30.10   15.10
   9  -6   2   40.60    9.80
   9  -6   2   23.70    6.70
   9  -6   2   18.80    5.10
   9  -6   2   29.70   14.50
   9   5  -2   20.90   17.10
   9   5  -2   31.10   15.30
  -9  -5   2   32.80   18.40
  -9  -5   2   14.30   10.40
  -9  -5   2   31.70   13.90
  -9  -5   2   54.69   18.20
  -9  -5   2   25.50   13.00
   8   5  -2   14.20   13.90
   8   5  -2   14.60   11.10
   8   5  -2   24.10   15.30
  -8  -5   2   10.80   12.30
  -8  -5   2   30.80   12.90
  -8  -5   2   15.10    8.70
  -8  -5   2   11.30    9.40
  -8  -5   2   13.50   13.20
  -8  -5   2   16.70    9.80
   7   5  -2   66.29   17.80
   7   5  -2   41.60   14.40
   7   5  -2   34.60   12.80
  -7  -5   2   46.90   11.70
  -7  -5   2   67.59   17.50
  -7  -5   2   44.60   17.50
  -7  -5   2   39.40   12.70
  -7  -5   2   35.60   13.50
  -7  -5   2   41.80    4.90
   6   5  -2    6.70    8.60
   6   5  -2    9.70    8.00
   6   5  -2    6.30   10.90
   6   5  -2    3.40    6.60
  -6  -5   2    4.40    8.50
  -6  -5   2   12.60    4.70
  -6  -5   2    1.80    9.00
  -6  -5   2    3.20    7.30
  -6  -5   2   15.00    6.90
  -6  -5   2   -3.10    8.40
   5   5  -2  155.78   19.00
   5   5  -2  202.68   20.00
   5   5  -2  181.58   22.60
   5   5  -2  142.79   20.60
   5   5  -2  198.38   18.30
  -5  -5   2  165.18   21.80
  -5  -5   2  178.58   18.50
  -5  -5   2  161.88   22.60
  -5  -5   2  182.58   13.90
  -5  -5   2  156.98   20.40
  -5  -5   2  165.08   23.40
  -5  -5   2  183.38   14.60
   4   5  -2  115.49   15.80
   4   5  -2  106.99   15.60
   4   5  -2  111.99   16.90
   4   5  -2  125.99   18.20
   4   5  -2  118.79   18.80
   4   5  -2  112.39   16.70
   4   5  -2  121.79   18.00
  -4  -5   2  106.19   16.50
  -4  -5   2  111.99   18.40
  -4  -5   2  123.69   10.40
  -4  -5   2  105.89   17.20
  -4  -5   2   97.59    6.40
  -4  -5   2  119.89   16.90
  -4  -5   2  108.59   16.50
  -4  -5   2  145.19   17.90
   3   5  -2  534.95   30.00
   3   5  -2  494.65   28.90
   3   5  -2  550.04   34.90
   3   5  -2  531.85   29.20
   3   5  -2  534.75   28.90
   3   5  -2  517.95   26.10
   3   5  -2  567.34   29.30
  -3  -5   2  526.45   19.60
  -3  -5   2  518.25   30.40
  -3  -5   2  576.24   30.70
  -3  -5   2  532.85   28.80
  -3  -5   2  529.45   20.70
  -3  -5   2  514.45   30.60
   2   5  -2  565.74   28.70
   2   5  -2  514.75   26.80
   2   5  -2  526.45   23.00
   2   5  -2  564.94   28.60
   2   5  -2  538.95   27.70
   2   5  -2  512.85   27.20
   2   5  -2  504.05   23.10
   2   5  -2  554.94   27.70
   2   5  -2  509.55   25.60
  -2  -5   2  482.65   26.10
  -2  -5   2  554.84   28.90
  -2  -5   2  531.15   28.90
  -2  -5   2  536.25   26.40
  -2  -5   2  504.45   15.80
  -2  -5   2  539.55   22.50
  -2  -5   2  477.85   26.70
  -2  -5   2  545.25   27.10
   1   5  -2   18.40    4.80
   1   5  -2   16.00    4.50
   1   5  -2   23.30    6.40
   1   5  -2   10.50    5.40
   1   5  -2   14.50    6.30
   1   5  -2   17.70    6.50
   1   5  -2   16.40    6.30
   1   5  -2   13.10    6.10
  -1  -5   2   12.70    6.10
  -1  -5   2   14.20    4.20
  -1  -5   2   19.60    5.80
  -1  -5   2   19.10    8.00
  -1  -5   2   12.90    5.20
  -1  -5   2   26.20    7.30
  -1  -5   2   36.70    9.90
  -1  -5   2   16.10    6.40
   0   5  -2  228.48   12.20
   0   5  -2  211.88   13.40
   0   5  -2  217.08   10.90
   0   5  -2  223.28   14.10
   0   5  -2  224.38   16.90
   0   5  -2  232.38   17.10
   0   5  -2  222.68   16.70
   0   5  -2  216.28   12.30
   0   5  -2  206.58    8.90
   0  -5   2  213.88   15.00
   0  -5   2  195.38    8.70
   0  -5   2  209.58   14.00
   0  -5   2  219.48   10.80
   0  -5   2  207.28   13.20
   0  -5   2  235.48   15.60
   0  -5   2  237.38   18.40
   0  -5   2  238.68   16.10
   0  -5   2  198.28   11.80
  -1   5  -2 1341.27   37.90
  -1   5  -2 1304.17   38.10
  -1   5  -2 1308.27   41.70
  -1   5  -2 1293.57   48.00
  -1   5  -2 1261.47   47.70
   1  -5   2 1352.16   47.50
   1  -5   2 1307.87   38.10
   1  -5   2 1382.06   48.20
   1  -5   2 1269.17   44.60
   1  -5   2 1336.67   36.30
   1  -5   2 1330.77   42.30
   1  -5   2 1371.26   49.80
   1  -5   2 1332.07   40.00
   1  -5   2 1295.67   38.60
   1  -5   2 1290.67   43.70
  -2   5  -2  182.18   15.90
  -2   5  -2  174.98   15.70
  -2   5  -2  178.08   13.00
  -2   5  -2  190.78   12.80
   2  -5   2  158.08   11.90
   2  -5   2  182.58   14.90
   2  -5   2  153.08   14.80
   2  -5   2  161.88   14.10
   2  -5   2  169.28    6.30
   2  -5   2  197.38   10.90
   2  -5   2  180.88   10.60
   2  -5   2  142.89   14.10
   2  -5   2  182.68   11.30
   2  -5   2  200.48   16.20
   2  -5   2  187.08   12.60
   2  -5   2  177.78    8.00
  -3   5  -2  116.89   13.60
  -3   5  -2  141.59   16.90
  -3   5  -2  118.09   14.30
  -3   5  -2  103.89   14.50
   3  -5   2  130.19   13.20
   3  -5   2  115.09   14.60
   3  -5   2  132.89   11.80
   3  -5   2  104.59   14.00
   3  -5   2  126.99   11.70
   3  -5   2  122.19    7.30
   3  -5   2  152.18   15.10
   3  -5   2  132.99   16.80
   3  -5   2  123.69    8.60
   3  -5   2  116.09   11.70
   3  -5   2  125.49    8.00
   3  -5   2  122.69   12.50
  -4   5  -2   81.19   14.20
  -4   5  -2   75.99   14.10
  -4   5  -2   80.89   13.20
  -4   5  -2   65.99   12.50
   4  -5   2   75.39   13.10
   4  -5   2   76.89    5.10
   4  -5   2   78.79   10.10
   4  -5   2   78.49   13.40
   4  -5   2   94.59   14.20
   4  -5   2   72.69    4.70
   4  -5   2   90.89   14.20
   4  -5   2   65.69   11.80
   4  -5   2   61.59   11.80
   4  -5   2   77.99   13.50
   4  -5   2   80.29   12.90
  -5   5  -2  154.48   20.60
  -5   5  -2  162.48   20.00
   5  -5   2  179.68   20.80
   5  -5   2  155.68   16.00
   5  -5   2  142.69   21.80
   5  -5   2  136.59   10.70
   5  -5   2  135.49    6.60
   5  -5   2  158.58   20.10
   5  -5   2  149.49    6.80
   5  -5   2  137.99   17.90
   5  -5   2  170.28   17.10
   5  -5   2  165.28   15.30
  -6   5  -2   -2.20    4.30
  -6   5  -2    0.70    7.10
   6  -5   2   -0.20    4.80
   6  -5   2    4.70    2.50
   6  -5   2    3.90    6.20
   6  -5   2   11.20    8.70
   6  -5   2    0.30    2.10
  -7   5  -2    6.00    9.80
   7  -5   2   -4.90    3.90
   7  -5   2   -4.30    3.60
   7  -5   2    1.20    8.20
   7  -5   2    1.90    2.50
   7  -5   2    4.70    3.20
  -8   5  -2   69.69   17.90
   8  -5   2   59.69    8.40
   8  -5   2   36.90    7.70
   8  -5   2   82.09   18.80
   8  -5   2   62.59   11.40
   8  -5   2   63.69    9.60
   8  -5   2   43.60    8.10
   8  -5   2   85.69   19.00
  -9   5  -2   59.29   18.90
   9  -5   2   69.29   19.20
   9  -5   2   74.69   18.90
   9  -5   2   67.09    9.40
   9  -5   2   58.69   10.30
   9   4  -2   12.70   12.20
   9   4  -2   23.30   11.30
   9   4  -2   44.80   16.90
  -9  -4   2    9.10    8.80
  -9  -4   2   -0.40   11.80
  -9  -4   2   -6.20   23.10
  -9  -4   2   23.60   10.50
  -9  -4   2    3.70    8.80
  -9  -4   2   22.20   14.10
   8   4  -2   27.80    9.00
   8   4  -2   23.00   12.20
   8   4  -2   58.89   17.20
   8   4  -2   14.80   10.20
  -8  -4   2   11.10   11.40
  -8  -4   2   38.30   12.20
  -8  -4   2   18.00   12.40
  -8  -4   2   53.09   14.60
  -8  -4   2   44.10   16.40
  -8  -4   2   26.20   10.40
   7   4  -2   34.40   13.70
   7   4  -2   18.10   10.50
   7   4  -2    9.00   10.80
  -7  -4   2   16.60   11.40
  -7  -4   2   36.70   12.60
  -7  -4   2   23.90    9.40
  -7  -4   2   16.30    7.90
  -7  -4   2   11.30   10.60
  -7  -4   2   37.90   12.10
   6   4  -2   -1.30    4.40
   6   4  -2   -0.30    6.40
   6   4  -2    8.60    8.00
   6   4  -2   -8.90    6.30
  -6  -4   2    2.10    2.70
  -6  -4   2    2.60    2.70
  -6  -4   2   -9.50    4.60
  -6  -4   2   -7.20    6.40
  -6  -4   2    1.10    6.20
  -6  -4   2   -9.10    6.40
  -6  -4   2    3.40    5.70
  -6  -4   2   13.00    9.10
   5   4  -2  379.66   25.90
   5   4  -2  312.17   21.50
   5   4  -2  354.56   25.30
   5   4  -2  304.87   29.40
   5   4  -2  318.37   22.10
  -5  -4   2  309.07   29.30
  -5  -4   2  333.27   22.30
  -5  -4   2  331.77   20.40
  -5  -4   2  316.27   24.70
  -5  -4   2  346.87   32.10
   4   4  -2   51.19   11.50
   4   4  -2   64.49   13.80
   4   4  -2   76.29   14.10
   4   4  -2   65.99   12.80
   4   4  -2   67.79   12.00
   4   4  -2   53.79   10.30
   4   4  -2   55.59   11.80
  -4  -4   2   75.99   12.70
  -4  -4   2   66.49   11.50
  -4  -4   2   67.49   13.10
  -4  -4   2   81.89   16.30
  -4  -4   2   73.99   12.40
  -4  -4   2   62.69    9.40
  -4  -4   2   68.99   14.40
   3   4  -2 1073.79   40.80
   3   4  -2 1079.49   44.80
   3   4  -2 1177.48   45.50
   3   4  -2 1105.89   42.70
   3   4  -2 1142.89   45.10
   3   4  -2 1097.49   43.50
   3   4  -2 1060.79   43.00
  -3  -4   2 1108.09   35.80
  -3  -4   2 1134.89   44.00
  -3  -4   2 1121.79   45.60
  -3  -4   2 1146.19   43.60
  -3  -4   2 1227.78   47.20
  -3  -4   2 1243.68   44.70
  -3  -4   2 1155.98   32.90
  -3  -4   2 1102.39   42.60
   2   4  -2  552.24   26.60
   2   4  -2  587.64   27.40
   2   4  -2  609.44   28.00
   2   4  -2  591.34   26.20
   2   4  -2  584.94   23.80
   2   4  -2  570.14   26.80
   2   4  -2  595.54   27.00
  -2  -4   2  585.54   28.00
  -2  -4   2  576.04   26.10
  -2  -4   2  508.95   24.90
  -2  -4   2  567.84   21.00
  -2  -4   2  538.75   27.00
  -2  -4   2  552.04   18.70
  -2  -4   2  560.94   25.90
  -2  -4   2  550.24   28.00
   1   4  -2   27.90    6.40
   1   4  -2   32.10    5.20
   1   4  -2   21.60    5.90
   1   4  -2   31.30    7.50
   1   4  -2   15.30    5.40
   1   4  -2   27.00    4.80
   1   4  -2   27.00    6.90
   1   4  -2   24.60    6.70
  -1  -4   2   43.40    8.10
  -1  -4   2   19.10    7.10
  -1  -4   2   29.10    7.80
  -1  -4   2   26.40    6.60
  -1  -4   2   30.30    5.90
  -1  -4   2   27.10    4.90
  -1  -4   2   21.90    6.30
  -1  -4   2   23.90    5.70
   0   4  -2   20.60    5.60
   0   4  -2   25.30    5.50
   0   4  -2   23.80    4.40
   0   4  -2   17.00    3.20
   0   4  -2   13.30    6.10
   0   4  -2   23.30    3.30
   0   4  -2   27.00    5.60
   0   4  -2   13.40    5.50
   0  -4   2   23.80    6.30
   0  -4   2   20.40    4.40
   0  -4   2    9.60    4.80
   0  -4   2   20.90    3.30
   0  -4   2   23.40    3.50
   0  -4   2   24.00    5.70
   0  -4   2   18.00    5.10
   0  -4   2   18.40    5.00
   0  -4   2    9.40    5.50
  -1   4  -2 4241.88  117.19
  -1   4  -2 4295.27  116.59
  -1   4  -2 4351.36  110.69
  -1   4  -2 4136.99  116.59
  -1   4  -2 4231.88  105.79
   1  -4   2 4315.57  110.09
   1  -4   2 4233.08  113.59
   1  -4   2 4096.29  110.99
   1  -4   2 4334.27  110.39
   1  -4   2 4394.36  116.89
   1  -4   2 4427.06  118.49
   1  -4   2 4326.67  107.99
   1  -4   2 4323.77  106.99
   1  -4   2 4294.67  105.29
   1  -4   2 4173.98  104.89
   1  -4   2 4414.56  116.89
  -2   4  -2  915.31   32.80
  -2   4  -2  978.40   33.70
  -2   4  -2  935.71   36.40
  -2   4  -2  883.61   36.20
  -2   4  -2  996.70   37.00
   2  -4   2  933.81   27.90
   2  -4   2  938.01   33.70
   2  -4   2  949.80   25.30
   2  -4   2  958.60   36.80
   2  -4   2  922.91   36.50
   2  -4   2  949.90   36.10
   2  -4   2  950.90   34.30
   2  -4   2  885.41   28.10
   2  -4   2  907.71   27.00
   2  -4   2  938.71   35.80
   2  -4   2  933.71   32.70
   2  -4   2  927.91   36.10
  -3   4  -2   28.50    7.60
  -3   4  -2   16.60    6.90
  -3   4  -2   26.50    7.70
  -3   4  -2   26.80    7.50
  -3   4  -2   16.20    6.50
   3  -4   2   19.70    5.40
   3  -4   2   31.40    7.90
   3  -4   2   28.50    7.10
   3  -4   2   19.20    6.00
   3  -4   2   19.70    6.10
   3  -4   2   23.40    6.90
   3  -4   2   19.50    6.80
   3  -4   2   23.70    3.10
   3  -4   2   19.20    6.70
  -4   4  -2  248.58   19.20
  -4   4  -2  282.07   19.10
  -4   4  -2  243.38   19.00
  -4   4  -2  305.67   20.70
  -4   4  -2  256.37   18.70
  -4   4  -2  242.38   18.80
   4  -4   2  300.47   19.50
   4  -4   2  256.47   17.70
   4  -4   2  263.27   18.90
   4  -4   2  263.77   19.10
   4  -4   2  267.37   12.30
   4  -4   2  296.47   19.50
   4  -4   2  268.37   14.30
   4  -4   2  291.17   20.10
   4  -4   2  259.57   17.30
   4  -4   2  274.27   19.20
   4  -4   2  262.77   11.50
  -5   4  -2  502.35   30.00
  -5   4  -2  586.14   29.60
  -5   4  -2  557.64   30.50
   5  -4   2  567.94   22.80
   5  -4   2  601.74   30.30
   5  -4   2  496.65   29.10
   5  -4   2  521.55   20.10
   5  -4   2  531.65   21.40
   5  -4   2  531.65   29.50
   5  -4   2  529.65   29.50
   5  -4   2  582.54   26.90
   5  -4   2  519.05   30.70
   5  -4   2  593.64   27.40
   5  -4   2  501.65   15.60
   5  -4   2  518.65   30.10
  -6   4  -2    1.20    8.50
  -6   4  -2   12.10    9.00
  -6   4  -2   23.70    9.10
   6  -4   2   17.20    5.50
   6  -4   2    9.50    5.20
   6  -4   2   10.50    3.40
   6  -4   2   -1.40    4.40
   6  -4   2   10.40    3.40
   6  -4   2    8.30    4.80
   6  -4   2    4.20    8.60
   6  -4   2   13.70    7.10
   6  -4   2    7.80    6.60
  -7   4  -2   -2.80    7.80
  -7   4  -2    2.70    7.00
   7  -4   2    7.90    5.00
   7  -4   2    1.00    3.20
   7  -4   2   -0.90    7.40
   7  -4   2   12.00    5.60
   7  -4   2   -3.90    5.10
  -8   4  -2    4.30   10.40
  -8   4  -2   13.60    8.10
   8  -4   2   10.10   10.70
   8  -4   2   17.90    6.30
   8  -4   2   13.10    5.20
   8  -4   2    5.60    8.60
   8  -4   2    3.80    9.10
   8  -4   2    1.80    4.60
   8  -4   2    8.30    9.30
   8  -4   2    9.20    4.70
  -9   4  -2   60.99   14.50
   9  -4   2   77.49   21.00
   9  -4   2   72.99   12.30
   9  -4   2   94.49   20.50
 -10   4  -2   18.00   15.10
  10  -4   2    8.20   12.80
  10  -4   2   -1.80   10.20
  10   3  -2   25.00   16.00
  10   3  -2   26.70   15.00
  10   3  -2   25.20   14.00
 -10  -3   2   12.40    9.60
 -10  -3   2   -2.30    5.30
 -10  -3   2   11.20    7.40
 -10  -3   2   -6.70   11.20
 -10  -3   2   31.10   15.50
   9   3  -2    7.60   10.40
   9   3  -2    2.20    5.90
   9   3  -2   12.90   11.60
   9   3  -2   13.20   13.50
  -9  -3   2   11.70    8.00
  -9  -3   2    6.90    7.40
  -9  -3   2  -10.00   10.10
  -9  -3   2   -7.50    8.70
  -9  -3   2   21.70    9.40
  -9  -3   2   19.70    9.80
  -9  -3   2   -2.70   10.50
   8   3  -2   22.20   13.70
   8   3  -2   30.10   12.20
   8   3  -2   17.00    7.20
   8   3  -2    8.60   11.90
  -8  -3   2   14.40    9.40
  -8  -3   2   30.20   13.00
  -8  -3   2   23.40    9.50
  -8  -3   2    4.00    7.10
  -8  -3   2   14.60    8.30
  -8  -3   2   16.80    9.50
  -8  -3   2   41.10   15.20
   7   3  -2   -5.40    9.10
   7   3  -2    5.10    7.80
   7   3  -2   -4.00    3.70
   7   3  -2    0.80    8.10
  -7  -3   2   -2.40    6.60
  -7  -3   2    3.30    8.80
  -7  -3   2    0.90    7.70
  -7  -3   2    4.20    7.10
  -7  -3   2   -2.00    5.20
  -7  -3   2   -0.70    7.10
   6   3  -2  132.69   20.60
   6   3  -2  193.98   19.70
   6   3  -2  130.69   12.90
   6   3  -2  114.99   19.00
  -6  -3   2  128.79   17.00
  -6  -3   2  187.48   23.90
  -6  -3   2  138.99    6.50
  -6  -3   2  142.09    6.60
  -6  -3   2  134.89   18.40
  -6  -3   2  169.58   24.20
  -6  -3   2  162.78   15.20
  -6  -3   2  127.59   16.40
   5   3  -2   20.40    8.00
   5   3  -2   20.70   10.00
   5   3  -2   34.60   10.10
   5   3  -2   19.70    6.50
   5   3  -2   13.40    8.20
   5   3  -2   18.80    7.90
   5   3  -2   17.70    7.70
  -5  -3   2   21.50    8.80
  -5  -3   2   25.40    4.60
  -5  -3   2   23.40    8.40
  -5  -3   2   25.90    7.50
  -5  -3   2    7.50    6.40
  -5  -3   2   18.20    8.90
  -5  -3   2   33.40    9.00
  -5  -3   2   17.20    7.60
   4   3  -2  770.02   35.00
   4   3  -2  713.73   34.30
   4   3  -2  734.23   33.50
   4   3  -2  745.43   30.90
   4   3  -2  777.52   35.60
   4   3  -2  758.52   34.40
   4   3  -2  730.33   31.70
   4   3  -2  708.23   35.40
  -4  -3   2  752.12   35.30
  -4  -3   2  736.73   32.40
  -4  -3   2  696.83   32.80
  -4  -3   2  780.22   31.80
  -4  -3   2  772.62   30.60
  -4  -3   2  764.32   34.90
  -4  -3   2  767.02   36.70
   3   3  -2  603.44   29.60
   3   3  -2  642.24   29.60
   3   3  -2  618.54   26.80
   3   3  -2  611.54   29.00
   3   3  -2  610.94   28.60
   3   3  -2  638.44   29.00
   3   3  -2  664.53   27.80
  -3  -3   2  640.94   29.50
  -3  -3   2  575.54   28.70
  -3  -3   2  613.44   28.10
  -3  -3   2  617.74   27.50
  -3  -3   2  672.93   24.70
  -3  -3   2  662.03   31.10
  -3  -3   2  641.54   27.20
   2   3  -2  355.76   18.60
   2   3  -2  383.16   20.30
   2   3  -2  368.16   17.20
   2   3  -2  349.77   19.60
   2   3  -2  374.76   19.20
   2   3  -2  379.06   19.50
   2   3  -2  373.46   19.40
  -2  -3   2  358.86   18.40
  -2  -3   2  398.16   14.10
  -2  -3   2  402.16   20.00
  -2  -3   2  358.86   19.10
  -2  -3   2  404.26   19.70
  -2  -3   2  401.46   21.10
  -2  -3   2  370.36   20.70
   1   3  -2  518.05   21.70
   1   3  -2  513.75   19.30
   1   3  -2  517.25   19.10
   1   3  -2  568.64   26.20
   1   3  -2  518.45   20.90
   1   3  -2  529.75   21.70
   1   3  -2  586.24   20.80
   1   3  -2  499.35   22.00
  -1  -3   2  525.55   19.40
  -1  -3   2  518.65   21.10
  -1  -3   2  579.54   23.90
  -1  -3   2  517.05   23.30
  -1  -3   2  534.95   21.60
  -1  -3   2  525.95   22.30
  -1  -3   2  492.95   21.30
   0   3  -2  330.17   13.80
   0   3  -2  293.57   15.80
   0   3  -2  324.47   12.80
   0   3  -2  319.17   18.90
   0   3  -2  321.97   15.40
   0   3  -2  314.87   14.70
   0   3  -2  315.77   11.50
   0   3  -2  322.47   14.10
   0   3  -2  299.57   10.10
   0   3  -2  312.37   11.60
   0  -3   2  310.67   11.70
   0  -3   2  323.57   15.10
   0  -3   2  300.47   10.10
   0  -3   2  321.87   14.50
   0  -3   2  333.67   14.40
   0  -3   2  373.76   16.10
   0  -3   2  307.27   14.00
   0  -3   2  298.67   14.30
   0  -3   2  305.37   16.80
  -1   3  -2  864.61   26.90
  -1   3  -2  840.02   31.00
  -1   3  -2  828.42   30.70
  -1   3  -2  836.72   30.60
   1  -3   2  887.81   31.10
   1  -3   2  880.71   31.20
   1  -3   2  830.62   23.00
   1  -3   2  838.72   25.90
   1  -3   2  862.71   25.30
   1  -3   2  857.71   27.90
   1  -3   2  891.11   31.30
   1  -3   2  888.11   25.10
   1  -3   2  867.61   26.80
   1  -3   2  895.11   31.90
   1  -3   2  853.31   30.30
  -2   3  -2 2399.26   66.39
  -2   3  -2 2273.67   69.09
  -2   3  -2 2330.97   69.39
  -2   3  -2 2361.76   68.59
  -2   3  -2 2382.36   68.89
  -2   3  -2 2343.87   67.59
   2  -3   2 2386.56   69.59
   2  -3   2 2366.36   69.59
   2  -3   2 2367.96   68.59
   2  -3   2 2336.37   60.49
   2  -3   2 2372.06   66.29
   2  -3   2 2285.07   58.29
   2  -3   2 2391.96   69.39
   2  -3   2 2375.36   66.29
   2  -3   2 2453.25   68.59
  -3   3  -2  739.13   30.70
  -3   3  -2  724.83   29.40
  -3   3  -2  750.12   31.30
  -3   3  -2  688.93   29.40
  -3   3  -2  714.63   29.90
  -3   3  -2  713.73   30.60
   3  -3   2  731.93   30.50
   3  -3   2  728.13   25.90
   3  -3   2  704.93   23.90
   3  -3   2  755.12   23.10
   3  -3   2  701.33   29.20
   3  -3   2  757.62   30.80
   3  -3   2  761.52   30.30
   3  -3   2  753.92   31.30
   3  -3   2  744.63   30.80
  -4   3  -2  528.85   26.70
  -4   3  -2  507.45   25.50
  -4   3  -2  509.55   25.70
  -4   3  -2  496.25   26.30
  -4   3  -2  508.85   27.40
   4  -3   2  514.65   21.40
   4  -3   2  551.94   27.50
   4  -3   2  539.95   25.20
   4  -3   2  521.95   26.60
   4  -3   2  544.65   26.80
   4  -3   2  523.35   27.20
   4  -3   2  536.45   19.90
   4  -3   2  549.74   26.40
   4  -3   2  501.25   25.90
   4  -3   2  530.85   23.40
   4  -3   2  493.55   20.40
  -5   3  -2  207.08   17.20
  -5   3  -2  226.98   14.00
  -5   3  -2  178.38   17.20
  -5   3  -2  198.28   16.80
  -5   3  -2  191.58   13.50
  -5   3  -2  250.87   20.50
   5  -3   2  201.88   13.70
   5  -3   2  204.08   14.20
   5  -3   2  165.68   16.60
   5  -3   2  208.08   17.20
   5  -3   2  226.38   17.60
   5  -3   2  192.88    8.90
   5  -3   2  180.68   13.20
   5  -3   2  217.28   17.70
   5  -3   2  205.08   17.40
   5  -3   2  193.38   17.30
   5  -3   2  196.18    9.20
  -6   3  -2  113.69   13.60
  -6   3  -2  106.29   15.10
  -6   3  -2  127.69   18.80
  -6   3  -2  119.89   14.50
   6  -3   2  121.99   17.80
   6  -3   2  112.89    9.50
   6  -3   2  111.69   14.10
   6  -3   2  104.79   15.80
   6  -3   2  159.98   16.00
   6  -3   2  114.39   10.60
   6  -3   2  108.79   13.60
   6  -3   2   98.49    8.40
  -7   3  -2   73.19   16.20
  -7   3  -2   52.09   14.20
  -7   3  -2   93.89   14.00
   7  -3   2   36.20   10.30
   7  -3   2   77.59   10.10
   7  -3   2   34.00   10.30
   7  -3   2   74.89   14.60
   7  -3   2   50.99    8.60
   7  -3   2   98.29   17.30
   7  -3   2   61.59    8.00
   7  -3   2   59.59   16.10
   7  -3   2   59.69    9.10
  -8   3  -2   35.20   11.30
  -8   3  -2   40.90   11.50
  -8   3  -2   43.00   13.30
   8  -3   2   30.00    9.90
   8  -3   2   59.99   16.10
   8  -3   2   61.29    9.80
   8  -3   2   32.00    8.30
   8  -3   2   38.70    7.00
   8  -3   2   22.70    6.20
   8  -3   2   33.80   11.80
  -9   3  -2   16.80   10.70
  -9   3  -2   43.50   12.60
  -9   3  -2   50.69   16.20
   9  -3   2   17.60    5.30
   9  -3   2   41.10    9.80
   9  -3   2   48.80   16.90
   9  -3   2   10.40   13.50
   9  -3   2   25.80    5.10
 -10   3  -2  -17.50    6.80
 -10   3  -2    2.60   13.10
  10  -3   2   11.50   15.90
  10  -3   2    4.80   13.20
  10  -3   2    0.60    7.60
  10   2  -2    3.00   13.70
  10   2  -2   25.30   12.80
  10   2  -2    6.40   15.20
 -10  -2   2    2.40   11.30
 -10  -2   2   10.50    7.90
   9   2  -2   34.40   17.10
   9   2  -2   36.90   13.80
   9   2  -2   37.40   17.20
  -9  -2   2   18.30   12.80
  -9  -2   2   27.40    5.80
  -9  -2   2   20.80    7.30
  -9  -2   2   34.00   12.10
  -9  -2   2   16.00   12.30
  -9  -2   2   28.60    7.20
  -9  -2   2   19.80    6.50
   8   2  -2   -2.70    3.30
   8   2  -2   24.60   11.10
   8   2  -2  -12.80    8.70
   8   2  -2    5.50    8.40
  -8  -2   2    0.80    7.80
  -8  -2   2    6.40    6.50
  -8  -2   2   -2.00    7.90
  -8  -2   2  -17.70    4.90
  -8  -2   2  -12.90    7.60
  -8  -2   2    0.60    5.10
  -8  -2   2   -2.70    5.80
   7   2  -2   25.10    6.30
   7   2  -2   21.10   10.40
   7   2  -2   25.60   10.70
   7   2  -2   28.50   12.80
  -7  -2   2   30.30    7.10
  -7  -2   2   12.30    7.60
  -7  -2   2   52.29   15.70
  -7  -2   2   40.40   13.00
  -7  -2   2   30.60    9.30
  -7  -2   2   42.90    9.50
  -7  -2   2   29.40   10.10
   6   2  -2  164.88   26.10
   6   2  -2  189.18   18.30
   6   2  -2  175.18   24.30
   6   2  -2  176.18   12.70
  -6  -2   2  198.98   27.10
  -6  -2   2  170.78   16.50
  -6  -2   2  189.28   15.40
  -6  -2   2  189.78   18.20
  -6  -2   2  209.18   17.10
  -6  -2   2  188.88   23.20
  -6  -2   2  199.38   14.20
   5   2  -2  124.49   16.20
   5   2  -2  111.79   15.20
   5   2  -2  134.19   17.10
   5   2  -2  114.59   16.60
   5   2  -2   98.59   14.80
   5   2  -2  112.79   10.00
  -5  -2   2  120.09   10.60
  -5  -2   2  121.19   15.50
  -5  -2   2  104.99    6.50
  -5  -2   2  116.39   11.60
  -5  -2   2  113.09   16.30
  -5  -2   2  132.59   19.00
  -5  -2   2  103.79   14.10
  -5  -2   2  144.19   20.00
   4   2  -2  660.03   30.50
   4   2  -2  640.84   31.00
   4   2  -2  610.14   25.30
   4   2  -2  617.94   28.20
   4   2  -2  664.63   31.80
   4   2  -2  613.24   28.90
   4   2  -2  643.34   30.30
  -4  -2   2  676.23   25.90
  -4  -2   2  664.83   28.20
  -4  -2   2  670.93   28.60
  -4  -2   2  652.03   29.50
  -4  -2   2  631.84   29.60
  -4  -2   2  608.14   31.40
  -4  -2   2  660.83   21.90
  -4  -2   2  671.33   31.40
   3   2  -2 4908.01  132.39
   3   2  -2 4749.02  130.59
   3   2  -2 4958.20  127.59
   3   2  -2 4898.11  130.89
   3   2  -2 4834.32  125.69
   3   2  -2 4852.31  130.49
   3   2  -2 5006.00  129.89
  -3  -2   2 4882.21  130.89
  -3  -2   2 4735.13  125.49
  -3  -2   2 4828.12  129.59
  -3  -2   2 4964.10  126.99
  -3  -2   2 4742.23  132.39
  -3  -2   2 4642.14  127.79
  -3  -2   2 4777.22  130.99
   2   2  -2  318.87   14.10
   2   2  -2  313.87   10.30
   2   2  -2  301.27   16.60
   2   2  -2  338.27   16.90
   2   2  -2  308.27   16.00
   2   2  -2  328.37   16.60
   2   2  -2  309.17   15.10
  -2  -2   2  292.77   17.10
  -2  -2   2  346.87   15.70
  -2  -2   2  295.17   17.50
  -2  -2   2  315.47   17.10
  -2  -2   2  317.67   16.80
  -2  -2   2  337.67   18.80
  -1  -2   2 8067.59  367.36
   0   2  -2  502.15   16.00
   0   2  -2  500.95   13.80
   0   2  -2  532.15   18.50
   0   2  -2  516.15   18.80
   0   2  -2  516.95   16.80
   0   2  -2  454.15   16.60
   0  -2   2  490.05   16.40
   0  -2   2  455.55   18.90
   0  -2   2  468.25   17.90
   0  -2   2  515.15   16.20
   0  -2   2  486.15   17.00
   0  -2   2  510.35   16.80
   0  -2   2  479.55   17.40
   0  -2   2  496.25   19.50
  -1   2  -2 3843.82   99.79
  -1   2  -2 3839.12  100.59
   1  -2   2 3921.61  101.39
   1  -2   2 3911.71  101.29
   1  -2   2 3840.72  100.09
   1  -2   2 3899.81  100.79
   1  -2   2 3857.31   99.59
  -2   2  -2  162.78   10.50
  -2   2  -2  175.78   10.80
  -2   2  -2  167.98    9.60
  -2   2  -2  140.69   10.80
  -2   2  -2  164.48   11.40
  -2   2  -2  170.08   11.60
  -2   2  -2  168.18   11.00
   2  -2   2  159.58    8.60
   2  -2   2  164.88    9.50
   2  -2   2  154.48   10.70
   2  -2   2  155.08   10.10
   2  -2   2  152.28   10.90
   2  -2   2  159.98   10.30
   2  -2   2  159.28    7.80
  -3   2  -2  710.73   24.00
  -3   2  -2  697.83   28.10
  -3   2  -2  743.33   29.30
  -3   2  -2  705.93   25.20
  -3   2  -2  677.03   28.10
  -3   2  -2  691.63   29.60
  -3   2  -2  652.03   27.70
   3  -2   2  711.63   24.00
   3  -2   2  737.03   29.30
   3  -2   2  692.63   28.30
   3  -2   2  735.43   28.60
   3  -2   2  733.23   24.90
   3  -2   2  751.82   29.00
   3  -2   2  747.03   27.20
   3  -2   2  738.63   27.90
   3  -2   2  740.73   30.00
   3  -2   2  741.53   26.00
  -4   2  -2  216.18   13.80
  -4   2  -2  252.37   16.00
  -4   2  -2  230.18   13.60
  -4   2  -2  249.78   18.20
  -4   2  -2  229.28   16.20
   4  -2   2  222.88   11.00
   4  -2   2  229.98   15.30
   4  -2   2  226.08    9.10
   4  -2   2  227.48   15.10
   4  -2   2  234.78   16.50
   4  -2   2  225.88   14.40
   4  -2   2  222.48    9.30
   4  -2   2  198.28   13.00
   4  -2   2  190.18   16.10
   4  -2   2  213.98   16.10
   4  -2   2  218.08   15.60
   4  -2   2  247.88   16.60
  -5   2  -2  116.29   13.20
  -5   2  -2  114.49   11.60
  -5   2  -2   84.19   12.90
  -5   2  -2   96.29   15.00
  -5   2  -2  110.39   13.60
   5  -2   2   97.19    7.90
   5  -2   2  103.29   13.10
   5  -2   2  119.39   15.90
   5  -2   2  114.69   14.70
   5  -2   2  111.49    8.40
   5  -2   2   95.59   14.30
   5  -2   2   94.29   13.10
   5  -2   2  102.39   13.30
   5  -2   2  100.39   14.80
   5  -2   2  102.39   13.00
   5  -2   2  106.19   14.90
   5  -2   2   88.99    7.40
  -6   2  -2   23.70    7.60
  -6   2  -2   34.50    8.90
  -6   2  -2   20.20    7.40
  -6   2  -2   25.80   10.70
  -6   2  -2   43.00   10.70
   6  -2   2   41.30    8.10
   6  -2   2   36.20    5.10
   6  -2   2   43.00   10.00
   6  -2   2   41.00    9.60
   6  -2   2   38.70    9.80
   6  -2   2   31.60    6.40
   6  -2   2   41.00    7.80
   6  -2   2   31.20   10.00
   6  -2   2   44.10    9.70
   6  -2   2   55.39   13.40
   6  -2   2   28.20    9.40
  -7   2  -2    4.30    6.60
  -7   2  -2   13.30    9.40
  -7   2  -2   -1.10    6.70
  -7   2  -2   -2.60    6.80
   7  -2   2    5.40    4.80
   7  -2   2    5.70    5.70
   7  -2   2   11.10    5.10
   7  -2   2   -9.10    5.20
   7  -2   2    5.20    7.40
   7  -2   2    5.00    7.30
   7  -2   2    5.70    8.60
  -8   2  -2   75.19   14.90
  -8   2  -2   53.19   15.50
  -8   2  -2   54.29   13.20
  -8   2  -2   59.69   13.00
   8  -2   2   66.09   11.60
   8  -2   2   41.90    7.40
   8  -2   2   48.00   15.60
   8  -2   2   60.29   16.90
  -9   2  -2   33.10   10.70
  -9   2  -2   33.40   13.00
  -9   2  -2   26.10   14.30
   9  -2   2   36.40   10.70
   9  -2   2   22.40   13.00
   9  -2   2   49.60   16.40
   9  -2   2   18.20    5.90
 -10   2  -2    0.10   10.30
 -10   2  -2  -10.80    9.50
 -10   2  -2    4.00   10.10
  10  -2   2   -2.80   11.50
  10  -2   2    0.00   12.30
  10   1  -2   10.60   15.20
  10   1  -2   35.80   13.20
 -10  -1   2   10.80    7.50
 -10  -1   2   29.70   13.90
 -10  -1   2   13.80   11.90
 -10  -1   2   13.00   13.70
   9   1  -2   28.70   11.30
   9   1  -2   28.60   15.60
   9   1  -2   22.90   13.80
  -9  -1   2   38.80   14.50
  -9  -1   2   42.60   15.00
  -9  -1   2   15.00    6.50
  -9  -1   2   10.90   10.70
   8   1  -2   12.70   10.70
   8   1  -2   11.90    9.20
   8   1  -2    5.40    9.80
  -8  -1   2    7.70    2.90
  -8  -1   2    9.90   10.50
  -8  -1   2   -2.20    4.90
  -8  -1   2    5.60    8.40
  -8  -1   2   15.00    5.00
  -8  -1   2   19.40    5.20
  -8  -1   2    3.40   10.30
   7   1  -2   71.89   14.10
   7   1  -2   51.39    6.70
   7   1  -2   43.20   14.30
   7   1  -2   78.99   17.50
  -7  -1   2   40.50   12.60
  -7  -1   2   54.89   13.20
  -7  -1   2   53.39    9.20
  -7  -1   2   64.49    7.60
  -7  -1   2   49.80   13.20
  -7  -1   2   77.99   12.20
  -7  -1   2   54.09   14.70
   6   1  -2  127.49   18.10
   6   1  -2  106.19   15.30
   6   1  -2  140.89   19.50
   6   1  -2  112.59   16.20
   6   1  -2  115.69   18.80
  -6  -1   2  116.59   14.90
  -6  -1   2  118.09   17.20
  -6  -1   2  104.99   12.80
  -6  -1   2  106.99    8.60
  -6  -1   2  112.19   17.30
  -6  -1   2   96.29   15.90
  -6  -1   2  111.99   13.50
   5   1  -2    4.70    5.80
   5   1  -2    5.30    2.80
   5   1  -2    9.30    5.50
   5   1  -2    8.40    5.50
   5   1  -2    0.80    5.80
   5   1  -2   13.60    5.70
  -5  -1   2    1.80    5.90
  -5  -1   2    9.90    5.10
  -5  -1   2    9.80    7.10
  -5  -1   2   17.20    7.20
  -5  -1   2    7.70    3.30
  -5  -1   2    6.80    2.10
  -5  -1   2    6.00    5.10
  -5  -1   2    6.50    4.30
   4   1  -2  357.06   21.20
   4   1  -2  318.97   18.70
   4   1  -2  321.77   18.90
   4   1  -2  296.87   19.20
   4   1  -2  316.47   19.50
   4   1  -2  311.57   13.70
   4   1  -2  310.27   18.20
  -4  -1   2  311.87   19.40
  -4  -1   2  313.67   13.90
  -4  -1   2  302.67   12.20
  -4  -1   2  322.47   20.70
  -4  -1   2  339.77   18.10
  -4  -1   2  294.87   18.40
  -4  -1   2  310.57   19.40
   3   1  -2  633.94   25.10
   3   1  -2  613.54   20.60
   3   1  -2  592.24   24.50
   3   1  -2  616.24   25.60
   3   1  -2  577.24   25.40
   3   1  -2  603.14   16.30
   3   1  -2  622.04   26.10
  -3  -1   2  636.44   20.30
  -3  -1   2  602.84   23.70
  -3  -1   2  592.64   24.60
  -3  -1   2  629.84   26.60
  -3  -1   2  634.94   24.60
  -3  -1   2  606.04   25.70
  -3  -1   2  581.84   24.80
  -3  -1   2  619.34   27.00
  -2  -1   2 9999.00  439.36
  -2  -1   2 9913.41  427.66
   1   1  -2 7028.70  309.17
  -1  -1   2 6811.52  302.77
   0   1  -2 3869.81  177.18
   0  -1   2 3893.71  176.68
  -1   1  -2  821.72   25.70
  -1   1  -2  816.22   24.00
  -1   1  -2  766.52   23.70
  -1   1  -2  820.42   24.80
  -1   1  -2  800.02   26.50
  -1   1  -2  813.82   26.30
   1  -1   2  809.92   21.30
   1  -1   2  813.62   24.80
   1  -1   2  838.22   24.70
   1  -1   2  824.22   21.40
   1  -1   2  826.92   24.00
   1  -1   2  838.72   26.90
   1  -1   2  924.31   28.10
   1  -1   2  852.41   24.30
   1  -1   2  813.42   26.20
   1  -1   2  837.92   25.90
   1  -1   2  824.02   26.30
  -2   1  -2  119.19    8.40
  -2   1  -2  114.09    9.10
  -2   1  -2  117.29    8.30
  -2   1  -2  123.99    9.10
  -2   1  -2  105.19    8.70
  -2   1  -2  130.39   10.00
   2  -1   2  128.39    8.00
   2  -1   2  128.79    8.60
   2  -1   2  135.09   10.00
   2  -1   2  134.59    9.30
   2  -1   2  124.19    5.00
   2  -1   2  127.89    8.00
   2  -1   2  121.79    9.20
   2  -1   2  140.89    9.60
   2  -1   2  128.49    4.90
   2  -1   2  130.49    8.20
   2  -1   2  131.49    8.20
   2  -1   2  138.09    9.30
   2  -1   2  130.19    8.70
  -3   1  -2   93.49   11.10
  -3   1  -2   93.59    9.00
  -3   1  -2  104.69    7.70
  -3   1  -2   89.59    8.40
  -3   1  -2   78.69   10.60
  -3   1  -2   87.59    8.50
   3  -1   2   97.19    8.90
   3  -1   2   95.59    9.00
   3  -1   2  104.09   12.00
   3  -1   2   96.29    6.20
   3  -1   2   91.39   11.60
   3  -1   2  100.79    8.40
   3  -1   2   94.29    5.90
   3  -1   2   86.09   11.10
   3  -1   2   99.09    9.90
   3  -1   2   83.99    8.00
   3  -1   2   93.79   11.30
  -4   1  -2 1319.87   47.80
  -4   1  -2 1425.26   47.70
  -4   1  -2 1379.26   49.90
  -4   1  -2 1378.86   41.10
  -4   1  -2 1388.26   46.50
  -4   1  -2 1384.26   45.20
   4  -1   2 1350.46   46.20
   4  -1   2 1414.16   47.90
   4  -1   2 1423.26   50.19
   4  -1   2 1322.37   49.20
   4  -1   2 1411.06   47.20
   4  -1   2 1410.16   45.50
   4  -1   2 1487.35   50.29
   4  -1   2 1423.46   49.20
   4  -1   2 1364.36   38.30
   4  -1   2 1431.96   42.30
   4  -1   2 1449.65   47.80
   4  -1   2 1360.76   45.60
  -5   1  -2  338.67   21.10
  -5   1  -2  299.97   20.40
  -5   1  -2  315.67   22.40
  -5   1  -2  333.87   20.30
  -5   1  -2  308.57   17.90
  -5   1  -2  300.07   14.20
   5  -1   2  301.87   21.30
   5  -1   2  345.07   20.70
   5  -1   2  321.57   16.60
   5  -1   2  317.57   16.90
   5  -1   2  332.77   25.70
   5  -1   2  319.27   20.00
   5  -1   2  310.07   10.40
   5  -1   2  326.37   19.30
   5  -1   2  303.97   10.40
   5  -1   2  301.07   17.20
   5  -1   2  321.27   22.90
   5  -1   2  327.77   21.20
   5  -1   2  283.17   20.00
  -6   1  -2    9.60    6.60
  -6   1  -2    7.00    9.00
  -6   1  -2   13.00    7.00
  -6   1  -2    6.50    3.20
  -6   1  -2    6.20    5.40
  -6   1  -2    1.10    6.20
   6  -1   2   14.60    6.30
   6  -1   2    4.70    5.60
   6  -1   2   13.60    8.30
   6  -1   2    2.70    4.80
   6  -1   2    6.40    8.30
   6  -1   2    5.80    4.70
   6  -1   2    9.70    6.20
  -7   1  -2   35.20   10.60
  -7   1  -2   43.90    3.90
  -7   1  -2   61.09   15.80
  -7   1  -2   56.29   13.20
  -7   1  -2   34.00   10.30
   7  -1   2   31.40    8.50
   7  -1   2   45.40    9.90
   7  -1   2   29.80    7.30
   7  -1   2   27.10   11.70
   7  -1   2   33.40   10.10
   7  -1   2   53.39   15.50
  -8   1  -2   65.59   15.10
  -8   1  -2   83.79   16.60
  -8   1  -2   96.69   17.50
  -8   1  -2  103.29   20.50
   8  -1   2   63.19    9.60
   8  -1   2   89.09   13.90
   8  -1   2   96.39   20.00
   8  -1   2   83.39   18.10
  -9   1  -2    1.90    8.30
  -9   1  -2  -12.10    6.70
  -9   1  -2   -7.40    8.00
   9  -1   2    1.90    4.70
   9  -1   2   -3.40    9.90
   9  -1   2    3.90    6.60
   9  -1   2    2.60   11.90
 -10   1  -2    3.70   11.10
 -10   1  -2   -5.10    8.40
 -10   1  -2   -6.80    9.40
  10  -1   2    2.50   12.80
  10  -1   2   -0.30    8.10
  10  -1   2  -26.90    8.90
  10   0  -2   -6.60   15.10
  10   0  -2   -9.90    7.10
  10   0  -2    0.50   13.70
 -10   0   2   -0.40    6.50
 -10   0   2    6.50   11.70
 -10   0   2    7.70   10.40
 -10   0   2    9.00   11.10
   9   0  -2    8.60    9.10
   9   0  -2    9.80   11.20
   9   0  -2   11.60   11.50
  -9   0   2    1.00   10.10
  -9   0   2  -16.20    7.80
  -9   0   2   11.70   10.20
  -9   0   2   -0.50    5.80
   8   0  -2   84.69   19.20
   8   0  -2   49.10   12.30
   8   0  -2   51.69   16.40
  -8   0   2   64.29   15.90
  -8   0   2   33.10   11.60
  -8   0   2   43.10    9.60
  -8   0   2   51.59   14.40
   7   0  -2  433.96   26.60
   7   0  -2  391.06   29.20
  -7   0   2  426.96   30.20
  -7   0   2  409.66   29.20
  -7   0   2  398.26   15.60
  -7   0   2  395.66   32.80
   6   0  -2   75.29   13.50
   6   0  -2   86.99   15.90
   6   0  -2   82.59    7.30
   6   0  -2   94.39   13.30
   6   0  -2   87.49   16.90
  -6   0   2   84.59   10.30
  -6   0   2   58.89   12.30
  -6   0   2   78.59    4.70
  -6   0   2   81.79   14.10
  -6   0   2   83.99    8.00
  -6   0   2   68.69    8.40
  -6   0   2   74.49   13.90
   5   0  -2  431.26   25.20
   5   0  -2  447.76   26.30
   5   0  -2  413.36   13.30
   5   0  -2  404.46   16.70
   5   0  -2  413.76   22.60
   5   0  -2  433.66   24.00
   5   0  -2  427.26   22.40
  -5   0   2  419.86   18.50
  -5   0   2  409.96   23.90
  -5   0   2  426.26   24.70
  -5   0   2  431.36   25.50
  -5   0   2  413.46   15.40
  -5   0   2  403.76   19.10
  -5   0   2  400.96   14.50
  -5   0   2  445.66   25.70
  -5   0   2  444.16   19.60
   4   0  -2   58.79    9.80
   4   0  -2   75.59   10.10
   4   0  -2   56.19    9.70
   4   0  -2   61.99    5.60
   4   0  -2   71.29    9.80
   4   0  -2   54.99    3.50
   4   0  -2   55.09   10.20
   4   0  -2   54.29    6.50
  -4   0   2   59.09    4.90
  -4   0   2   50.99    9.20
  -4   0   2   61.89   10.20
  -4   0   2   60.49    8.70
  -4   0   2   73.89    8.60
  -4   0   2   62.09    7.10
  -4   0   2   58.79    5.40
  -4   0   2   47.60    9.10
  -4   0   2   56.29    9.60
   3   0  -2 2000.90   59.79
   3   0  -2 2020.80   57.09
   3   0  -2 1894.11   57.99
   3   0  -2 2035.50   61.69
   3   0  -2 2035.70   59.19
  -3   0   2 1936.61   48.50
  -3   0   2 2003.30   56.29
  -3   0   2 1924.21   51.49
  -3   0   2 1949.01   58.99
  -3   0   2 1972.20   52.99
  -3   0   2 1937.31   58.69
  -3   0   2 1846.42   54.59
  -3   0   2 1970.60   52.19
  -3   0   2 1959.90   58.89
   2   0  -2  496.75   16.30
   2   0  -2  488.15   19.90
   2   0  -2  498.15   18.60
   2   0  -2  498.45   19.50
   2   0  -2  478.25   18.70
   2   0  -2  478.95   18.80
   2   0  -2  497.95   19.40
   2   0  -2  493.45   17.30
  -2   0   2  498.35   19.20
  -2   0   2  494.55   17.10
  -2   0   2  481.95   16.10
  -2   0   2  509.95   18.90
  -2   0   2  470.85   17.80
  -2   0   2  483.65   13.80
  -2   0   2  500.55   14.10
  -2   0   2  484.45   19.40
   1   0  -2 9956.10  361.16
  -1   0   2 9500.15  355.16
   0   0  -2 1130.09   33.90
   0   0  -2 1160.48   32.80
   0   0  -2 1220.28   33.20
   0   0  -2 1241.58   32.80
   0   0  -2 1272.77   32.80
   0   0  -2 1188.08   33.30
   0   0  -2 1093.99   32.50
   0   0   2 1218.68   33.00
   0   0   2 1219.68   32.60
   0   0   2 1185.18   33.00
   0   0   2 1180.98   34.10
   0   0   2 1195.18   33.30
   0   0   2 1236.28   32.70
   0   0   2 1196.18   33.00
  -1   0  -2  989.30   30.60
  -1   0  -2  947.31   29.70
  -1   0  -2 1032.10   29.70
  -1   0  -2  955.70   30.20
  -1   0  -2  961.00   27.50
  -1   0  -2  961.30   27.30
  -1   0  -2  976.20   27.80
  -1   0  -2  995.20   27.20
   1   0   2  965.70   29.90
   1   0   2  954.00   25.90
   1   0   2  999.90   27.80
   1   0   2 1000.70   27.30
   1   0   2  974.70   28.00
   1   0   2  992.30   29.70
   1   0   2 1013.90   30.80
   1   0   2  990.70   30.00
   1   0   2  974.00   25.10
   1   0   2  975.10   29.80
   1   0   2 1002.20   28.00
  -2   0  -2  408.06   18.20
  -2   0  -2  411.16   17.70
  -2   0  -2  407.46   18.20
  -2   0  -2  443.86   14.40
  -2   0  -2  426.26   16.50
  -2   0  -2  425.26   19.20
  -2   0  -2  443.46   18.30
  -2   0  -2  430.16   17.30
  -2   0  -2  411.26   16.60
   2   0   2  446.86   17.10
   2   0   2  429.16   13.90
   2   0   2  462.55   19.00
   2   0   2  436.66   18.00
   2   0   2  427.66   15.70
   2   0   2  415.66   17.90
   2   0   2  433.66   15.70
   2   0   2  420.66   15.90
   2   0   2  418.76   18.50
   2   0   2  404.96   18.50
  -3   0  -2  704.13   28.60
  -3   0  -2  704.73   26.30
  -3   0  -2  698.23   27.70
  -3   0  -2  699.73   28.50
  -3   0  -2  701.13   25.20
  -3   0  -2  660.53   27.70
  -3   0  -2  676.53   20.80
  -3   0  -2  691.73   24.80
   3   0   2  692.33   24.80
   3   0   2  699.03   27.40
   3   0   2  686.93   26.60
   3   0   2  689.13   27.90
   3   0   2  701.63   28.30
   3   0   2  676.73   28.50
   3   0   2  698.23   28.50
   3   0   2  688.03   26.30
   3   0   2  676.33   19.30
   3   0   2  685.53   24.20
  -4   0  -2  649.64   29.60
  -4   0  -2  628.04   24.30
  -4   0  -2  657.83   29.50
  -4   0  -2  616.54   28.10
  -4   0  -2  626.24   24.50
  -4   0  -2  667.13   29.70
  -4   0  -2  609.34   26.90
   4   0   2  665.23   29.90
   4   0   2  642.24   29.30
   4   0   2  651.03   30.30
   4   0   2  593.34   27.50
   4   0   2  573.34   24.70
   4   0   2  585.34   24.30
   4   0   2  648.84   26.30
   4   0   2  615.34   29.10
   4   0   2  607.74   27.90
   4   0   2  653.63   26.60
  -5   0  -2  262.07   19.30
  -5   0  -2  223.18   18.90
  -5   0  -2  231.78   14.40
  -5   0  -2  256.67   14.70
  -5   0  -2  245.58   19.00
  -5   0  -2  242.28   18.80
  -5   0  -2  213.78   16.60
   5   0   2  213.48   15.20
   5   0   2  208.98   17.10
   5   0   2  236.58   20.20
   5   0   2  248.18   16.20
   5   0   2  267.67   19.70
   5   0   2  270.37   20.30
   5   0   2  260.27   16.60
   5   0   2  267.27   19.80
   5   0   2  258.97   19.40
   5   0   2  242.78   17.00
  -6   0  -2  139.59   19.50
  -6   0  -2  124.79   17.50
  -6   0  -2  151.28   20.00
  -6   0  -2  137.09   11.00
  -6   0  -2  114.09   16.70
  -6   0  -2  114.69   11.00
   6   0   2  130.29   15.80
   6   0   2  157.28   14.40
   6   0   2  111.99   17.20
   6   0   2  123.29   17.40
   6   0   2  166.98   20.20
   6   0   2  135.29   18.60
   6   0   2  114.59   11.60
   6   0   2  116.89   20.30
  -7   0  -2  153.18   11.40
  -7   0  -2  160.08   21.50
  -7   0  -2  152.38   20.70
  -7   0  -2  133.19   20.70
   7   0   2  161.48   19.10
   7   0   2  144.49   21.90
   7   0   2  113.69   14.30
   7   0   2  176.98   20.50
   7   0   2  179.98   22.90
  -8   0  -2  165.68   24.00
  -8   0  -2  139.89   10.50
  -8   0  -2  135.09   18.70
  -8   0  -2  163.78   23.10
  -8   0  -2  142.89   23.30
   8   0   2  227.88   29.80
   8   0   2  131.59   14.00
   8   0   2  205.18   27.10
   8   0   2  188.18   19.10
  -9   0  -2   58.29   16.90
  -9   0  -2    2.60    9.80
  -9   0  -2    2.00   10.80
  -9   0  -2  -17.00    5.70
   9   0   2  -12.10    5.30
   9   0   2    5.70   10.80
   9   0   2    0.90    8.30
   9   0   2    3.20    9.20
 -10   0  -2    7.10   11.00
 -10   0  -2    4.30    9.60
 -10   0  -2   -4.20   10.80
  10   0   2  -10.10   10.50
  10   0   2    9.20   10.60
  10   0   2    7.60   11.60
  10  -1  -2   14.70   10.10
  10  -1  -2   15.10   14.70
 -10   1   2   -5.60    7.70
 -10   1   2    5.10   10.60
 -10   1   2    4.80    9.60
   9  -1  -2   -0.20   11.30
   9  -1  -2    4.30   10.80
  -9   1   2   29.70   11.40
  -9   1   2   17.20   10.70
  -9   1   2    5.30    6.30
  -9   1   2   27.00   12.90
   8  -1  -2   44.00   11.60
   8  -1  -2   32.80   13.70
  -8   1   2   46.10   14.40
  -8   1   2   51.99   14.30
  -8   1   2   27.20    7.90
  -8   1   2   49.00   13.30
   7  -1  -2  217.28   14.70
   7  -1  -2  267.67   20.10
   7  -1  -2  198.38   17.80
   7  -1  -2  275.37   24.60
   7  -1  -2  210.78   19.70
  -7   1   2  246.78   21.30
  -7   1   2  231.48   22.30
  -7   1   2  242.28   16.70
  -7   1   2  297.37   22.80
   6  -1  -2  233.98   12.10
   6  -1  -2  202.48   17.90
   6  -1  -2  215.38   16.90
   6  -1  -2  224.48   14.30
   6  -1  -2  242.58   17.60
   6  -1  -2  228.68   19.60
   6  -1  -2  233.38   21.50
  -6   1   2  248.68   15.20
  -6   1   2  237.58   21.10
  -6   1   2  211.68   18.00
  -6   1   2  207.48   25.80
  -6   1   2  257.17   20.10
   5  -1  -2  173.58   17.00
   5  -1  -2  145.89   19.60
   5  -1  -2  167.68   10.40
   5  -1  -2  175.48   12.10
   5  -1  -2  157.38   12.60
   5  -1  -2  156.58   12.60
   5  -1  -2  160.48   13.70
  -5   1   2  178.28   14.90
  -5   1   2  149.69   18.30
  -5   1   2  180.18   11.30
  -5   1   2  157.68    8.30
  -5   1   2  139.39   13.50
  -5   1   2  166.98   10.20
  -5   1   2  171.18   15.60
  -5   1   2  160.08    8.90
   4  -1  -2  907.61   30.60
   4  -1  -2  929.61   32.80
   4  -1  -2  995.00   38.70
   4  -1  -2  919.31   37.00
   4  -1  -2 1015.10   35.60
   4  -1  -2  967.50   32.10
   4  -1  -2  899.81   33.00
  -4   1   2  917.21   34.90
  -4   1   2  922.01   37.70
  -4   1   2  969.60   38.10
  -4   1   2  932.01   29.80
  -4   1   2  957.50   35.40
  -4   1   2  965.60   31.00
  -4   1   2  958.10   29.30
   3  -1  -2 1017.80   36.20
   3  -1  -2 1038.00   29.50
   3  -1  -2 1017.30   33.10
   3  -1  -2 1038.10   32.50
   3  -1  -2 1057.99   33.10
   3  -1  -2  992.60   27.00
  -3   1   2 1033.70   34.30
  -3   1   2 1031.10   34.50
  -3   1   2  976.00   32.00
  -3   1   2 1016.50   31.00
  -3   1   2  990.10   35.90
  -3   1   2 1013.80   29.10
   2  -1  -2 1520.85   40.70
   2  -1  -2 1519.25   43.40
   2  -1  -2 1538.55   45.70
   2  -1  -2 1540.95   44.20
   2  -1  -2 1535.15   43.90
   2  -1  -2 1499.95   39.10
  -2   1   2 1478.25   38.50
  -2   1   2 1516.35   43.80
  -2   1   2 1525.75   45.70
  -2   1   2 1528.95   42.70
  -2   1   2 1474.35   41.90
  -2   1   2 1557.14   44.00
   1  -1  -2   94.99    7.30
   1  -1  -2  107.99    7.20
   1  -1  -2  109.59    6.30
   1  -1  -2   96.59    6.60
   1  -1  -2   94.89    7.00
   1  -1  -2  102.89    7.40
   1  -1  -2  104.89    6.90
   1  -1  -2   90.79    6.20
  -1   1   2  113.29    7.60
  -1   1   2   97.19    7.30
  -1   1   2   84.59    6.20
  -1   1   2   97.79    6.90
  -1   1   2   91.09    6.00
  -1   1   2  106.59    6.90
   0  -1  -2  386.06   12.80
   0  -1  -2  383.66   13.80
   0  -1  -2  399.16   12.00
   0  -1  -2  385.36   15.00
   0  -1  -2  398.16   14.90
   0  -1  -2  383.76   16.80
   0  -1  -2  377.26   15.10
   0   1   2  393.86   12.80
   0   1   2  376.06   11.80
   0   1   2  414.06   15.60
   0   1   2  381.76   14.70
   0   1   2  373.06   15.00
   0   1   2  374.66   14.90
   0   1   2  367.26   14.30
   0   1   2  374.06   13.80
  -1  -1  -2 7473.75  329.47
   1   1   2 7136.39  323.27
  -2  -1  -2  139.59   10.60
  -2  -1  -2  126.09    9.50
  -2  -1  -2  118.99   10.20
  -2  -1  -2  144.29   10.80
  -2  -1  -2  117.09    9.10
  -2  -1  -2  110.59   10.40
  -2  -1  -2  137.09    7.10
  -2  -1  -2  136.89    9.00
   2   1   2  132.49    9.80
   2   1   2  122.99   10.10
   2   1   2  125.99   10.60
   2   1   2  146.49    7.10
   2   1   2  123.69    9.70
   2   1   2  121.29   10.20
   2   1   2  135.69    9.60
   2   1   2  128.09    9.30
   2   1   2  116.19    9.70
  -3  -1  -2  237.38   16.00
  -3  -1  -2  238.78   15.40
  -3  -1  -2  227.98   14.20
  -3  -1  -2  238.88   14.90
  -3  -1  -2  247.28   16.40
  -3  -1  -2  210.18   12.10
  -3  -1  -2  231.18   13.10
   3   1   2  246.18   14.40
   3   1   2  226.38   14.10
   3   1   2  228.28   15.10
   3   1   2  221.58   16.00
   3   1   2  234.18   14.70
   3   1   2  217.38   15.70
   3   1   2  225.58   14.40
   3   1   2  243.68   15.10
   3   1   2  225.28    8.60
  -4  -1  -2    0.20    4.60
  -4  -1  -2    1.60    3.50
  -4  -1  -2    1.80    5.80
  -4  -1  -2    5.60    3.20
  -4  -1  -2    0.60    3.10
  -4  -1  -2   -2.00    4.50
  -4  -1  -2   -0.90    4.50
  -4  -1  -2    5.30    3.60
  -4  -1  -2   -0.30    3.90
   4   1   2    3.50    5.10
   4   1   2   -3.40    3.40
   4   1   2    0.00    5.10
   4   1   2   -5.90    2.80
   4   1   2   -1.20    4.10
   4   1   2   -0.10    2.90
   4   1   2   -5.40    3.80
   4   1   2    3.80    4.00
  -5  -1  -2  216.98   17.00
  -5  -1  -2  206.88   12.50
  -5  -1  -2  191.08   14.70
  -5  -1  -2  228.88   19.00
  -5  -1  -2  200.58   17.40
  -5  -1  -2  194.58   12.50
  -5  -1  -2  205.78   12.40
  -5  -1  -2  200.78   18.40
  -5  -1  -2  200.78   18.10
   5   1   2  233.28   18.00
   5   1   2  195.88   15.30
   5   1   2  192.58   17.90
   5   1   2  170.78   17.40
   5   1   2  185.38   15.30
   5   1   2  204.48   16.40
   5   1   2  207.38   18.50
  -6  -1  -2   54.99    6.80
  -6  -1  -2   39.00    5.90
  -6  -1  -2   65.29   14.10
  -6  -1  -2   55.39   12.20
  -6  -1  -2   57.09    9.90
  -6  -1  -2   73.89   14.60
  -6  -1  -2   71.69   14.70
  -6  -1  -2   61.49    8.30
  -6  -1  -2   55.29   12.40
   6   1   2   55.29   11.20
   6   1   2   69.79   15.50
   6   1   2   48.10    9.10
   6   1   2   76.09   14.90
   6   1   2   77.69   13.50
   6   1   2   65.09   14.30
  -7  -1  -2   87.29   12.20
  -7  -1  -2  107.89   19.30
  -7  -1  -2  105.39   18.70
  -7  -1  -2   94.59    9.20
  -7  -1  -2  137.49   20.80
  -7  -1  -2   72.09   15.00
   7   1   2  106.89   20.40
   7   1   2   97.19   14.30
   7   1   2   92.69   17.90
   7   1   2  102.79   17.10
  -8  -1  -2    6.70   10.40
  -8  -1  -2   13.60    8.10
  -8  -1  -2   23.10   11.10
  -8  -1  -2    5.70    5.10
  -8  -1  -2   -7.50    6.20
   8   1   2   23.50   16.00
   8   1   2   30.30   13.00
   8   1   2    6.30    9.80
   8   1   2   15.00   13.90
  -9  -1  -2   39.00   14.80
  -9  -1  -2   15.60    9.60
  -9  -1  -2   45.70   16.90
  -9  -1  -2   36.90   14.60
   9   1   2   27.30   14.20
   9   1   2   42.70   13.50
   9   1   2   43.30   17.80
 -10  -1  -2   15.10   10.60
 -10  -1  -2   23.20   14.90
 -10  -1  -2   20.30   14.30
  10   1   2   20.00   16.20
  10   1   2   38.90   13.50
  10  -2  -2   15.80   10.50
  10  -2  -2   24.80   13.80
 -10   2   2   14.60   10.80
 -10   2   2    0.20   11.30
 -10   2   2   25.90   12.10
   9  -2  -2   25.20   14.60
   9  -2  -2   15.60    9.60
  -9   2   2   11.00    8.90
  -9   2   2   13.10    7.30
  -9   2   2   14.20   10.50
  -9   2   2   24.40    9.80
   8  -2  -2   88.29   14.40
   8  -2  -2  120.39   21.60
   8  -2  -2   76.09   12.30
  -8   2   2   86.79   15.80
  -8   2   2   97.49   12.90
  -8   2   2   84.59   17.30
  -8   2   2   99.39   16.70
   7  -2  -2   36.70    9.30
   7  -2  -2   60.49   10.00
   7  -2  -2   24.30   11.80
   7  -2  -2   50.99   10.70
   7  -2  -2   46.40    7.40
  -7   2   2   49.40   13.50
  -7   2   2   40.40   10.90
  -7   2   2   40.70    8.40
  -7   2   2   40.40   13.60
  -7   2   2   51.99   11.90
   6  -2  -2   33.90    8.10
   6  -2  -2   28.80    9.40
   6  -2  -2   36.20    8.10
   6  -2  -2   41.10    7.20
   6  -2  -2   30.10   12.20
   6  -2  -2   23.80    7.30
  -6   2   2   15.60    7.80
  -6   2   2   30.10    8.30
  -6   2   2   21.90   10.30
  -6   2   2   34.80    7.10
  -6   2   2   24.70   10.60
   5  -2  -2  162.38   12.70
   5  -2  -2  145.29   11.70
   5  -2  -2  149.39   11.70
   5  -2  -2  134.79   10.90
   5  -2  -2  130.89   12.00
   5  -2  -2  168.78   21.10
   5  -2  -2  139.99   17.60
  -5   2   2  142.49   12.60
  -5   2   2  148.99   13.30
  -5   2   2  128.69   10.00
  -5   2   2  122.29   16.70
  -5   2   2  139.39   17.40
   4  -2  -2 1861.61   54.99
   4  -2  -2 1783.22   53.69
   4  -2  -2 1808.82   53.69
   4  -2  -2 1780.92   59.89
   4  -2  -2 1794.32   51.99
   4  -2  -2 1798.92   55.79
   4  -2  -2 1829.72   60.49
   4  -2  -2 1833.32   60.49
  -4   2   2 1778.92   54.29
  -4   2   2 1866.71   54.89
  -4   2   2 1757.12   59.89
  -4   2   2 1779.52   55.29
  -4   2   2 1788.12   60.39
   3  -2  -2  206.28   11.50
   3  -2  -2  210.38   14.10
   3  -2  -2  203.38   11.50
   3  -2  -2  198.88   10.40
   3  -2  -2  199.58   14.40
   3  -2  -2  197.78   12.70
   3  -2  -2  209.38   14.70
   3  -2  -2  188.38    8.40
   3  -2  -2  220.88    9.30
  -3   2   2  224.18   15.30
  -3   2   2  210.08   12.00
  -3   2   2  209.08    9.40
  -3   2   2  213.38    9.10
  -3   2   2  180.68   13.90
  -3   2   2  208.88   11.30
   2  -2  -2  903.71   34.80
   2  -2  -2  888.71   29.10
   2  -2  -2  935.71   29.50
   2  -2  -2  942.01   27.90
   2  -2  -2  903.71   28.70
   2  -2  -2  925.41   31.70
   2  -2  -2  918.71   32.20
   2  -2  -2  885.61   32.30
  -2   2   2  958.10   32.70
  -2   2   2  916.31   31.50
  -2   2   2  905.71   27.70
  -2   2   2  899.51   28.00
  -2   2   2  911.11   27.90
   1  -2  -2  154.68   10.00
   1  -2  -2  144.59    9.30
   1  -2  -2  154.78   10.70
   1  -2  -2  159.18    9.80
   1  -2  -2  161.68    9.60
   1  -2  -2  157.78    9.70
   1  -2  -2  171.98   10.50
   1  -2  -2  165.18    7.90
  -1   2   2  143.29   10.30
  -1   2   2  147.59    7.70
  -1   2   2  156.68   10.00
  -1   2   2  145.79    9.30
  -1   2   2  136.79    9.20
  -1   2   2  160.38    9.40
  -1   2   2  158.78    9.40
  -1   2   2  158.28   10.20
   0  -2  -2 1143.19   37.10
   0  -2  -2 1140.59   36.50
   0  -2  -2 1180.08   36.10
   0  -2  -2 1121.29   36.60
   0  -2  -2 1203.08   33.60
   0  -2  -2 1211.28   36.50
   0  -2  -2 1157.28   33.10
   0  -2  -2 1141.49   35.90
   0  -2  -2 1189.48   35.10
   0  -2  -2 1175.78   34.40
   0   2   2 1150.38   36.40
   0   2   2 1116.19   35.70
   0   2   2 1232.68   35.40
   0   2   2 1056.19   34.60
   0   2   2 1215.08   36.40
   0   2   2 1117.09   34.30
   0   2   2 1130.69   36.90
   0   2   2 1253.67   37.30
   0   2   2 1196.18   33.50
  -1  -2  -2  938.81   31.90
  -1  -2  -2  847.12   30.20
  -1  -2  -2  875.91   30.90
  -1  -2  -2  924.11   29.80
  -1  -2  -2  949.80   32.20
  -1  -2  -2  917.61   32.40
  -1  -2  -2  930.71   31.00
   1   2   2  896.11   28.00
   1   2   2  904.41   31.10
   1   2   2  907.01   32.30
   1   2   2  939.01   31.60
   1   2   2  921.11   32.60
   1   2   2  882.81   29.40
   1   2   2  928.81   31.30
   1   2   2  867.71   31.10
   1   2   2  954.80   32.20
  -2  -2  -2 1311.37   45.00
  -2  -2  -2 1240.28   42.70
  -2  -2  -2 1284.87   37.70
  -2  -2  -2 1255.37   43.80
  -2  -2  -2 1265.87   42.30
  -2  -2  -2 1236.18   42.00
  -2  -2  -2 1242.18   41.30
  -2  -2  -2 1218.38   43.00
   2   2   2 1328.37   42.60
   2   2   2 1276.47   43.10
   2   2   2 1228.08   37.50
   2   2   2 1282.77   43.00
   2   2   2 1254.67   38.80
   2   2   2 1333.47   43.60
   2   2   2 1287.07   43.00
   2   2   2 1312.47   42.50
   2   2   2 1236.08   43.40
  -3  -2  -2   67.69   11.20
  -3  -2  -2   78.19   10.30
  -3  -2  -2   57.99   10.90
  -3  -2  -2   56.79   10.00
  -3  -2  -2   68.19   10.10
  -3  -2  -2   76.99   10.90
  -3  -2  -2   72.19   10.40
  -3  -2  -2   87.39   10.50
  -3  -2  -2   72.79    9.50
   3   2   2   68.59   10.30
   3   2   2   67.19   10.10
   3   2   2   80.59    9.90
   3   2   2   71.09   11.10
   3   2   2   77.09   11.60
   3   2   2   89.99   12.20
   3   2   2   59.09   10.60
   3   2   2   75.19   11.50
  -4  -2  -2  443.06   22.80
  -4  -2  -2  443.46   24.30
  -4  -2  -2  490.35   26.80
  -4  -2  -2  412.86   23.60
  -4  -2  -2  456.75   27.20
  -4  -2  -2  423.76   14.50
  -4  -2  -2  487.75   22.40
  -4  -2  -2  470.45   23.80
   4   2   2  489.65   26.20
   4   2   2  470.45   26.90
   4   2   2  454.45   26.80
   4   2   2  472.35   24.80
   4   2   2  490.55   24.80
   4   2   2  456.95   23.30
   4   2   2  484.45   26.20
   4   2   2  410.96   23.90
  -5  -2  -2  106.99   13.40
  -5  -2  -2   80.69   13.20
  -5  -2  -2   77.79    8.60
  -5  -2  -2  115.59   15.80
  -5  -2  -2   83.79   14.90
  -5  -2  -2   80.49   10.60
  -5  -2  -2   91.89   16.30
  -5  -2  -2   75.69   14.10
   5   2   2   69.99   11.60
   5   2   2   89.69   14.00
   5   2   2   72.39   14.00
   5   2   2   91.19   15.00
   5   2   2   87.49   14.90
   5   2   2   63.39   13.30
   5   2   2   89.99   13.40
   5   2   2   91.59   14.00
  -6  -2  -2    8.50    5.30
  -6  -2  -2   -3.60    5.00
  -6  -2  -2    5.20    8.80
  -6  -2  -2    2.90    7.00
  -6  -2  -2   -0.50    4.30
  -6  -2  -2   -4.40    3.30
  -6  -2  -2    0.20    7.30
   6   2   2   -8.80    4.60
   6   2   2    7.10    9.20
   6   2   2    1.40    8.30
   6   2   2    6.60    6.70
   6   2   2   -7.00    4.30
  -7  -2  -2   45.20   11.00
  -7  -2  -2   44.50   13.00
  -7  -2  -2   49.80   13.00
  -7  -2  -2   29.90    7.50
  -7  -2  -2   44.80   12.80
  -7  -2  -2   52.29   11.10
  -7  -2  -2   55.49   15.90
   7   2   2   35.70   13.70
   7   2   2   36.10   14.50
   7   2   2   41.40   14.30
   7   2   2   22.90   10.20
  -8  -2  -2   11.90   10.20
  -8  -2  -2   -1.60    7.90
  -8  -2  -2    0.80    5.70
  -8  -2  -2    7.70    8.40
  -8  -2  -2    8.30    9.00
   8   2   2   -5.10    8.40
   8   2   2   -1.90    8.60
   8   2   2  -12.60    6.50
   8   2   2   11.70   11.30
  -9  -2  -2   11.60   10.30
  -9  -2  -2    3.10   11.90
  -9  -2  -2   16.90   11.20
  -9  -2  -2   21.80   14.00
  -9  -2  -2    5.60    7.00
   9   2   2   12.80   11.20
   9   2   2   -2.90   10.70
   9   2   2    5.80   10.00
 -10  -2  -2   -2.40    8.70
 -10  -2  -2    4.60    5.80
 -10  -2  -2   42.00   15.80
  10   2   2   15.70   13.00
  10   2   2   12.00   13.50
  10   2   2   47.40   14.00
  10  -3  -2    8.50   13.10
  10  -3  -2   19.40    9.40
 -10   3   2    3.70    8.20
 -10   3   2   15.90   12.10
 -10   3   2   13.60   10.00
   9  -3  -2    8.10    6.50
   9  -3  -2   35.60   16.00
  -9   3   2    9.10    6.90
  -9   3   2   11.00    9.60
  -9   3   2   18.80   10.90
   8  -3  -2   66.79    9.30
   8  -3  -2   51.59   10.90
   8  -3  -2   43.30   12.50
   8  -3  -2   71.09   18.30
  -8   3   2   65.29   12.40
  -8   3   2   79.19   18.50
  -8   3   2   84.49   14.90
  -8   3   2   43.50   14.70
   7  -3  -2   55.39   12.60
   7  -3  -2   38.00   13.10
   7  -3  -2   30.00    8.50
   7  -3  -2   47.90    9.10
   7  -3  -2   31.60    7.40
  -7   3   2   46.40   14.00
  -7   3   2   33.60    9.00
  -7   3   2   27.60   12.00
  -7   3   2   30.40    8.70
   6  -3  -2   13.90    5.60
   6  -3  -2   11.80    5.70
   6  -3  -2    7.30    6.40
   6  -3  -2   10.60    5.40
   6  -3  -2    8.40    5.40
  -6   3   2    2.30    5.00
  -6   3   2    4.00    8.40
  -6   3   2    3.50    6.10
  -6   3   2   10.90    6.20
   5  -3  -2  106.49   12.80
   5  -3  -2   98.89   13.70
   5  -3  -2   89.09    9.10
   5  -3  -2   91.59   14.90
   5  -3  -2   98.69   14.50
   5  -3  -2   94.79   11.10
   5  -3  -2   80.59   11.90
   5  -3  -2   86.29    4.90
   5  -3  -2   96.39    9.80
   5  -3  -2  109.79   15.60
  -5   3   2   96.19    9.50
  -5   3   2  102.89   11.90
  -5   3   2  117.59   16.50
  -5   3   2   81.09   13.50
   4  -3  -2  243.18   15.40
   4  -3  -2  277.37   19.00
   4  -3  -2  252.47   18.30
   4  -3  -2  262.17   14.20
   4  -3  -2  259.47   16.60
   4  -3  -2  258.77   10.70
   4  -3  -2  236.48   17.80
   4  -3  -2  242.18   16.50
   4  -3  -2  264.17   14.50
  -4   3   2  251.47   18.60
  -4   3   2  233.78   12.90
  -4   3   2  245.68   18.80
  -4   3   2  271.17   16.50
  -4   3   2  236.88   14.00
   3  -3  -2  414.06   18.30
   3  -3  -2  409.16   18.30
   3  -3  -2  469.15   19.00
   3  -3  -2  447.36   22.90
   3  -3  -2  425.86   22.30
   3  -3  -2  432.36   18.60
   3  -3  -2  436.16   21.80
   3  -3  -2  426.76   17.50
   3  -3  -2  440.36   22.90
  -3   3   2  433.16   21.30
  -3   3   2  410.46   17.50
  -3   3   2  414.06   22.20
  -3   3   2  446.66   22.40
  -3   3   2  440.16   17.60
   2  -3  -2  627.24   26.60
   2  -3  -2  619.74   23.40
   2  -3  -2  583.74   23.00
   2  -3  -2  632.54   26.60
   2  -3  -2  615.14   25.90
   2  -3  -2  611.74   25.70
   2  -3  -2  604.24   25.00
   2  -3  -2  604.44   20.50
  -2   3   2  576.44   25.40
  -2   3   2  578.94   25.90
  -2   3   2  618.44   25.90
  -2   3   2  600.54   23.20
  -2   3   2  607.24   21.30
  -2   3   2  601.34   21.50
  -2   3   2  630.54   26.20
   1  -3  -2   79.49    8.10
   1  -3  -2   83.49   10.70
   1  -3  -2   89.29    9.00
   1  -3  -2   88.59    8.80
   1  -3  -2   83.19    8.30
   1  -3  -2   77.89    7.90
   1  -3  -2   85.89    5.60
  -1   3   2   79.59    7.60
  -1   3   2   88.49   10.80
  -1   3   2  104.39    9.00
  -1   3   2   92.99    9.30
  -1   3   2   81.89    9.80
  -1   3   2   81.99    8.20
  -1   3   2   78.09    5.50
  -1   3   2   83.99    6.30
  -1   3   2   84.29    9.80
  -1   3   2   77.79    8.00
   0  -3  -2  896.91   30.40
   0  -3  -2  919.31   32.90
   0  -3  -2  822.02   31.40
   0  -3  -2  898.61   32.50
   0  -3  -2  809.12   30.40
   0  -3  -2  859.91   29.30
   0  -3  -2  863.71   31.70
   0   3   2  866.61   29.10
   0   3   2  864.21   30.30
   0   3   2  843.32   31.60
   0   3   2  921.91   29.90
   0   3   2  871.11   30.80
   0   3   2  849.22   32.10
   0   3   2  895.21   27.10
   0   3   2  881.81   31.10
   0   3   2  893.61   35.50
   0   3   2  861.81   29.60
  -1  -3  -2 5169.78  135.19
  -1  -3  -2 5047.19  134.99
  -1  -3  -2 4923.91  134.29
  -1  -3  -2 5046.90  133.59
  -1  -3  -2 5057.79  136.59
  -1  -3  -2 4979.50  136.89
  -1  -3  -2 5247.67  134.69
   1   3   2 5236.78  136.99
   1   3   2 5096.39  134.79
   1   3   2 4928.91  133.79
   1   3   2 5300.27  135.69
   1   3   2 5234.68  137.99
   1   3   2 5068.59  131.99
   1   3   2 5231.28  135.89
   1   3   2 5311.87  135.79
   1   3   2 5077.99  136.89
  -2  -3  -2 1929.11   61.29
  -2  -3  -2 2127.39   61.99
  -2  -3  -2 1916.21   63.29
  -2  -3  -2 1939.21   62.79
  -2  -3  -2 1977.60   62.29
  -2  -3  -2 2046.00   61.99
  -2  -3  -2 2032.10   63.79
  -2  -3  -2 2000.50   57.99
   2   3   2 1927.91   62.79
   2   3   2 1915.11   62.89
   2   3   2 2009.00   55.39
   2   3   2 1937.01   57.79
   2   3   2 2007.30   62.19
   2   3   2 1927.41   61.99
   2   3   2 1970.10   57.79
   2   3   2 2003.30   62.49
   2   3   2 1964.20   63.39
   2   3   2 1928.61   61.99
  -3  -3  -2   27.40    7.90
  -3  -3  -2   36.20    6.20
  -3  -3  -2   29.80    8.30
  -3  -3  -2   32.00    9.70
  -3  -3  -2   34.10    8.00
  -3  -3  -2   25.20    6.50
  -3  -3  -2   32.70    8.60
  -3  -3  -2   32.30    7.70
   3   3   2   32.60    8.20
   3   3   2   23.90    8.30
   3   3   2   30.40    8.10
   3   3   2   32.70    8.30
   3   3   2   16.40    6.60
   3   3   2   36.70    8.90
   3   3   2   38.80    9.60
   3   3   2   18.60    5.80
  -4  -3  -2    6.50    7.10
  -4  -3  -2   -4.50    4.80
  -4  -3  -2   -1.40    2.20
  -4  -3  -2    4.50    5.20
  -4  -3  -2    2.30    4.30
  -4  -3  -2    6.60    5.30
  -4  -3  -2    6.60    6.50
   4   3   2   -7.70    3.80
   4   3   2   -3.00    6.30
   4   3   2    7.80    7.60
   4   3   2    8.60    6.80
   4   3   2    4.40    5.80
   4   3   2    8.90    4.70
   4   3   2    7.80    5.80
  -5  -3  -2   74.99   18.70
  -5  -3  -2   85.49    5.20
  -5  -3  -2  100.79    8.50
  -5  -3  -2   92.79   13.90
  -5  -3  -2  101.59   15.70
  -5  -3  -2   84.59   14.20
  -5  -3  -2  123.69   15.30
  -5  -3  -2   84.89   18.40
  -5  -3  -2   96.09   13.70
   5   3   2   74.89   15.20
   5   3   2  104.79   16.70
   5   3   2   79.39   12.70
   5   3   2   80.99   13.60
   5   3   2   78.79   16.10
  -6  -3  -2  438.06   24.80
  -6  -3  -2  440.86   30.80
  -6  -3  -2  347.27   28.30
  -6  -3  -2  415.16   25.30
  -6  -3  -2  426.96   27.70
  -6  -3  -2  448.86   32.80
   6   3   2  463.95   32.00
   6   3   2  437.16   31.80
   6   3   2  438.76   30.30
   6   3   2  370.96   25.80
  -7  -3  -2   96.69   16.50
  -7  -3  -2  117.09   21.60
  -7  -3  -2  104.89   17.00
  -7  -3  -2  110.99   21.30
  -7  -3  -2  127.69   16.20
  -7  -3  -2  121.29   15.10
  -7  -3  -2  113.69   20.40
   7   3   2  121.39   22.60
   7   3   2  105.59   19.90
   7   3   2  139.49   21.50
   7   3   2   98.39   19.00
  -8  -3  -2    5.30    6.40
  -8  -3  -2   25.70   14.20
  -8  -3  -2   31.10   15.60
  -8  -3  -2   15.70    9.40
  -8  -3  -2   19.40   12.30
  -8  -3  -2   20.00    7.80
   8   3   2   22.00   14.10
   8   3   2    3.00   10.20
   8   3   2   14.90   11.10
  -9  -3  -2   -6.70   10.00
  -9  -3  -2   -4.30    9.60
  -9  -3  -2    6.60   10.30
  -9  -3  -2    1.40    7.80
   9   3   2    8.80    9.60
   9   3   2    8.80   12.40
  10  -4  -2    9.00   10.50
 -10   4   2   22.70   11.30
 -10   4   2   15.70   10.60
 -10   4   2   21.40    9.40
   9  -4  -2   16.90   12.20
   9  -4  -2   10.90    5.70
   9  -4  -2   32.20   11.00
  -9   4   2    5.20    7.00
  -9   4   2   12.20    8.50
  -9   4   2   10.90   11.50
   8  -4  -2   12.10    6.10
   8  -4  -2    5.80    7.00
   8  -4  -2    9.50   11.50
  -8   4   2   25.20    8.20
  -8   4   2   12.00   12.20
  -8   4   2    0.10    4.70
  -8   4   2   17.20   11.10
   7  -4  -2    2.40    5.20
   7  -4  -2   11.20    6.80
   7  -4  -2   10.30    9.20
   7  -4  -2   15.20    8.10
   7  -4  -2    9.20    6.10
  -7   4   2   20.90    6.00
  -7   4   2   17.10    6.70
  -7   4   2    9.70   10.80
  -7   4   2   12.10   10.70
   6  -4  -2   37.70    8.40
   6  -4  -2   41.50    3.80
   6  -4  -2   22.40    9.10
   6  -4  -2   46.00   10.30
   6  -4  -2   37.80    7.90
   6  -4  -2   25.40    7.50
  -6   4   2   40.80   12.30
  -6   4   2   27.30   11.40
  -6   4   2   27.50    6.10
  -6   4   2   51.19    9.40
   5  -4  -2  936.91   43.20
   5  -4  -2  985.40   36.90
   5  -4  -2  909.91   34.70
   5  -4  -2  887.71   36.70
   5  -4  -2  976.70   44.30
   5  -4  -2  958.10   27.10
   5  -4  -2 1047.30   36.30
   5  -4  -2  982.80   44.40
   5  -4  -2  928.81   39.50
   5  -4  -2  955.30   27.00
   5  -4  -2  935.11   31.10
  -5   4   2  999.00   44.50
  -5   4   2 1020.90   34.90
  -5   4   2  998.60   43.90
  -5   4   2  933.91   31.60
   4  -4  -2  563.34   28.20
   4  -4  -2  511.25   24.10
   4  -4  -2  522.75   28.30
   4  -4  -2  560.34   22.50
   4  -4  -2  509.35   23.20
   4  -4  -2  581.84   23.70
   4  -4  -2  505.45   27.10
   4  -4  -2  553.84   23.20
  -4   4   2  586.44   29.30
  -4   4   2  585.14   30.50
  -4   4   2  556.14   21.80
   3  -4  -2   66.49   11.20
   3  -4  -2   82.69    9.80
   3  -4  -2   72.99    9.70
   3  -4  -2   80.39   11.80
   3  -4  -2   89.99   12.40
   3  -4  -2   99.29   14.00
   3  -4  -2   70.89    6.80
   3  -4  -2   70.49    9.10
   3  -4  -2   80.29    8.20
  -3   4   2   77.09   12.10
  -3   4   2   73.59   11.30
  -3   4   2   81.49    9.70
  -3   4   2   72.39   11.50
  -3   4   2   79.69   11.20
  -3   4   2   85.69   12.90
   2  -4  -2    4.50    3.80
   2  -4  -2    3.60    3.80
   2  -4  -2   -1.30    3.10
   2  -4  -2   -0.20    4.00
   2  -4  -2    1.10    3.40
   2  -4  -2   -1.00    4.90
   2  -4  -2    3.00    1.90
   2  -4  -2    2.90    3.20
  -2   4   2    0.10    2.70
  -2   4   2    2.50    5.20
  -2   4   2    5.20    3.50
  -2   4   2    1.20    4.70
  -2   4   2   -2.50    2.30
  -2   4   2    6.90    5.10
  -2   4   2    5.10    5.00
  -2   4   2    4.20    2.20
   1  -4  -2    2.10    3.40
   1  -4  -2   -0.60    3.20
   1  -4  -2    2.30    3.60
   1  -4  -2   -0.80    4.00
   1  -4  -2   -3.80    3.30
   1  -4  -2    1.40    2.70
   1  -4  -2    3.60    1.60
   1  -4  -2    2.50    4.10
  -1   4   2    5.00    3.70
  -1   4   2    3.60    4.50
  -1   4   2    1.40    3.90
  -1   4   2    1.50    2.90
  -1   4   2    3.80    2.70
  -1   4   2    0.60    3.90
  -1   4   2    3.10    3.60
  -1   4   2    0.90    4.20
  -1   4   2    1.30    3.50
  -1   4   2    4.20    2.00
   0  -4  -2  280.37   16.40
   0  -4  -2  305.87   19.10
   0  -4  -2  299.97   15.50
   0  -4  -2  302.27   16.70
   0  -4  -2  279.77   17.90
   0  -4  -2  260.37   15.90
   0  -4  -2  308.67   17.90
   0  -4  -2  280.07   18.00
   0   4   2  289.17   15.90
   0   4   2  270.07   16.90
   0   4   2  297.97   12.60
   0   4   2  292.57   17.70
   0   4   2  283.17   16.70
   0   4   2  305.47   15.70
   0   4   2  291.17   16.90
   0   4   2  274.67   17.90
   0   4   2  276.97   16.50
  -1  -4  -2 1500.15   49.70
  -1  -4  -2 1558.94   53.39
  -1  -4  -2 1527.45   51.69
  -1  -4  -2 1458.55   50.39
  -1  -4  -2 1456.65   49.99
  -1  -4  -2 1518.75   53.49
  -1  -4  -2 1559.94   50.89
   1   4   2 1561.64   47.80
   1   4   2 1561.04   50.09
   1   4   2 1483.75   50.09
   1   4   2 1485.45   48.80
   1   4   2 1609.54   51.49
   1   4   2 1546.55   53.19
   1   4   2 1528.65   52.19
   1   4   2 1451.05   50.69
   1   4   2 1411.26   51.59
  -2  -4  -2  259.37   18.00
  -2  -4  -2  253.87   17.40
  -2  -4  -2  232.28   18.10
  -2  -4  -2  269.57   16.60
  -2  -4  -2  260.87   17.20
  -2  -4  -2  263.37   19.50
  -2  -4  -2  279.07   20.10
  -2  -4  -2  238.38   17.40
   2   4   2  267.17   19.00
   2   4   2  273.07   17.90
   2   4   2  274.57   12.50
   2   4   2  261.57   18.40
   2   4   2  268.07   16.30
   2   4   2  225.68   17.70
   2   4   2  287.87   19.00
   2   4   2  290.17   19.60
   2   4   2  270.27   18.70
  -3  -4  -2   -4.00    5.00
  -3  -4  -2    8.20    5.30
  -3  -4  -2   -0.90    3.90
  -3  -4  -2    0.30    3.80
  -3  -4  -2   -1.30    4.00
  -3  -4  -2    5.90    6.50
  -3  -4  -2    1.30    4.70
  -3  -4  -2    5.60    6.10
   3   4   2    1.70    6.80
   3   4   2   -7.60    5.00
   3   4   2   -2.10    2.40
   3   4   2    0.20    6.00
   3   4   2   -2.90    5.80
   3   4   2    0.40    4.10
   3   4   2   -0.10    5.10
   3   4   2    0.30    5.80
   3   4   2    0.00    4.40
  -4  -4  -2    2.30    5.50
  -4  -4  -2    3.90    5.90
  -4  -4  -2    2.10    7.50
  -4  -4  -2    3.10    6.30
  -4  -4  -2    2.40    6.50
  -4  -4  -2    2.20    3.60
  -4  -4  -2   -6.80    6.00
  -4  -4  -2    3.70    5.60
   4   4   2   -5.20    5.00
   4   4   2    8.90    7.90
   4   4   2    5.80    4.20
   4   4   2    2.60    6.10
   4   4   2    8.40    6.20
   4   4   2    4.50    7.20
   4   4   2   -8.20    4.60
  -5  -4  -2   95.19    8.30
  -5  -4  -2  112.79   17.40
  -5  -4  -2  137.89   20.40
  -5  -4  -2  114.19   17.70
  -5  -4  -2   79.49   15.40
   5   4   2  148.59   21.30
   5   4   2   94.99   18.00
   5   4   2  100.49   14.00
   5   4   2   77.69   14.70
   5   4   2  115.59   18.80
  -6  -4  -2  282.07   23.10
  -6  -4  -2  284.27   28.30
  -6  -4  -2  306.17   26.10
  -6  -4  -2  280.07   13.40
  -6  -4  -2  311.27   27.90
   6   4   2  354.46   30.10
   6   4   2  289.47   27.20
   6   4   2  314.57   27.00
  -7  -4  -2  161.08   25.90
  -7  -4  -2  166.48   24.60
  -7  -4  -2  125.89   24.30
  -7  -4  -2  108.09   17.60
   7   4   2  112.49   21.40
   7   4   2  121.39   21.80
   7   4   2  129.49   23.30
  -8  -4  -2   17.20   19.20
  -8  -4  -2   25.60   13.30
  -8  -4  -2   27.00   15.50
  -8  -4  -2   40.20   12.40
  -8  -4  -2    8.20    7.80
   8   4   2   31.30   15.10
   8   4   2   21.00   12.80
   8   4   2   20.10   14.90
  -9  -4  -2   10.20   15.10
  -9  -4  -2    6.90   12.30
  -9  -4  -2   -1.00    7.80
  -9  -4  -2   -6.70    7.30
   9   4   2    7.30   12.50
   9   4   2   -7.80    9.40
   9   4   2   -3.90   12.80
  10  -5  -2   29.70   11.30
  10  -5  -2    7.40    6.50
  10  -5  -2   40.00   20.60
 -10   5   2   22.60    9.70
 -10   5   2   15.50   13.00
   9  -5  -2   13.90    7.90
   9  -5  -2   10.70    7.30
   9  -5  -2   18.40   13.70
  -9   5   2   21.90   13.50
  -9   5   2    9.90    8.10
  -9   5   2   -4.80    8.30
  -9   5   2    3.90    5.70
   8  -5  -2   -2.00    7.20
   8  -5  -2    6.60    6.30
   8  -5  -2    4.00   10.30
   8  -5  -2    1.80    4.60
  -8   5   2   -0.80    6.90
  -8   5   2   22.30   11.90
  -8   5   2    0.80    3.90
  -8   5   2   -5.90    5.90
   7  -5  -2   -7.00    5.50
   7  -5  -2   29.60    7.80
   7  -5  -2    5.00    6.60
   7  -5  -2   15.90    7.10
   7  -5  -2    4.20    9.20
  -7   5   2   11.50    4.50
  -7   5   2   -0.40    8.10
  -7   5   2   -0.20    8.50
  -7   5   2    6.20    4.80
   6  -5  -2  305.77   18.80
   6  -5  -2  261.17   17.30
   6  -5  -2  291.07   22.30
   6  -5  -2  257.07   19.10
   6  -5  -2  232.68   18.20
   6  -5  -2  288.87   14.40
  -6   5   2  256.57   15.40
  -6   5   2  316.67   26.00
  -6   5   2  264.57   24.30
  -6   5   2  264.07   13.90
   5  -5  -2  712.13   34.80
   5  -5  -2  623.04   26.10
   5  -5  -2  641.24   24.20
   5  -5  -2  616.84   27.30
   5  -5  -2  640.64   29.80
   5  -5  -2  643.44   33.80
   5  -5  -2  620.64   27.70
  -5   5   2  624.14   34.70
  -5   5   2  601.94   18.40
  -5   5   2  634.64   24.20
   4  -5  -2  538.55   26.30
   4  -5  -2  488.15   28.30
   4  -5  -2  564.44   30.20
   4  -5  -2  591.54   25.60
   4  -5  -2  528.25   22.50
   4  -5  -2  532.45   31.00
   4  -5  -2  534.25   24.40
   4  -5  -2  551.54   25.40
   4  -5  -2  601.14   31.40
   4  -5  -2  597.04   31.90
  -4   5   2  540.65   30.80
  -4   5   2  567.94   21.00
  -4   5   2  538.95   30.70
  -4   5   2  512.05   30.90
  -4   5   2  580.54   29.70
   3  -5  -2  410.76   22.90
   3  -5  -2  418.66   25.60
   3  -5  -2  411.66   22.00
   3  -5  -2  425.96   21.40
   3  -5  -2  439.56   25.70
   3  -5  -2  378.06   26.60
   3  -5  -2  406.26   16.00
   3  -5  -2  399.66   20.10
  -3   5   2  440.06   25.40
  -3   5   2  378.26   24.10
  -3   5   2  378.96   21.60
  -3   5   2  378.46   11.90
  -3   5   2  394.96   14.00
  -3   5   2  474.15   26.80
  -3   5   2  403.86   21.60
   2  -5  -2   17.90    6.00
   2  -5  -2   18.30    7.30
   2  -5  -2   20.80    6.80
   2  -5  -2   25.40    6.80
   2  -5  -2   13.80    6.70
   2  -5  -2   27.70    7.50
   2  -5  -2   20.60    6.50
   2  -5  -2   18.40    3.00
  -2   5   2   24.90    7.30
  -2   5   2    9.10    4.40
  -2   5   2   17.80    7.20
  -2   5   2   14.40    6.70
  -2   5   2   27.10    5.60
  -2   5   2   21.10    3.70
  -2   5   2   12.80    6.00
  -2   5   2   21.10    5.30
   1  -5  -2  179.18   16.30
   1  -5  -2  186.58   13.90
   1  -5  -2  166.78   14.00
   1  -5  -2  188.28   15.10
   1  -5  -2  185.98   14.10
   1  -5  -2  207.28   16.50
   1  -5  -2  198.98   15.50
  -1   5   2  173.58   14.10
  -1   5   2  182.78   14.80
  -1   5   2  186.18    8.10
  -1   5   2  191.98   15.70
  -1   5   2  190.58   14.00
  -1   5   2  210.98   14.40
  -1   5   2  193.88   16.00
  -1   5   2  196.58   15.40
  -1   5   2  207.68   12.10
   0  -5  -2 1457.65   51.79
   0  -5  -2 1513.55   54.49
   0  -5  -2 1565.44   51.69
   0  -5  -2 1542.15   49.60
   0  -5  -2 1653.03   56.09
   0  -5  -2 1611.94   53.39
   0  -5  -2 1508.45   54.09
   0  -5  -2 1508.05   55.49
   0   5   2 1547.55   55.59
   0   5   2 1514.35   43.60
   0   5   2 1481.35   50.99
   0   5   2 1602.04   53.69
   0   5   2 1608.04   53.99
   0   5   2 1511.35   49.90
   0   5   2 1482.85   51.29
   0   5   2 1501.75   51.79
   0   5   2 1604.54   50.09
  -1  -5  -2  265.77   19.50
  -1  -5  -2  253.47   17.40
  -1  -5  -2  233.78   17.50
  -1  -5  -2  216.38   15.90
  -1  -5  -2  222.38   18.40
  -1  -5  -2  238.68   18.10
  -1  -5  -2  251.57   18.30
   1   5   2  280.77   17.30
   1   5   2  236.48    9.40
   1   5   2  240.08   17.90
   1   5   2  238.48   18.90
   1   5   2  236.58   15.80
   1   5   2  276.27   17.70
   1   5   2  236.88   13.60
   1   5   2  232.58   17.10
   1   5   2  214.88   17.50
   1   5   2  244.88   16.90
  -2  -5  -2    3.40    6.00
  -2  -5  -2    4.20    5.40
  -2  -5  -2    4.50    5.70
  -2  -5  -2    8.20    6.90
  -2  -5  -2    6.00    4.80
  -2  -5  -2    5.30    5.20
   2   5   2    9.30    7.00
   2   5   2    9.80    7.10
   2   5   2    1.60    6.00
   2   5   2    2.70    5.00
   2   5   2    1.80    5.40
   2   5   2   11.20    6.10
   2   5   2    2.60    5.50
   2   5   2    2.20    2.40
   2   5   2    5.90    5.30
  -3  -5  -2   68.99   14.30
  -3  -5  -2   59.59   10.50
  -3  -5  -2   53.49   12.40
  -3  -5  -2   68.09   12.10
  -3  -5  -2   38.80   10.30
  -3  -5  -2   65.39   13.20
  -3  -5  -2   49.10   12.00
  -3  -5  -2   42.80    9.90
   3   5   2   50.39   10.10
   3   5   2   69.39   13.70
   3   5   2   61.79   12.40
   3   5   2   60.79   13.30
   3   5   2   52.39    7.30
   3   5   2   68.79   13.70
   3   5   2   58.79   12.50
   3   5   2   71.69   12.80
   3   5   2   53.19   11.70
  -4  -5  -2  210.08   25.40
  -4  -5  -2  240.88   22.80
  -4  -5  -2  220.18   19.00
  -4  -5  -2  257.67   17.00
  -4  -5  -2  194.08   23.20
   4   5   2  237.18   19.20
   4   5   2  285.97   23.20
   4   5   2  226.98   30.20
   4   5   2  225.78   20.90
   4   5   2  227.58   14.70
  -5  -5  -2   35.30   11.80
  -5  -5  -2   42.90   12.70
  -5  -5  -2   31.90    7.30
  -5  -5  -2   36.60   12.40
  -5  -5  -2   42.10   12.70
   5   5   2   63.29   16.00
   5   5   2   33.70   12.40
   5   5   2   64.29   15.30
  -6  -5  -2    9.30   10.20
  -6  -5  -2   35.50   13.50
  -6  -5  -2   41.00   12.30
  -6  -5  -2   38.70   13.20
  -6  -5  -2   38.20    6.10
   6   5   2   22.30   13.10
   6   5   2   20.60   13.50
   6   5   2   18.50   11.90
  -7  -5  -2   27.80   12.70
  -7  -5  -2   14.50   10.30
  -7  -5  -2   17.60   12.20
  -7  -5  -2   25.50   14.10
   7   5   2   13.30   12.20
   7   5   2   42.30   17.00
   7   5   2    0.30    9.60
  -8  -5  -2   20.50   14.20
  -8  -5  -2    6.50    9.80
  -8  -5  -2    6.30    9.90
  -8  -5  -2   10.60   10.80
  -8  -5  -2   -0.20    8.20
   8   5   2   -2.00   12.30
   8   5   2   -5.50   11.00
   8   5   2   13.60   10.90
  -9  -5  -2   -5.80   12.10
  -9  -5  -2    3.50    9.70
  -9  -5  -2   13.20   13.10
  -9  -5  -2    1.40   11.40
   9   5   2  -15.60   13.10
   9   5   2   -6.60   11.70
   9   5   2   -3.10   11.30
   9  -6  -2    1.40    6.90
   9  -6  -2    4.80   11.80
   9  -6  -2   -8.30    6.40
  -9   6   2   -4.90    5.70
  -9   6   2   16.40   11.90
   8  -6  -2   38.00   10.00
   8  -6  -2   15.30    8.40
   8  -6  -2   33.50   15.20
  -8   6   2   17.70   11.10
  -8   6   2   56.09   16.60
  -8   6   2   24.00    6.40
   7  -6  -2   76.99   12.30
   7  -6  -2   83.09    7.60
   7  -6  -2   68.79   13.70
   7  -6  -2   91.59   16.30
   7  -6  -2   88.99   13.00
   7  -6  -2   70.39   12.60
  -7   6   2   96.09   20.30
  -7   6   2   87.69   18.40
  -7   6   2   81.49    9.70
   6  -6  -2  338.17   21.10
   6  -6  -2  434.46   23.60
   6  -6  -2  357.76   15.40
   6  -6  -2  331.07   27.10
   6  -6  -2  368.86   20.00
   6  -6  -2  341.77   17.40
   6  -6  -2  431.46   33.40
  -6   6   2  364.66   16.50
  -6   6   2  404.36   30.70
  -6   6   2  404.16   29.50
   5  -6  -2   44.60    8.80
   5  -6  -2   35.60    7.70
   5  -6  -2   37.10   11.90
   5  -6  -2   35.60    8.30
   5  -6  -2   50.19   10.60
   5  -6  -2   36.70    7.00
  -5   6   2   37.50    5.40
  -5   6   2   43.20   12.70
  -5   6   2   35.80   11.20
   4  -6  -2  160.88   16.00
   4  -6  -2  174.28   14.20
   4  -6  -2  151.78    9.90
   4  -6  -2  196.08   19.50
   4  -6  -2  143.99   14.80
   4  -6  -2  141.19   13.10
   4  -6  -2  183.88   15.90
  -4   6   2  181.38   16.40
  -4   6   2  151.98    8.90
  -4   6   2  153.48   20.70
  -4   6   2  171.38   21.90
   3  -6  -2   25.80    7.80
   3  -6  -2   34.90    8.30
   3  -6  -2   22.20    6.40
   3  -6  -2   28.80    8.30
   3  -6  -2   24.40    8.30
   3  -6  -2   13.60    8.10
   3  -6  -2   25.90    8.40
   3  -6  -2   18.70    3.20
   3  -6  -2   15.10    5.90
  -3   6   2   21.50    7.00
  -3   6   2   24.80    7.60
  -3   6   2   13.50    8.60
  -3   6   2   19.50    9.20
  -3   6   2   17.10    7.90
  -3   6   2   17.20    3.60
   2  -6  -2  315.27   20.60
   2  -6  -2  287.07   19.00
   2  -6  -2  330.57   24.10
   2  -6  -2  292.47   21.60
   2  -6  -2  291.67   21.30
   2  -6  -2  316.77   19.10
  -2   6   2  326.07   23.20
  -2   6   2  291.97   14.70
  -2   6   2  295.57   16.80
  -2   6   2  271.67   13.00
  -2   6   2  309.77   21.20
  -2   6   2  281.77   20.20
  -2   6   2  303.37   16.50
  -2   6   2  272.87   16.20
  -2   6   2  310.67   21.80
   1  -6  -2 1226.58   53.29
   1  -6  -2 1222.28   47.60
   1  -6  -2 1187.68   45.20
   1  -6  -2 1194.48   49.60
   1  -6  -2 1209.38   47.90
   1  -6  -2 1141.79   48.30
   1  -6  -2 1145.29   43.80
  -1   6   2 1234.68   43.70
  -1   6   2 1151.78   31.20
  -1   6   2 1165.48   39.90
  -1   6   2 1195.78   48.50
  -1   6   2 1197.08   37.20
  -1   6   2 1201.08   48.10
  -1   6   2 1238.68   45.10
  -1   6   2 1241.28   47.00
  -1   6   2 1126.59   43.80
  -1   6   2 1249.18   47.10
  -1   6   2 1179.98   40.10
   0  -6  -2 1285.97   45.00
   0  -6  -2 1281.97   50.69
   0  -6  -2 1347.27   52.29
   0  -6  -2 1277.87   48.90
   0  -6  -2 1228.38   50.69
   0  -6  -2 1266.07   52.29
   0  -6  -2 1221.58   46.40
   0   6   2 1321.67   46.00
   0   6   2 1354.76   48.70
   0   6   2 1310.97   50.09
   0   6   2 1320.97   45.30
   0   6   2 1299.07   49.60
   0   6   2 1301.87   48.10
   0   6   2 1265.57   37.70
   0   6   2 1268.57   47.50
  -1  -6  -2 1486.95   52.39
  -1  -6  -2 1404.26   51.39
  -1  -6  -2 1373.66   54.39
  -1  -6  -2 1396.56   56.89
  -1  -6  -2 1344.47   55.29
  -1  -6  -2 1490.15   55.09
  -1  -6  -2 1315.27   52.39
   1   6   2 1349.86   54.29
   1   6   2 1457.95   45.10
   1   6   2 1480.65   54.19
   1   6   2 1398.46   51.89
   1   6   2 1378.66   56.09
   1   6   2 1382.56   50.59
   1   6   2 1409.76   52.69
   1   6   2 1436.86   52.19
   1   6   2 1474.45   51.59
  -2  -6  -2   12.80    8.00
  -2  -6  -2   -1.60    5.70
  -2  -6  -2   11.40    7.10
  -2  -6  -2   15.80    9.20
  -2  -6  -2    5.60    6.60
  -2  -6  -2   22.40    9.30
   2   6   2   15.50    6.90
   2   6   2    8.80    6.60
   2   6   2   17.60    8.20
   2   6   2   12.60    7.20
   2   6   2   10.80    7.20
   2   6   2   15.90    9.10
   2   6   2   12.20    8.00
   2   6   2   19.40    7.40
   2   6   2    7.60    6.70
  -3  -6  -2   51.39   11.00
  -3  -6  -2   53.89   13.60
  -3  -6  -2   42.10   14.60
  -3  -6  -2   50.29   11.40
  -3  -6  -2   59.69   14.70
   3   6   2   55.89   13.60
   3   6   2   49.70   13.00
   3   6   2   66.29   13.10
   3   6   2   51.59   12.70
  -4  -6  -2    7.00    8.60
  -4  -6  -2   28.20   10.80
  -4  -6  -2   15.20   11.30
  -4  -6  -2   30.30    8.40
  -4  -6  -2   22.40    9.60
   4   6   2   19.30   11.80
   4   6   2   25.70   10.20
   4   6   2   23.70   10.40
   4   6   2   15.50    7.90
  -5  -6  -2   79.19   17.80
  -5  -6  -2   62.09   16.20
  -5  -6  -2   88.59   17.80
  -5  -6  -2   96.49   13.40
  -5  -6  -2   95.19   19.60
   5   6   2  101.49   19.10
   5   6   2   91.69   16.80
   5   6   2   92.59   19.00
   5   6   2  109.49   20.10
  -6  -6  -2   47.90   16.10
  -6  -6  -2   73.49   17.90
  -6  -6  -2   80.19   17.60
  -6  -6  -2   64.79   17.80
  -6  -6  -2   53.59    8.50
   6   6   2   43.40   13.40
   6   6   2   52.49   15.10
   6   6   2   52.99   15.80
   6   6   2   31.80   12.70
  -7  -6  -2   24.70   12.30
  -7  -6  -2   33.10   14.00
  -7  -6  -2   27.60   15.80
  -7  -6  -2   15.70   11.20
   7   6   2    7.10   13.60
   7   6   2   13.00   13.00
   7   6   2   -8.60    9.80
  -8  -6  -2  -11.90    9.50
  -8  -6  -2    7.70   12.60
  -8  -6  -2   -4.20    9.10
   8   6   2    7.30   13.80
   8   6   2   -2.00   10.20
   9  -7  -2    3.50    8.10
   9  -7  -2   -4.40   13.30
  -9   7   2   33.50   15.30
  -9   7   2   18.70   12.10
   8  -7  -2   53.99   18.00
   8  -7  -2   89.29   18.00
   8  -7  -2  106.19   15.90
  -8   7   2   89.79   20.70
  -8   7   2  104.79   22.30
   7  -7  -2   95.49   18.80
   7  -7  -2   76.39   10.10
   7  -7  -2   77.59   13.60
   7  -7  -2  117.29   15.60
  -7   7   2  138.09   22.70
  -7   7   2   92.19   19.90
   6  -7  -2   18.30    5.60
   6  -7  -2   21.40    9.10
   6  -7  -2   18.00    6.40
   6  -7  -2   30.30    6.90
   6  -7  -2   34.10   12.60
   6  -7  -2   17.00    5.00
  -6   7   2   14.80   10.90
  -6   7   2   33.40   11.70
   5  -7  -2   19.50    7.40
   5  -7  -2   18.30    9.10
   5  -7  -2   15.10    6.10
   5  -7  -2   12.50    4.40
   5  -7  -2   25.30   10.40
   5  -7  -2   17.60    7.50
  -5   7   2   38.30   12.80
  -5   7   2   25.70   10.80
  -5   7   2   31.40   11.10
   4  -7  -2  254.27   19.40
   4  -7  -2  289.37   25.40
   4  -7  -2  261.37   11.20
   4  -7  -2  271.67   20.50
   4  -7  -2  269.77   18.60
   4  -7  -2  285.87   21.80
   4  -7  -2  294.27   22.10
  -4   7   2  325.57   22.20
  -4   7   2  265.57   10.80
  -4   7   2  267.57   23.50
  -4   7   2  283.77   25.50
  -4   7   2  264.97   24.20
  -4   7   2  260.57   10.50
   3  -7  -2    9.30    5.60
   3  -7  -2    9.20    7.40
   3  -7  -2    9.80    8.70
   3  -7  -2    8.10    6.90
  -3   7   2   16.80    9.50
  -3   7   2    3.10    6.80
  -3   7   2    6.10    4.90
  -3   7   2   -4.00    4.60
  -3   7   2   18.10    9.70
  -3   7   2    5.20    3.10
  -3   7   2    8.20    3.20
   2  -7  -2   -4.90    4.90
   2  -7  -2    0.30    5.30
   2  -7  -2    9.10    6.40
   2  -7  -2   -3.50    4.10
   2  -7  -2   -2.60    4.70
  -2   7   2    2.80    2.60
  -2   7   2    1.80    6.20
  -2   7   2   -2.70    4.70
  -2   7   2   -2.00    2.40
  -2   7   2    3.30    3.90
  -2   7   2   -6.20    5.90
  -2   7   2   -0.40    6.10
  -2   7   2    6.60    4.70
   1  -7  -2   -6.40    6.40
   1  -7  -2   14.60    7.80
   1  -7  -2    1.30    5.00
   1  -7  -2   -0.40    4.50
   1  -7  -2   16.90    9.00
   1  -7  -2   16.80    7.50
  -1   7   2   13.50    7.50
  -1   7   2    1.40    4.60
  -1   7   2   17.50    8.40
  -1   7   2    6.50    6.30
  -1   7   2    5.70    6.10
  -1   7   2    5.00    4.10
  -1   7   2    7.20    3.40
  -1   7   2    4.30    6.30
  -1   7   2   12.00    4.60
  -1   7   2    5.70    7.20
   0  -7  -2  708.93   31.10
   0  -7  -2  673.83   36.80
   0  -7  -2  631.54   31.60
   0  -7  -2  706.83   35.60
   0  -7  -2  660.43   37.80
   0  -7  -2  722.33   38.30
   0   7   2  657.33   22.30
   0   7   2  646.24   35.10
   0   7   2  698.53   33.60
   0   7   2  732.63   35.40
   0   7   2  706.83   34.50
   0   7   2  636.14   30.30
   0   7   2  693.83   30.60
   0   7   2  640.24   32.40
   0   7   2  646.04   18.00
  -1  -7  -2  388.66   24.20
  -1  -7  -2  321.07   26.30
  -1  -7  -2  327.17   26.30
  -1  -7  -2  292.07   24.10
  -1  -7  -2  343.67   26.10
   1   7   2  328.87   17.10
   1   7   2  349.27   23.40
   1   7   2  322.67   25.00
   1   7   2  317.27   23.90
   1   7   2  337.27   25.20
   1   7   2  339.07   23.30
   1   7   2  361.26   25.30
   1   7   2  372.56   23.90
  -2  -7  -2  252.97   20.80
  -2  -7  -2  253.47   24.80
  -2  -7  -2  269.27   22.80
  -2  -7  -2  294.17   23.30
  -2  -7  -2  255.57   24.80
   2   7   2  292.37   22.80
   2   7   2  262.37   22.90
   2   7   2  260.37   17.50
   2   7   2  303.77   23.30
   2   7   2  265.17   22.00
   2   7   2  273.47   21.70
   2   7   2  295.07   21.70
  -3  -7  -2   58.99   14.90
  -3  -7  -2   65.79   17.20
  -3  -7  -2   54.79   12.40
  -3  -7  -2  107.69   19.30
   3   7   2   68.29   14.10
   3   7   2   68.49   15.20
   3   7   2   53.39   12.80
   3   7   2   79.19   16.30
  -4  -7  -2    0.60    8.00
  -4  -7  -2   -1.70    8.70
  -4  -7  -2    2.70    6.00
  -4  -7  -2   -9.10    6.60
   4   7   2    4.40    8.00
   4   7   2    8.40   10.30
   4   7   2   -0.10    5.80
   4   7   2    9.50    7.90
  -5  -7  -2   50.09   11.00
  -5  -7  -2   27.90   11.50
  -5  -7  -2   59.19   16.70
  -5  -7  -2   53.39   16.10
   5   7   2   40.00   14.70
   5   7   2   34.20   16.70
   5   7   2   34.60   13.50
   5   7   2   52.79   14.00
  -6  -7  -2   29.90    6.20
  -6  -7  -2   33.10   15.20
  -6  -7  -2   29.30   14.90
  -6  -7  -2   16.10   10.70
  -6  -7  -2   31.60    9.00
   6   7   2   30.70   11.60
   6   7   2   25.50   13.80
   6   7   2   40.60   16.20
   6   7   2   21.50   13.50
  -7  -7  -2   13.70   12.50
  -7  -7  -2   32.70   15.60
  -7  -7  -2    8.00   11.30
   7   7   2   45.40   17.60
   7   7   2   24.90   11.90
   7   7   2   28.00   16.30
  -8  -7  -2   22.10   13.20
  -8  -7  -2   24.90   14.10
  -8  -7  -2    6.60   13.30
   8   7   2   16.10   14.70
   8   7   2   15.50   15.00
   8   7   2   26.30   13.50
   8   7   2    4.80   11.30
   8  -8  -2    1.70    4.50
   8  -8  -2    1.00    7.20
   8  -8  -2   -1.30    8.50
  -8   8   2  -12.00    9.20
  -8   8   2   -4.00    9.30
   7  -8  -2    4.40    3.30
   7  -8  -2    5.30    3.40
   7  -8  -2   31.70   13.30
   7  -8  -2   10.90    6.40
   7  -8  -2   -4.90    5.10
   7  -8  -2   11.90    8.10
  -7   8   2   10.50   11.50
  -7   8   2   19.90   11.10
   6  -8  -2   94.29   14.40
   6  -8  -2   88.19    8.80
   6  -8  -2   75.19   11.60
   6  -8  -2  115.69   21.90
  -6   8   2  115.89   19.90
  -6   8   2  101.39   19.50
   5  -8  -2  136.69   17.90
   5  -8  -2  137.09    7.10
   5  -8  -2  126.59   17.90
   5  -8  -2  162.28   24.60
  -5   8   2  151.28   23.70
  -5   8   2  143.29   20.30
  -5   8   2  159.38   23.50
  -5   8   2  112.19   20.80
   4  -8  -2  655.73   40.50
   4  -8  -2  576.04   34.40
   4  -8  -2  617.84   32.60
  -4   8   2  543.65   30.60
  -4   8   2  584.94   36.20
  -4   8   2  577.44   37.40
  -4   8   2  504.85   35.70
   3  -8  -2  502.95   35.10
   3  -8  -2  459.75   36.60
   3  -8  -2  465.65   29.30
   3  -8  -2  489.05   28.30
  -3   8   2  493.45   31.50
  -3   8   2  497.55   33.50
  -3   8   2  443.96   16.60
  -3   8   2  502.25   25.60
  -3   8   2  517.55   35.00
   2  -8  -2   -0.50    7.10
   2  -8  -2    9.10    6.50
   2  -8  -2   -4.20    6.00
   2  -8  -2   -0.50    7.00
  -2   8   2   -0.40    3.30
  -2   8   2    2.00    4.90
  -2   8   2   -3.50    5.80
  -2   8   2   -1.60    3.60
  -2   8   2   -6.70    6.90
  -2   8   2   -3.40    2.30
  -2   8   2    3.00    5.10
  -2   8   2    3.30    8.10
   1  -8  -2   19.00   10.50
   1  -8  -2   12.50    9.60
   1  -8  -2    8.10    7.30
  -1   8   2   23.70    6.50
  -1   8   2    9.60    7.70
  -1   8   2   17.10    8.70
  -1   8   2   19.40    4.00
  -1   8   2   21.60    7.00
  -1   8   2    0.50    5.50
  -1   8   2   18.20    8.20
   0  -8  -2  103.39   14.20
   0  -8  -2   93.39   15.10
   0  -8  -2   96.59   17.80
   0  -8  -2  116.29   20.60
   0  -8  -2  118.39   20.20
   0   8   2   99.29   17.70
   0   8   2   87.59   15.90
   0   8   2   99.39   14.40
   0   8   2  140.49   18.20
   0   8   2  117.29   15.00
  -1  -8  -2    3.10    6.00
  -1  -8  -2   -1.30    8.00
  -1  -8  -2    0.80    5.50
  -1  -8  -2    5.50    8.20
  -1  -8  -2    1.80    7.80
   1   8   2   15.10    7.40
   1   8   2    5.20    3.90
   1   8   2    8.80    7.20
   1   8   2    2.10    7.40
   1   8   2    7.50    7.40
   1   8   2   -4.40    5.60
   1   8   2   -1.10    7.40
  -2  -8  -2  385.76   28.00
  -2  -8  -2  423.16   32.50
  -2  -8  -2  373.86   30.90
  -2  -8  -2  400.36   29.60
   2   8   2  369.66   29.10
   2   8   2  372.06   26.10
   2   8   2  359.76   21.00
   2   8   2  402.16   27.90
   2   8   2  314.67   26.50
  -3  -8  -2   35.50   13.20
  -3  -8  -2   38.30   13.50
  -3  -8  -2   55.39   15.60
  -3  -8  -2   29.30   12.10
   3   8   2   29.70   11.50
   3   8   2   38.00   13.50
   3   8   2   36.60   12.70
   3   8   2   37.90   11.90
  -4  -8  -2   29.30   12.70
  -4  -8  -2   43.20   12.00
  -4  -8  -2   38.10   14.50
  -4  -8  -2   57.99   16.50
   4   8   2   42.40   13.30
   4   8   2   42.70   16.50
   4   8   2   73.99   17.20
   4   8   2   43.60   14.90
  -5  -8  -2    9.10   10.70
  -5  -8  -2    7.30   10.10
  -5  -8  -2   16.70   13.10
  -5  -8  -2   16.00    7.00
   5   8   2    8.00   10.00
   5   8   2   35.20   11.90
   5   8   2   30.10   15.20
   5   8   2   13.00   12.20
  -6  -8  -2   14.70   10.90
  -6  -8  -2   -7.10    7.00
  -6  -8  -2   20.00   12.50
  -6  -8  -2    3.10    6.10
  -6  -8  -2    9.80   11.50
   6   8   2   22.50   14.60
   6   8   2   15.10   12.20
   6   8   2   10.50   12.60
   6   8   2    7.30   11.00
  -7  -8  -2    0.30   12.50
  -7  -8  -2   -5.80    5.90
  -7  -8  -2   -5.80   10.90
  -7  -8  -2   11.00   12.30
   7   8   2  -25.60    8.60
   7   8   2   -2.80   13.00
   7   8   2   -0.70    9.10
   7   8   2   14.50   14.30
   8  -9  -2   18.30   11.10
   8  -9  -2   10.40    8.60
   8  -9  -2    4.00    5.50
  -8   9   2   13.00   11.90
  -8   9   2   -4.60   10.20
   7  -9  -2    9.60   11.80
   7  -9  -2   -8.20    5.90
   7  -9  -2    0.20    4.80
   7  -9  -2    3.10    6.50
   7  -9  -2    0.30    3.20
  -7   9   2    1.30    8.60
  -7   9   2    5.50   10.30
   6  -9  -2   -0.60    7.20
   6  -9  -2   -5.60    8.20
   6  -9  -2   -3.80    5.90
  -6   9   2    6.30    8.80
  -6   9   2   16.90   12.40
   5  -9  -2   54.99   16.30
   5  -9  -2   34.70   11.20
   5  -9  -2   26.30   10.10
  -5   9   2   44.90   14.30
  -5   9   2   34.00   14.20
  -5   9   2   29.40   10.60
  -5   9   2   22.40   12.00
   4  -9  -2  122.29   18.70
   4  -9  -2  117.99   22.90
   4  -9  -2  147.19   21.70
  -4   9   2  120.59   20.80
  -4   9   2  122.19   22.10
  -4   9   2  154.48   18.30
  -4   9   2  127.19   22.10
   3  -9  -2  269.27   23.50
   3  -9  -2  278.97   33.40
   3  -9  -2  252.37   25.50
  -3   9   2  247.58   12.00
  -3   9   2  252.07   17.80
  -3   9   2  272.27   27.50
  -3   9   2  314.07   27.00
  -3   9   2  265.37   26.90
   2  -9  -2  265.57   24.70
   2  -9  -2  268.17   26.70
   2  -9  -2  245.38   25.20
  -2   9   2  248.58   23.90
  -2   9   2  272.07   18.30
  -2   9   2  256.07   15.80
  -2   9   2  257.97   25.10
  -2   9   2  279.27   19.00
  -2   9   2  239.58   29.20
  -2   9   2  249.48   14.70
   1  -9  -2  202.88   27.00
   1  -9  -2  199.58   26.70
   1  -9  -2  228.38   30.80
  -1   9   2  212.38   27.40
  -1   9   2  199.48   15.50
  -1   9   2  215.48   20.20
  -1   9   2  251.27   22.80
  -1   9   2  208.38   16.60
  -1   9   2  237.38   22.80
   0  -9  -2   57.99   16.90
   0  -9  -2   50.39   15.40
   0  -9  -2   63.39   12.00
   0  -9  -2   56.99   15.90
   0   9   2   60.49   15.10
   0   9   2   54.79   13.30
   0   9   2   44.20   11.70
   0   9   2   53.99   15.30
   0   9   2   69.39   14.90
   0   9   2   76.99   16.40
   0   9   2   40.50   11.00
  -1  -9  -2   89.19   18.90
  -1  -9  -2   85.29   19.30
  -1  -9  -2   85.19   18.70
  -1  -9  -2   71.69   14.70
   1   9   2  118.29   20.40
   1   9   2   82.19   16.50
   1   9   2  100.79   17.20
   1   9   2   58.39    7.70
   1   9   2   67.69   15.00
  -2  -9  -2  165.98   23.70
  -2  -9  -2  169.78   27.80
  -2  -9  -2  158.28   25.20
  -2  -9  -2  205.18   25.20
   2   9   2  159.08   13.90
   2   9   2  161.68   22.30
   2   9   2  175.68   24.50
   2   9   2  159.38   21.80
   2   9   2  119.69   21.20
  -3  -9  -2   73.69   16.70
  -3  -9  -2  114.49   23.40
  -3  -9  -2  109.49   22.80
  -3  -9  -2   79.69   17.60
   3   9   2   94.89   18.10
   3   9   2   78.79   16.80
   3   9   2  101.49   19.40
   3   9   2   92.79   13.90
   3   9   2  104.89   20.10
  -4  -9  -2   61.39   18.60
  -4  -9  -2   92.59   20.70
  -4  -9  -2   48.60   14.20
  -4  -9  -2   57.89   17.30
   4   9   2   42.60   13.50
   4   9   2  106.09   21.60
   4   9   2   63.49   13.00
   4   9   2   36.00   13.70
   4   9   2   51.29   13.60
  -5  -9  -2    5.70   12.30
  -5  -9  -2   31.60   11.30
  -5  -9  -2   14.10   10.00
  -5  -9  -2   22.90   14.70
  -5  -9  -2    4.90   12.70
   5   9   2   -3.40    9.70
   5   9   2    5.50   10.90
   5   9   2   15.60   13.30
   5   9   2   -6.90    8.70
   5   9   2   16.60    9.90
  -6  -9  -2   -0.30   12.70
  -6  -9  -2   -5.60   13.30
  -6  -9  -2    0.00    7.90
  -6  -9  -2   13.40   15.00
   6   9   2   14.10   12.00
   6   9   2    6.70    9.90
   6   9   2   14.60   13.20
   6   9   2    2.60   11.40
   7 -10  -2    6.70    8.30
   7 -10  -2   -5.10    6.70
   7 -10  -2    1.20   11.30
  -7  10   2    1.60   10.60
  -7  10   2   26.10   12.40
   6 -10  -2   -8.00    8.20
   6 -10  -2    8.40    7.80
   6 -10  -2  -10.70    8.50
  -6  10   2   10.70   11.60
  -6  10   2   15.10   10.20
   5 -10  -2   17.40   10.50
   5 -10  -2   21.90    9.90
   5 -10  -2   42.50   16.50
  -5  10   2   46.00   16.30
  -5  10   2   35.50   12.30
  -5  10   2   59.89   17.30
  -5  10   2   31.00   10.30
   4 -10  -2  160.28   24.10
   4 -10  -2  133.49   24.00
   4 -10  -2  107.89   19.30
  -4  10   2  122.79   23.70
  -4  10   2  127.39   16.90
  -4  10   2  154.68   24.80
  -4  10   2  172.28   27.20
   3 -10  -2  -13.00    8.70
   3 -10  -2    0.20    6.80
   3 -10  -2    3.10    9.60
  -3  10   2  -10.60    8.70
  -3  10   2   -1.60    7.30
  -3  10   2    5.40    9.10
  -3  10   2    0.00    5.20
  -3  10   2    0.40    2.20
   2 -10  -2   23.80   11.50
   2 -10  -2   12.70   11.40
   2 -10  -2   11.10   12.00
  -2  10   2   27.20   12.60
  -2  10   2   16.10   10.00
  -2  10   2   13.00    5.60
  -2  10   2   17.00    6.70
  -2  10   2    6.90    7.70
  -2  10   2   20.80   10.40
   1 -10  -2   19.10   12.70
   1 -10  -2   51.49   17.20
   1 -10  -2   46.10   15.40
  -1  10   2   38.30   14.30
  -1  10   2   29.00   12.50
  -1  10   2   46.90   13.20
  -1  10   2   32.40   10.70
  -1  10   2   35.80   10.30
  -1  10   2   27.50   12.70
   0 -10  -2  102.59   21.90
   0 -10  -2   51.79   16.50
   0 -10  -2   72.89   18.50
   0  10   2   41.60   11.80
   0  10   2   74.49   15.80
   0  10   2   71.49   16.30
   0  10   2   69.29   14.60
   0  10   2   71.89   18.60
   0  10   2   43.70   12.20
   0  10   2   82.29   17.10
  -1 -10  -2  105.89   22.70
  -1 -10  -2  118.09   23.80
  -1 -10  -2  189.18   27.50
  -1 -10  -2  141.59   19.50
   1  10   2  173.78   26.20
   1  10   2  150.88    9.10
   1  10   2  135.19    8.90
   1  10   2  166.28   23.00
   1  10   2  185.58   23.40
   1  10   2  161.08   23.60
  -2 -10  -2   62.69   15.70
  -2 -10  -2   44.80   15.00
  -2 -10  -2   95.59   22.00
  -2 -10  -2   41.10   15.90
   2  10   2   34.90   12.70
   2  10   2   61.29   16.70
   2  10   2   48.60   14.10
   2  10   2   54.79   15.70
   2  10   2   49.00    8.70
  -3 -10  -2   18.50   15.10
  -3 -10  -2   41.90   15.40
  -3 -10  -2   49.30   15.40
  -3 -10  -2   11.10   13.50
   3  10   2   46.50   13.80
   3  10   2   22.50   12.30
   3  10   2   32.50   12.10
   3  10   2   34.90    8.80
   3  10   2    1.90    9.50
  -4 -10  -2   13.30   10.80
  -4 -10  -2   41.20   14.80
  -4 -10  -2   15.50   14.50
  -4 -10  -2    6.80   13.70
   4  10   2   16.10   11.30
   4  10   2   -8.30    7.60
   4  10   2   23.30   12.90
   4  10   2    0.60    6.70
   4  10   2   18.30   13.60
  -5 -10  -2    7.60   13.10
  -5 -10  -2   11.10   13.50
  -5 -10  -2   17.20   13.60
   5  10   2   25.00   11.30
   5  10   2   17.70   12.10
   5  10   2    9.30    9.80
   5  10   2    8.50   11.50
   5  10   2    3.40   11.40
   6 -11  -2    5.10   14.00
   6 -11  -2   30.20   13.00
   6 -11  -2   -3.80    8.60
  -6  11   2    0.00    9.20
  -6  11   2   10.80   14.50
   5 -11  -2  119.79   21.40
   5 -11  -2   98.39   18.90
  -5  11   2  141.59   27.50
  -5  11   2  118.59   24.10
  -5  11   2  124.59   17.80
  -5  11   2  114.69   22.30
   4 -11  -2    4.10    9.70
   4 -11  -2   16.50   13.00
   4 -11  -2    2.30    9.80
  -4  11   2    7.50   11.30
  -4  11   2   -6.00   11.00
  -4  11   2   10.90    6.60
  -4  11   2    4.10   11.00
   3 -11  -2   13.20   12.80
   3 -11  -2   29.60   13.60
   3 -11  -2    0.50    8.60
  -3  11   2    4.90   10.10
  -3  11   2    9.60   12.20
  -3  11   2   12.50   12.10
   2 -11  -2   85.79   22.00
   2 -11  -2   81.49   19.00
   2 -11  -2   82.79   19.90
  -2  11   2   79.19   18.10
  -2  11   2   39.40    9.50
  -2  11   2   58.19   15.90
  -2  11   2   64.69   11.60
  -2  11   2   86.39   21.00
  -2  11   2   85.29   18.30
   1 -11  -2   58.29   17.30
   1 -11  -2   69.69   19.60
   1 -11  -2   92.49   23.00
  -1  11   2   54.69   15.50
  -1  11   2   63.29   12.50
  -1  11   2   46.50   16.90
  -1  11   2   61.59   20.00
  -1  11   2   84.39   19.50
   0 -11  -2   46.30   17.10
   0 -11  -2   36.60   17.10
   0 -11  -2   54.29   18.00
   0  11   2   33.50   13.20
   0  11   2   36.20   14.10
   0  11   2   59.49   16.90
   0  11   2   45.20   12.70
  -1 -11  -2   18.10   12.10
  -1 -11  -2  -13.40    8.70
  -1 -11  -2   -0.70    7.40
  -1 -11  -2    0.50   10.20
   1  11   2    1.50    9.90
   1  11   2   11.60   10.50
   1  11   2   -5.50    5.80
   1  11   2    9.10   10.40
   1  11   2    4.20    9.50
  -2 -11  -2  -11.70    9.90
  -2 -11  -2   -5.80   11.80
  -2 -11  -2    3.80   12.60
  -2 -11  -2   -4.60    7.90
   2  11   2  -10.80    8.30
   2  11   2   -1.70    7.10
   2  11   2   -1.90    5.70
   2  11   2  -13.60    7.50
   2  11   2    7.10   11.30
   2  11   2    0.50    4.20
  -3 -11  -2    2.60   11.50
  -3 -11  -2    3.30    9.70
  -3 -11  -2   13.10   13.10
  -3 -11  -2   -2.30   11.60
   3  11   2    6.80   11.40
   3  11   2   -0.40    5.50
   3  11   2   17.60   12.60
   3  11   2   -5.60    7.20
  -4 -11  -2   17.40   13.70
  -4 -11  -2   16.20   14.50
  -4 -11  -2    9.90   13.10
  -4 -11  -2  -12.90    9.70
   4  11   2   40.40   16.90
   4  11   2    5.70   10.80
   4  11   2   15.80   11.30
   4  11   2   -5.70   10.90
   4  11   2    4.40    7.00
   4 -12  -2   25.30   12.50
   4 -12  -2   36.70   13.80
   4 -12  -2   16.50   14.60
  -4  12   2   60.69   18.90
  -4  12   2   25.30   14.60
  -4  12   2   40.50   17.10
   3 -12  -2   34.80   15.90
   3 -12  -2   68.99   18.50
   3 -12  -2   27.40   15.20
  -3  12   2   54.49   18.70
   2 -12  -2   71.29   20.90
   2 -12  -2   57.19   18.10
   2 -12  -2   36.30   17.30
  -2  12   2   56.19   12.60
  -2  12   2   71.89   20.80
  -2  12   2   46.80   17.30
  -2  12   2   72.89   21.20
  -2  12   2   35.90   11.20
   1 -12  -2   61.19   23.70
   1 -12  -2   64.19   21.20
   1 -12  -2   85.29   23.70
  -1  12   2   88.29   19.20
  -1  12   2   78.59   20.50
  -1  12   2   58.69   12.80
   0 -12  -2   28.00   16.90
   0 -12  -2   20.30   17.40
   0 -12  -2    1.50   16.50
   0  12   2   18.40   15.80
   0  12   2   28.50   14.10
   0  12   2   35.60   12.80
   0  12   2   44.80   15.70
  -1 -12  -2   21.60   17.10
  -1 -12  -2   15.20   22.40
  -1 -12  -2  -16.00   10.10
   1  12   2   13.30   12.40
   1  12   2   20.50   13.20
   1  12   2   20.10   11.20
   1  12   2    9.10   12.20
   1  12   2    8.80   18.70
  -2 -12  -2   14.30   15.80
  -2 -12  -2  -16.80    7.10
  -2 -12  -2    1.70   12.70
  -2 -12  -2   21.20   15.90
   2  12   2    3.20    9.80
   2  12   2   -7.70    8.50
   2  12   2   -2.80   11.10
   1  13  -3    5.70    9.90
   1  13  -3   32.80   14.00
   1  13  -3   32.50   15.50
   1  13  -3   30.10   12.40
  -1 -13   3    8.70   12.90
  -1 -13   3    9.00   16.80
  -1 -13   3   30.00   17.00
  -1 -13   3    6.90    9.40
   0  13  -3   20.60   15.40
   0  13  -3   15.40    8.60
   0  13  -3   13.20   10.40
   0  13  -3   24.20   17.10
   0 -13   3   17.80   13.80
   0 -13   3   21.80   13.30
   0 -13   3   26.30   10.70
   0 -13   3   49.60   18.60
  -1  13  -3    4.50   13.20
  -1  13  -3   -4.10    9.60
  -1  13  -3   -1.70    8.50
   1 -13   3    3.10   11.10
   1 -13   3   -1.90   13.80
   1 -13   3   15.40   17.10
  -2  13  -3   -8.50    8.00
  -2  13  -3   -0.70   12.00
  -2  13  -3   -9.40    9.20
   2 -13   3   -3.30   12.00
   2 -13   3   10.80   11.50
   2 -13   3    1.80   12.40
   3  12  -3   65.99   14.10
   3  12  -3   93.29   24.60
   3  12  -3   69.79   18.80
  -3 -12   3  134.69   28.30
  -3 -12   3   92.59   20.50
  -3 -12   3  107.69   23.80
  -3 -12   3   89.19   23.70
   2  12  -3   94.69   19.10
   2  12  -3   86.99   14.20
   2  12  -3   89.99   16.40
   2  12  -3   78.99   21.50
  -2 -12   3   79.39   16.90
  -2 -12   3   67.59   21.00
  -2 -12   3   96.69   25.00
  -2 -12   3   63.59   20.60
   1  12  -3    6.80   12.00
   1  12  -3    5.30   10.30
   1  12  -3   10.00    9.70
   1  12  -3    7.20    7.80
  -1 -12   3  -18.90    9.70
  -1 -12   3    3.30   11.70
  -1 -12   3   22.70   13.70
  -1 -12   3    6.40    7.50
   0  12  -3   22.20   11.10
   0  12  -3    3.00   10.90
   0  12  -3   13.30   12.00
   0  12  -3   12.30    7.80
   0  12  -3   14.80    8.40
   0 -12   3    3.50   13.30
   0 -12   3  -12.10   11.00
   0 -12   3   12.40   13.40
   0 -12   3    2.90    6.70
  -1  12  -3   14.40   14.20
  -1  12  -3   15.70   13.20
  -1  12  -3    2.30    7.30
   1 -12   3   -7.70   10.00
   1 -12   3    4.00    9.50
   1 -12   3   -3.40    8.00
   1 -12   3   -7.00    4.90
  -2  12  -3   21.10   14.40
   2 -12   3   -1.80    5.30
   2 -12   3   12.50   12.10
   2 -12   3   12.00   12.00
  -3  12  -3   75.19   20.60
  -3  12  -3   49.50   21.10
  -3  12  -3   52.09   14.30
   3 -12   3   75.39   20.90
   3 -12   3   31.60   14.90
   3 -12   3   37.10   13.50
  -4  12  -3   45.10   17.00
  -4  12  -3   32.00   17.00
  -4  12  -3   44.80   13.80
   4 -12   3   36.50   16.40
   4 -12   3   33.00   13.60
   4 -12   3   43.60   16.50
   5  11  -3   -1.20   12.10
   5  11  -3   12.90   12.00
   5  11  -3   12.40   13.00
   5  11  -3    4.30   10.50
  -5 -11   3   13.80   11.20
  -5 -11   3   14.80   13.80
  -5 -11   3    1.00   12.50
  -5 -11   3    2.30   12.50
   4  11  -3   16.00   13.70
   4  11  -3    7.40    7.80
   4  11  -3    9.70   12.50
   4  11  -3   -5.70   11.30
  -4 -11   3   14.10   12.00
  -4 -11   3    7.80   11.50
  -4 -11   3   26.60   12.70
  -4 -11   3    8.10   11.50
   3  11  -3   58.19   12.40
   3  11  -3   27.30    9.10
   3  11  -3   53.49   17.10
   3  11  -3   80.19   19.40
   3  11  -3   78.29   19.50
  -3 -11   3   39.80   13.90
  -3 -11   3   68.29   19.40
  -3 -11   3   49.80   18.60
  -3 -11   3   38.80   16.30
  -3 -11   3   57.39   16.00
   2  11  -3   55.69   17.10
   2  11  -3   38.90   14.70
   2  11  -3   38.50   10.20
   2  11  -3   31.40   12.60
   2  11  -3   63.39   13.90
  -2 -11   3   40.20   12.70
  -2 -11   3   56.89   19.50
  -2 -11   3   16.10   11.30
  -2 -11   3    8.40   12.50
   1  11  -3    8.60   11.20
   1  11  -3   12.80    8.90
   1  11  -3    9.60   12.00
  -1 -11   3   15.30    8.90
  -1 -11   3    9.20   11.50
  -1 -11   3   30.40   13.80
  -1 -11   3   -6.60    9.30
   0  11  -3   -6.50    9.30
   0  11  -3   14.10    9.00
   0  11  -3   -3.50    8.80
   0  11  -3   27.50   13.90
   0  11  -3   10.20    7.60
   0 -11   3   -4.00    9.30
   0 -11   3   11.10   12.30
   0 -11   3   12.30    7.00
   0 -11   3    5.10   11.20
  -1  11  -3   57.29   19.60
  -1  11  -3   59.69   18.30
  -1  11  -3   54.89   15.20
   1 -11   3   44.00    7.40
   1 -11   3   87.89   21.30
   1 -11   3   36.70    7.50
   1 -11   3   38.10   15.20
   1 -11   3   45.40   14.10
  -2  11  -3   79.39   20.60
  -2  11  -3   85.99   19.40
  -2  11  -3   63.79   13.50
   2 -11   3   62.69    8.90
   2 -11   3   82.79   17.70
   2 -11   3   64.19   20.30
   2 -11   3   72.29   18.00
  -3  11  -3  121.29   24.40
  -3  11  -3   71.79   14.70
  -3  11  -3   80.19   19.90
   3 -11   3  125.79   25.30
   3 -11   3   64.89   16.70
   3 -11   3   83.29   17.40
  -4  11  -3   37.00   11.60
  -4  11  -3   20.70   14.00
  -4  11  -3   24.30   12.30
   4 -11   3   25.90   14.00
   4 -11   3   29.70    9.00
   4 -11   3   15.50   14.10
   4 -11   3   27.00   10.60
  -5  11  -3    0.10    9.20
  -5  11  -3   -1.00   10.30
   5 -11   3    8.10   12.60
   5 -11   3   -7.40    5.20
   5 -11   3    4.50   10.90
  -6  11  -3   46.80   18.00
  -6  11  -3   38.90   13.30
  -6  11  -3   23.30   13.90
   6 -11   3   28.90   22.50
   6 -11   3   11.20    9.20
   6 -11   3   14.30   12.60
   6  10  -3    2.10   10.90
   6  10  -3   14.70   13.40
   6  10  -3   42.70   21.60
   6  10  -3   33.50   14.20
  -6 -10   3    0.80   14.20
  -6 -10   3   -0.90   13.20
  -6 -10   3   15.60   11.80
  -6 -10   3   27.10   17.00
  -6 -10   3   19.80   22.20
   5  10  -3   18.90   12.90
   5  10  -3   -3.40    8.40
   5  10  -3   -3.40   10.50
   5  10  -3   -4.40   10.70
  -5 -10   3    5.50    8.00
  -5 -10   3   -5.20   12.20
  -5 -10   3    8.10   10.40
  -5 -10   3   18.10   12.20
  -5 -10   3   18.80   16.00
  -5 -10   3   17.90   13.80
   4  10  -3    6.40   11.30
   4  10  -3   -9.60    7.20
   4  10  -3   -2.90   11.70
   4  10  -3   -9.30    7.00
  -4 -10   3   17.60   12.80
  -4 -10   3    7.90    9.60
  -4 -10   3    0.90    8.90
  -4 -10   3   14.30   12.60
  -4 -10   3   -1.30   11.70
  -4 -10   3  -10.70   10.20
   3  10  -3   -1.70    9.60
   3  10  -3   -1.50    6.50
   3  10  -3   -2.70    6.30
   3  10  -3   -8.40    7.40
  -3 -10   3   10.90   10.40
  -3 -10   3   22.90   13.70
  -3 -10   3    4.10   10.60
  -3 -10   3   -0.50    7.60
  -3 -10   3   -0.80    9.00
   2  10  -3   -3.20    7.30
   2  10  -3    2.20   10.40
   2  10  -3   -4.00    7.00
   2  10  -3    0.40    4.30
   2  10  -3    0.20    5.70
  -2 -10   3   10.10    8.20
  -2 -10   3    0.90    8.50
  -2 -10   3    4.40    6.80
  -2 -10   3    1.80   10.10
  -2 -10   3   -6.70    8.40
   1  10  -3   17.50    8.70
   1  10  -3   26.60   11.90
   1  10  -3   48.80   15.40
   1  10  -3   27.00   10.70
   1  10  -3   20.70    8.30
   1  10  -3   31.80   14.10
   1  10  -3   40.00    8.30
  -1 -10   3   32.90   11.50
  -1 -10   3   46.40   16.20
  -1 -10   3   36.90   14.60
  -1 -10   3   17.40   12.30
   0  10  -3   84.69   14.10
   0  10  -3  110.19   21.50
   0  10  -3   77.49   17.90
   0  10  -3   72.19   13.30
   0  10  -3  114.39   15.80
   0 -10   3   95.29   14.30
   0 -10   3   78.59   10.10
   0 -10   3   82.49   20.30
   0 -10   3   99.99   19.60
   0 -10   3   71.69   17.80
  -1  10  -3   69.39   19.00
  -1  10  -3   75.69   13.70
  -1  10  -3   99.59   21.50
  -1  10  -3   54.19    8.20
   1 -10   3   77.59   19.70
   1 -10   3   82.19   19.80
   1 -10   3   44.80    7.20
   1 -10   3   59.99   15.80
   1 -10   3   56.79    9.60
  -2  10  -3  212.18   19.00
  -2  10  -3  169.28   27.10
  -2  10  -3  228.68   30.40
   2 -10   3  194.88   28.10
   2 -10   3  214.38   25.70
   2 -10   3  180.78   27.40
  -3  10  -3  132.29   23.90
  -3  10  -3  127.79   22.50
  -3  10  -3  137.99   21.80
   3 -10   3  130.89   24.00
   3 -10   3  112.99   11.00
   3 -10   3  137.19   24.10
   3 -10   3   96.59   17.40
  -4  10  -3   -2.20    6.60
  -4  10  -3    0.60    9.70
  -4  10  -3   -3.30    5.70
   4 -10   3    8.90    7.40
   4 -10   3    4.00   11.70
   4 -10   3   -8.10    9.00
   4 -10   3  -13.40    4.10
  -5  10  -3   10.10    9.20
  -5  10  -3    2.20    9.90
  -5  10  -3   16.50   14.00
   5 -10   3   15.30   11.20
   5 -10   3    4.70    9.90
   5 -10   3    3.50    7.10
  -6  10  -3    7.90   11.60
  -6  10  -3    8.40    9.60
   6 -10   3    7.00   10.90
   6 -10   3    4.80    7.00
   6 -10   3   16.40   10.00
  -7  10  -3   16.70   10.40
   7 -10   3   16.60   11.40
   7 -10   3    5.70    6.90
   7 -10   3   19.90   14.00
   7   9  -3    3.60   11.40
   7   9  -3   14.60   14.00
   7   9  -3   25.50   16.60
  -7  -9   3   -9.30    6.80
  -7  -9   3   -3.60   11.40
  -7  -9   3   -0.40   11.50
  -7  -9   3   -0.40   11.60
  -7  -9   3    1.10   15.20
   6   9  -3   10.40   13.10
   6   9  -3    4.90   11.70
   6   9  -3   25.20   13.50
   6   9  -3    5.70    9.80
  -6  -9   3    8.20   14.80
  -6  -9   3   19.80   12.50
  -6  -9   3   17.60    9.10
  -6  -9   3   28.10   15.30
  -6  -9   3   10.90   11.40
   5   9  -3   22.50   10.70
   5   9  -3   24.00   16.50
   5   9  -3   42.70   16.00
   5   9  -3   27.20   14.50
  -5  -9   3   10.20   12.90
  -5  -9   3   35.30   13.10
  -5  -9   3   13.40   11.00
  -5  -9   3   20.10   14.60
  -5  -9   3   19.80   14.80
  -5  -9   3   34.00    8.40
   4   9  -3   17.20    9.60
   4   9  -3   32.60   14.70
   4   9  -3   17.10   10.90
   4   9  -3   36.00   14.10
  -4  -9   3   19.90   12.00
  -4  -9   3   28.40   13.40
  -4  -9   3   17.90    7.90
  -4  -9   3   34.10   13.10
  -4  -9   3   21.40   14.00
  -4  -9   3    5.40   11.40
   3   9  -3  299.67   29.20
   3   9  -3  257.67   26.70
   3   9  -3  235.08   18.70
   3   9  -3  261.37   25.60
   3   9  -3  280.17   21.10
  -3  -9   3  217.88   27.30
  -3  -9   3  255.87   23.80
  -3  -9   3  215.58   18.50
  -3  -9   3  301.57   36.30
  -3  -9   3  197.88   25.70
  -3  -9   3  223.18   29.90
   2   9  -3   79.69   15.80
   2   9  -3   69.89    9.40
   2   9  -3   53.29   14.10
   2   9  -3   60.59   11.10
   2   9  -3   62.69   15.70
  -2  -9   3   59.99   16.30
  -2  -9   3   43.60   10.80
  -2  -9   3   73.89   17.10
  -2  -9   3   77.39   15.20
  -2  -9   3   76.09   18.20
  -2  -9   3   68.69   16.50
   1   9  -3   22.00    8.00
   1   9  -3   19.10    4.60
   1   9  -3   21.30    9.80
   1   9  -3    1.70    9.70
   1   9  -3   21.30   11.90
   1   9  -3   25.70    8.40
   1   9  -3   15.80    5.80
  -1  -9   3    8.80    9.60
  -1  -9   3   19.60   11.30
  -1  -9   3   15.70   11.20
  -1  -9   3   18.60    7.30
  -1  -9   3   27.70   10.00
   0   9  -3    9.80    5.80
   0   9  -3   -4.20    5.90
   0   9  -3    2.60    8.40
   0   9  -3   -5.30    4.20
   0   9  -3    0.30    8.40
   0   9  -3   -0.50    5.90
   0  -9   3    5.90    3.70
   0  -9   3   -7.70    9.30
   0  -9   3   -4.70    4.70
   0  -9   3    2.70    8.30
  -1   9  -3   32.90    6.00
  -1   9  -3   43.10   13.60
  -1   9  -3   28.80    8.40
  -1   9  -3   53.49   14.40
  -1   9  -3   44.10    7.60
   1  -9   3   41.10   14.00
   1  -9   3   44.90    8.00
   1  -9   3   39.60   13.50
   1  -9   3   32.60    7.00
   1  -9   3   30.50   11.80
  -2   9  -3  196.48   26.60
  -2   9  -3  150.48   24.50
  -2   9  -3  158.88   18.40
   2  -9   3  168.48   25.00
   2  -9   3  140.49   19.00
   2  -9   3  147.59   10.90
   2  -9   3  186.48   26.30
  -3   9  -3  161.18   19.50
  -3   9  -3  171.48   26.80
  -3   9  -3  151.78   23.70
   3  -9   3  156.78   23.40
   3  -9   3  190.28   17.60
   3  -9   3  142.99   11.70
   3  -9   3  176.08   25.50
  -4   9  -3   18.00   10.00
  -4   9  -3    2.60    6.70
  -4   9  -3    3.80    9.00
   4  -9   3   18.10    7.60
   4  -9   3    1.80    4.90
   4  -9   3   11.60    6.20
   4  -9   3    4.40    9.20
   4  -9   3  -11.70    5.90
  -5   9  -3   28.10   13.80
  -5   9  -3   40.30   12.30
  -5   9  -3   51.69   14.70
   5  -9   3   37.10   13.60
   5  -9   3   33.40    8.20
   5  -9   3   28.70   16.70
   5  -9   3   32.90    8.70
   5  -9   3   55.19   15.70
  -6   9  -3    2.30    8.80
  -6   9  -3   -7.20    7.30
  -6   9  -3   16.90   10.20
   6  -9   3    5.60    5.40
   6  -9   3   13.20   11.20
   6  -9   3    5.30    3.60
   6  -9   3   -3.70    4.10
   6  -9   3   15.80   10.00
   6  -9   3   -8.00    5.40
   6  -9   3  -14.00    8.50
  -7   9  -3   15.60   12.20
   7  -9   3    9.10    5.00
   7  -9   3   -9.90    8.70
   7  -9   3   -5.70    8.30
   8  -9   3   26.00   10.50
   8  -9   3   -2.40    8.90
   8  -9   3    2.80    7.30
   8  -9   3  -14.20   11.30
   8  -9   3  -14.40    8.60
   8   8  -3    5.70   10.30
   8   8  -3  -16.60    8.50
  -8  -8   3    6.20   13.50
  -8  -8   3   -9.20   11.10
  -8  -8   3  -13.50    5.40
  -8  -8   3    4.60   10.60
  -8  -8   3  -21.10   11.30
   7   8  -3   22.30   13.20
   7   8  -3   -3.40   13.30
   7   8  -3   12.50   13.90
  -7  -8   3   -0.10    6.90
  -7  -8   3   17.10   13.90
  -7  -8   3   12.60   11.00
  -7  -8   3   26.60   16.60
   6   8  -3   21.60   12.40
   6   8  -3   -6.60    9.60
   6   8  -3   14.60   10.60
   6   8  -3   16.00   14.60
  -6  -8   3    5.10    6.90
  -6  -8   3   12.40   13.60
  -6  -8   3   -6.10    8.40
  -6  -8   3    4.80   11.10
  -6  -8   3    5.40    8.80
   5   8  -3   23.10   13.80
   5   8  -3   11.40   10.60
   5   8  -3   10.60   10.90
   5   8  -3    8.00    8.60
  -5  -8   3   -6.60    7.90
  -5  -8   3   22.40   12.90
  -5  -8   3   13.80   11.50
  -5  -8   3    4.90    9.40
  -5  -8   3   12.00   12.40
   4   8  -3  224.98   23.10
   4   8  -3  216.48   27.90
   4   8  -3  197.28   26.10
   4   8  -3  219.98   20.20
   4   8  -3  277.37   27.30
  -4  -8   3  217.08   15.30
  -4  -8   3  237.48   28.10
  -4  -8   3  212.88   27.90
  -4  -8   3  262.67   27.00
  -4  -8   3  248.08   22.90
  -4  -8   3  210.58   29.80
   3   8  -3  118.79   15.50
   3   8  -3  112.49   14.40
   3   8  -3   96.89   18.70
   3   8  -3  139.79   22.10
   3   8  -3  146.59   22.40
  -3  -8   3   94.89   14.30
  -3  -8   3  147.09   22.70
  -3  -8   3   93.59   19.80
  -3  -8   3  112.09   19.10
  -3  -8   3  104.99   17.80
  -3  -8   3  112.19   19.40
   2   8  -3  140.99   21.80
   2   8  -3  114.29   18.00
   2   8  -3  116.19   18.30
   2   8  -3  125.19   20.40
   2   8  -3  106.89   16.20
   2   8  -3  137.49   13.10
   2   8  -3  100.29   10.30
  -2  -8   3  163.98   20.50
  -2  -8   3  150.38   23.60
  -2  -8   3  123.89   21.60
  -2  -8   3  163.18   20.80
   1   8  -3  140.59    9.70
   1   8  -3  114.19   19.50
   1   8  -3  119.69   15.50
   1   8  -3  169.38   20.20
   1   8  -3  134.79   11.60
   1   8  -3  149.29   18.50
   1   8  -3  149.29   23.00
  -1  -8   3  176.68   25.60
  -1  -8   3  136.89   21.00
  -1  -8   3  126.59   11.10
  -1  -8   3  154.38   19.40
  -1  -8   3  132.29   16.10
  -1  -8   3  149.88   18.50
   0   8  -3  142.59   21.30
   0   8  -3  136.99   12.60
   0   8  -3  148.59   22.50
   0   8  -3  131.69   15.20
   0   8  -3  124.49   11.30
   0   8  -3  133.09   13.20
   0  -8   3  134.29   13.40
   0  -8   3  167.08   20.90
   0  -8   3  135.69   12.00
   0  -8   3  110.79   19.00
   0  -8   3  115.89   17.50
   0  -8   3  138.49   20.00
  -1   8  -3   87.49    8.40
  -1   8  -3   82.89   11.60
  -1   8  -3   84.69   17.10
  -1   8  -3   84.09   16.80
  -1   8  -3   91.79    8.60
   1  -8   3   94.29   15.70
   1  -8   3   94.79   14.20
   1  -8   3   76.39   14.20
   1  -8   3  111.79   20.50
   1  -8   3   80.69    7.50
   1  -8   3   92.39   10.70
  -2   8  -3   31.20    8.70
  -2   8  -3   35.60   10.90
  -2   8  -3   57.79   14.70
   2  -8   3   34.10    4.80
   2  -8   3   37.80   11.10
   2  -8   3   41.60   13.90
   2  -8   3   39.10   10.20
   2  -8   3   30.30   12.00
   2  -8   3   54.09   10.60
  -3   8  -3    0.00    6.80
  -3   8  -3    7.30    6.80
  -3   8  -3    4.30    7.80
   3  -8   3    0.70    5.10
   3  -8   3   -2.10    7.00
   3  -8   3    1.60    3.50
   3  -8   3   -2.10    7.00
   3  -8   3    0.30    4.60
   3  -8   3   -6.80    5.70
   3  -8   3   -1.50    6.20
  -4   8  -3  379.06   29.80
  -4   8  -3  359.56   25.20
  -4   8  -3  301.97   28.10
   4  -8   3  378.26   30.40
   4  -8   3  321.77   11.60
   4  -8   3  401.36   21.70
   4  -8   3  291.17   18.90
   4  -8   3  424.06   30.40
   4  -8   3  331.37   19.30
   4  -8   3  415.16   16.30
   4  -8   3  328.47   24.30
  -5   8  -3  209.28   20.90
  -5   8  -3  224.98   21.90
  -5   8  -3  270.17   27.50
  -5   8  -3  248.38   25.10
   5  -8   3  209.18   19.40
   5  -8   3  233.58   23.50
   5  -8   3  250.67   15.20
   5  -8   3  247.48   25.50
   5  -8   3  213.48   12.90
   5  -8   3  189.98   13.70
  -6   8  -3   25.00   11.60
  -6   8  -3   31.70   12.50
  -6   8  -3   28.50   11.70
  -6   8  -3   31.70   14.70
   6  -8   3   10.20    4.50
   6  -8   3   16.20    7.00
   6  -8   3   52.29   15.10
   6  -8   3   18.30    5.90
   6  -8   3   22.50    6.90
   6  -8   3   36.00   11.90
  -7   8  -3   47.70   15.60
  -7   8  -3   16.00   11.00
   7  -8   3   22.50   12.40
   7  -8   3   39.20    9.80
   7  -8   3   15.90    9.20
   7  -8   3    9.20    4.70
   7  -8   3    8.60    8.90
   7  -8   3   35.30   12.40
  -8   8  -3    1.80   11.80
   8  -8   3    3.30   10.50
   8  -8   3    0.00    8.20
   8  -8   3   -1.80    6.00
   8  -8   3  -19.00    7.10
   8  -8   3   -7.40    3.40
   8  -8   3  -16.10    5.90
   8   7  -3   -2.80   14.20
   8   7  -3    5.80   12.30
  -8  -7   3   -6.10    7.10
  -8  -7   3  -20.80    8.50
  -8  -7   3  -14.10   10.10
  -8  -7   3   -4.10    3.40
  -8  -7   3   -7.90   10.10
  -8  -7   3   14.10   15.50
  -8  -7   3    3.80    6.90
   7   7  -3   18.50   12.00
   7   7  -3   66.09   20.20
   7   7  -3   49.80   17.30
  -7  -7   3   40.70   14.30
  -7  -7   3   39.50   15.40
  -7  -7   3   35.10    9.20
  -7  -7   3   52.69   17.20
  -7  -7   3   46.60   15.60
  -7  -7   3   50.59   10.40
   6   7  -3   53.19   18.00
   6   7  -3   22.30   11.30
   6   7  -3   40.60   14.20
  -6  -7   3   22.90   12.10
  -6  -7   3   54.69   17.30
  -6  -7   3   37.20   15.40
  -6  -7   3   64.19   12.80
  -6  -7   3   39.30    8.40
  -6  -7   3   60.39   14.90
   5   7  -3   -6.00    6.70
   5   7  -3   -6.40    6.90
   5   7  -3   -3.80    7.40
  -5  -7   3   16.70   10.20
  -5  -7   3    0.10    5.60
  -5  -7   3   -1.50    3.00
  -5  -7   3    3.80    9.50
  -5  -7   3   13.20    8.80
  -5  -7   3   -1.80    5.90
   4   7  -3    6.70    6.60
   4   7  -3   28.10   12.00
   4   7  -3   14.20    6.80
   4   7  -3   12.10    9.70
   4   7  -3   18.00   10.20
  -4  -7   3   16.90    5.00
  -4  -7   3   26.10   11.40
  -4  -7   3   31.20   12.70
  -4  -7   3   12.00    9.20
  -4  -7   3   24.00   12.00
  -4  -7   3   16.10    3.80
   3   7  -3   12.80    5.90
   3   7  -3   23.20    9.70
   3   7  -3   19.50    9.80
   3   7  -3    3.80    7.30
   3   7  -3    9.50    6.70
   3   7  -3    3.40    6.60
  -3  -7   3    8.30   10.00
  -3  -7   3   15.50    9.60
  -3  -7   3    8.10    4.70
  -3  -7   3    2.10    6.10
  -3  -7   3    7.50    8.60
   2   7  -3  280.17   23.50
   2   7  -3  335.87   26.30
   2   7  -3  360.36   24.60
   2   7  -3  291.57   17.40
   2   7  -3  326.37   18.90
   2   7  -3  297.57   25.60
   2   7  -3  279.97   20.90
  -2  -7   3  290.67   24.70
  -2  -7   3  309.07   19.60
  -2  -7   3  296.67   22.00
  -2  -7   3  332.47   24.40
  -2  -7   3  326.87   22.60
  -2  -7   3  275.07   24.00
   1   7  -3  132.19   18.10
   1   7  -3  179.88   11.50
   1   7  -3  178.28   21.90
   1   7  -3  155.98   15.40
   1   7  -3  147.49   15.30
   1   7  -3  173.18   11.90
   1   7  -3  147.79   12.90
  -1  -7   3  165.38   15.60
  -1  -7   3  157.68   11.20
  -1  -7   3  195.58   23.80
  -1  -7   3  155.78   21.00
  -1  -7   3  164.08   16.00
  -1  -7   3  158.18   14.40
  -1  -7   3  162.58   16.70
  -1  -7   3  167.18   15.10
   0   7  -3  226.78   20.70
   0   7  -3  286.47   16.40
   0   7  -3  299.67   18.20
   0   7  -3  289.07   15.90
   0   7  -3  289.27   11.20
   0   7  -3  296.27   17.90
   0   7  -3  289.07   22.80
   0   7  -3  253.77   22.00
   0  -7   3  277.57   16.20
   0  -7   3  264.07   19.30
   0  -7   3  282.57   37.10
   0  -7   3  278.37   24.10
   0  -7   3  259.07   13.20
   0  -7   3  268.97   17.80
   0  -7   3  324.87   22.70
  -1   7  -3   39.00    6.10
  -1   7  -3   47.80   12.20
  -1   7  -3   38.00    8.00
  -1   7  -3   29.70    5.20
  -1   7  -3   41.20   11.10
   1  -7   3   36.80    9.80
   1  -7   3   45.40   11.40
   1  -7   3   39.40    6.40
   1  -7   3   30.80    7.50
   1  -7   3   15.40    7.30
   1  -7   3   45.80   10.40
   1  -7   3   42.30    6.90
   1  -7   3   41.00    5.70
   1  -7   3   36.20   11.70
  -2   7  -3   14.70    8.70
  -2   7  -3   -1.90    6.40
  -2   7  -3    5.50    5.50
   2  -7   3    6.20    2.70
   2  -7   3   -1.40    5.40
   2  -7   3   -1.20    6.70
   2  -7   3   -0.40    6.30
   2  -7   3    5.90    2.40
   2  -7   3    1.60    6.60
   2  -7   3   -0.20    4.00
   2  -7   3    6.90    4.60
   2  -7   3    4.20    4.60
  -3   7  -3  108.39   17.50
  -3   7  -3  101.39   13.90
   3  -7   3  116.29   18.20
   3  -7   3  128.49   15.20
   3  -7   3  106.89   18.80
   3  -7   3  107.69   10.90
   3  -7   3  102.49    9.50
   3  -7   3  103.49    9.80
   3  -7   3  102.49   15.60
  -4   7  -3  713.03   34.00
  -4   7  -3  669.93   33.80
  -4   7  -3  660.53   37.70
  -4   7  -3  624.14   37.20
   4  -7   3  649.54   26.00
   4  -7   3  593.94   32.60
   4  -7   3  615.24   32.00
   4  -7   3  656.53   24.40
   4  -7   3  616.74   24.60
   4  -7   3  701.23   37.60
   4  -7   3  563.34   31.10
   4  -7   3  780.32   40.80
  -5   7  -3  270.37   24.90
  -5   7  -3  237.08   23.30
  -5   7  -3  235.18   21.90
  -5   7  -3  267.07   22.80
   5  -7   3  238.38   15.70
   5  -7   3  272.47   23.20
   5  -7   3  276.67   24.50
   5  -7   3  246.88   13.20
   5  -7   3  215.98   12.00
   5  -7   3  208.98   17.40
  -6   7  -3   66.79   15.00
  -6   7  -3   68.39   15.50
  -6   7  -3   50.49   15.50
   6  -7   3   52.69    6.10
   6  -7   3   79.19   12.50
   6  -7   3   52.59   13.20
   6  -7   3   60.49    6.20
   6  -7   3   49.80    8.40
   6  -7   3   79.59   16.00
  -7   7  -3    6.20    8.30
  -7   7  -3   15.50   12.20
   7  -7   3    3.00    6.90
   7  -7   3   -0.10    2.40
   7  -7   3   -0.30    5.30
   7  -7   3    2.10    7.50
   7  -7   3   15.60   11.30
   7  -7   3    1.80    2.90
   7  -7   3    3.20    2.90
  -8   7  -3   75.89   18.30
   8  -7   3   47.30   12.90
   8  -7   3   46.90   12.30
   8  -7   3   81.09   18.10
   8  -7   3   54.19    6.40
   8  -7   3   52.49   12.10
   8  -7   3   49.00    6.00
   8  -7   3   46.10   14.60
  -9   7  -3   16.70   12.50
   9  -7   3  -14.70    4.80
   9  -7   3    3.90    7.40
   9  -7   3   -1.30    9.70
   9  -7   3  -18.30    8.90
   9  -7   3  -13.50    6.60
   9   6  -3    6.90   12.80
   9   6  -3  -18.20    9.40
   9   6  -3   -5.40   12.50
  -9  -6   3   17.10   14.10
  -9  -6   3  -14.20    9.20
  -9  -6   3  -11.80    6.20
  -9  -6   3  -11.20   12.80
  -9  -6   3  -11.10    8.50
   8   6  -3   26.50   14.40
   8   6  -3   19.50   13.80
   8   6  -3   14.70   13.50
  -8  -6   3   23.70   10.20
  -8  -6   3    9.00   12.60
  -8  -6   3    3.60   10.30
  -8  -6   3    0.10    6.70
  -8  -6   3   18.00   13.80
   7   6  -3  152.68   26.90
   7   6  -3  185.68   25.80
   7   6  -3  172.98   26.60
  -7  -6   3  173.58   28.00
  -7  -6   3  195.28   28.10
  -7  -6   3  168.78   26.90
  -7  -6   3  185.18   24.40
   6   6  -3    1.50    6.90
   6   6  -3   -5.70    5.20
   6   6  -3    3.10   11.70
  -6  -6   3   -8.30    7.90
  -6  -6   3    2.90    5.10
  -6  -6   3   -2.10    7.30
  -6  -6   3    4.20    9.80
  -6  -6   3   -3.20    4.90
  -6  -6   3    4.10    8.90
   5   6  -3    1.10    7.70
   5   6  -3   -6.60    4.90
   5   6  -3    8.30    8.80
  -5  -6   3    3.70    7.20
  -5  -6   3    7.50   10.70
  -5  -6   3    4.20    4.80
  -5  -6   3   -4.80    9.20
  -5  -6   3   13.10   10.20
   4   6  -3   -0.40    5.70
   4   6  -3    5.00    7.10
   4   6  -3   -1.90    7.70
   4   6  -3    1.80    6.40
   4   6  -3    8.60    7.40
  -4  -6   3   -0.50    2.30
  -4  -6   3    8.10    8.40
  -4  -6   3  -12.90    5.80
  -4  -6   3   -5.50    4.80
  -4  -6   3   -1.30    3.40
   3   6  -3  647.04   29.60
   3   6  -3  604.34   32.00
   3   6  -3  597.94   33.40
   3   6  -3  581.44   33.20
   3   6  -3  586.54   28.30
   3   6  -3  599.44   33.00
   3   6  -3  676.23   35.50
  -3  -6   3  597.24   20.60
  -3  -6   3  591.24   32.10
  -3  -6   3  621.84   35.00
  -3  -6   3  593.54   24.80
  -3  -6   3  629.24   35.10
  -3  -6   3  561.64   31.40
  -3  -6   3  680.03   37.10
  -3  -6   3  623.94   32.90
   2   6  -3  403.76   23.40
   2   6  -3  475.75   27.40
   2   6  -3  429.56   20.80
   2   6  -3  389.66   20.00
   2   6  -3  397.16   27.90
   2   6  -3  367.76   25.70
   2   6  -3  423.46   25.20
   2   6  -3  400.86   25.10
  -2  -6   3  438.76   28.10
  -2  -6   3  380.96   26.90
  -2  -6   3  396.66   25.60
  -2  -6   3  355.76   23.00
  -2  -6   3  390.06   12.40
  -2  -6   3  415.16   24.00
  -2  -6   3  430.06   21.10
   1   6  -3  119.09   15.60
   1   6  -3  128.99   11.40
   1   6  -3  123.79   17.00
   1   6  -3  120.79   15.20
   1   6  -3  121.89    9.10
   1   6  -3  119.19    9.00
   1   6  -3  106.49   13.70
  -1  -6   3  118.59   16.80
  -1  -6   3  120.99   14.00
  -1  -6   3  136.49   15.80
  -1  -6   3  133.49   12.00
  -1  -6   3  115.09   16.50
  -1  -6   3  121.49   15.50
  -1  -6   3  131.69   16.10
  -1  -6   3  123.89    5.40
   0   6  -3    4.50    5.20
   0   6  -3    9.60    3.10
   0   6  -3   10.80    4.90
   0   6  -3    9.00    4.60
   0   6  -3   12.50    6.50
   0   6  -3   13.10    6.00
   0   6  -3   15.30    4.50
   0   6  -3   10.00    5.30
   0   6  -3   11.00    2.80
   0  -6   3   14.70    5.80
   0  -6   3   11.50    5.10
   0  -6   3   12.70    3.30
   0  -6   3   10.20    6.50
   0  -6   3   15.60    6.70
   0  -6   3   11.40    3.10
   0  -6   3   13.20    7.60
   0  -6   3   10.70    4.30
   0  -6   3    8.50    5.20
  -1   6  -3   71.99    6.40
  -1   6  -3   75.89    6.40
  -1   6  -3   75.79   13.30
  -1   6  -3   76.39    9.20
  -1   6  -3   67.89   12.40
   1  -6   3   88.09   14.80
   1  -6   3   75.19   12.30
   1  -6   3   92.99   12.30
   1  -6   3   71.39   12.40
   1  -6   3   79.19    8.90
   1  -6   3   78.39    7.60
   1  -6   3   70.99    5.60
   1  -6   3   67.49   13.20
   1  -6   3   67.39   10.00
   1  -6   3   68.99    8.20
   1  -6   3   70.49   10.70
  -2   6  -3  158.28   12.70
  -2   6  -3  156.48   19.40
  -2   6  -3  164.28   16.80
   2  -6   3  179.78   12.80
   2  -6   3  132.09   19.20
   2  -6   3  150.48   11.20
   2  -6   3  187.18   16.30
   2  -6   3  166.28    8.40
   2  -6   3  160.88   13.80
   2  -6   3  170.28   10.00
   2  -6   3  152.08   12.50
   2  -6   3  172.68   16.00
   2  -6   3  159.18    7.80
   2  -6   3  177.68   17.70
  -3   6  -3  611.94   33.20
  -3   6  -3  618.44   28.40
  -3   6  -3  587.74   32.50
  -3   6  -3  597.44   28.70
   3  -6   3  622.14   32.50
   3  -6   3  565.64   31.80
   3  -6   3  621.44   22.20
   3  -6   3  547.45   21.90
   3  -6   3  671.13   33.90
   3  -6   3  554.74   27.00
   3  -6   3  625.84   28.80
   3  -6   3  592.64   29.60
   3  -6   3  552.74   32.10
   3  -6   3  600.14   28.90
   3  -6   3  611.94   32.50
  -4   6  -3  149.19   18.10
  -4   6  -3  166.88   20.60
  -4   6  -3  185.88   17.10
   4  -6   3  159.48    9.40
   4  -6   3  152.78   13.80
   4  -6   3  173.48   12.30
   4  -6   3  172.38   21.20
   4  -6   3  149.69   19.70
   4  -6   3  155.98   20.30
   4  -6   3  153.68   19.80
   4  -6   3  166.88   20.20
  -5   6  -3    5.10    5.80
  -5   6  -3   -0.40    6.10
  -5   6  -3    5.40    5.80
  -5   6  -3   -8.30    4.80
   5  -6   3    2.90    1.80
   5  -6   3   -2.40    6.40
   5  -6   3   -0.50    1.90
   5  -6   3    0.00    3.60
   5  -6   3    6.60    5.20
   5  -6   3   -0.40    5.90
  -6   6  -3    0.60    7.60
  -6   6  -3    5.50    7.90
   6  -6   3    1.30    6.80
   6  -6   3    4.00    8.00
   6  -6   3    6.60    2.20
   6  -6   3   12.10    6.40
   6  -6   3    4.00    6.10
   6  -6   3    0.00    1.60
   6  -6   3    0.50    5.30
  -7   6  -3   94.09   19.50
   7  -6   3  110.09    6.80
   7  -6   3  122.49   19.00
   7  -6   3  149.79   19.20
   7  -6   3  102.59    6.70
   7  -6   3  130.09   21.00
   7  -6   3  104.09   16.00
  -8   6  -3   35.10   13.70
   8  -6   3   46.90    5.70
   8  -6   3   51.99   15.60
   8  -6   3   78.29   18.90
   8  -6   3   50.99    6.80
   8  -6   3   43.60   10.80
   8  -6   3   65.09   12.80
  -9   6  -3   58.39   17.70
   9  -6   3   23.40    7.60
   9  -6   3   31.20   13.50
   9  -6   3    4.90    5.30
   9  -6   3   12.80    7.10
   9  -6   3   23.50   12.70
   9   5  -3   -8.70    8.30
   9   5  -3   24.20   15.60
   9   5  -3   -0.30   14.40
  -9  -5   3   -3.10   14.50
  -9  -5   3    7.50    9.10
  -9  -5   3    3.30    7.70
  -9  -5   3  -19.10    7.20
  -9  -5   3    0.10   13.30
   8   5  -3   65.79   18.90
   8   5  -3   65.39   17.80
   8   5  -3   84.29   19.70
  -8  -5   3   62.19   14.20
  -8  -5   3   63.39   15.90
  -8  -5   3   44.80   17.40
  -8  -5   3   42.80   12.50
  -8  -5   3   64.49   18.30
   7   5  -3   84.69   19.20
   7   5  -3   49.60   12.10
   7   5  -3   69.59   17.80
   7   5  -3   60.19   17.00
  -7  -5   3   71.09   14.10
  -7  -5   3   75.99   18.20
  -7  -5   3   65.29   20.10
  -7  -5   3   51.09   15.40
  -7  -5   3   64.29   13.20
  -7  -5   3   61.09    7.60
   6   5  -3   10.30    8.90
   6   5  -3    0.70    5.90
   6   5  -3   -7.80    8.40
   6   5  -3    5.30    9.30
  -6  -5   3    5.00    7.10
  -6  -5   3   -1.40    5.00
  -6  -5   3    5.90    9.50
  -6  -5   3   14.80   10.80
  -6  -5   3   -3.60    3.60
  -6  -5   3    2.10    9.20
   5   5  -3  108.39   16.80
   5   5  -3  108.19   15.40
   5   5  -3   75.29   15.80
   5   5  -3   97.69   18.80
   5   5  -3  115.19   19.10
  -5  -5   3   81.79   11.80
  -5  -5   3   96.79   15.50
  -5  -5   3   89.49   17.30
  -5  -5   3  105.39   17.70
  -5  -5   3  118.89   20.10
   4   5  -3   99.29   15.80
   4   5  -3   91.09   14.00
   4   5  -3  113.69   16.70
   4   5  -3   72.29   13.10
   4   5  -3   64.69   14.10
   4   5  -3  113.69   16.10
  -4  -5   3  102.09   16.50
  -4  -5   3   98.99   16.60
  -4  -5   3   61.29   13.50
  -4  -5   3   72.49   13.30
  -4  -5   3   76.09   13.80
  -4  -5   3   97.49    9.70
  -4  -5   3   69.99   14.50
   3   5  -3 1054.89   43.70
   3   5  -3 1021.90   43.00
   3   5  -3 1135.19   40.90
   3   5  -3  961.40   44.10
   3   5  -3  935.11   41.40
   3   5  -3 1125.29   45.50
   3   5  -3 1081.29   39.70
  -3  -5   3  998.20   33.10
  -3  -5   3 1036.50   33.30
  -3  -5   3  997.50   42.70
  -3  -5   3 1067.79   45.90
  -3  -5   3 1052.69   47.80
  -3  -5   3 1023.20   43.90
  -3  -5   3 1008.70   45.50
   2   5  -3  740.03   34.40
   2   5  -3  758.22   29.40
   2   5  -3  768.12   28.90
   2   5  -3  706.33   31.40
   2   5  -3  720.93   33.70
   2   5  -3  739.83   33.90
   2   5  -3  755.22   33.40
  -2  -5   3  785.02   33.20
  -2  -5   3  785.22   36.20
  -2  -5   3  756.32   32.70
  -2  -5   3  744.93   34.50
  -2  -5   3  723.23   32.80
  -2  -5   3  738.43   35.90
  -2  -5   3  760.42   28.30
   1   5  -3 1519.05   53.09
   1   5  -3 1391.26   49.60
   1   5  -3 1547.75   43.10
   1   5  -3 1472.65   49.40
   1   5  -3 1370.66   52.09
   1   5  -3 1508.25   47.80
   1   5  -3 1453.15   50.29
   1   5  -3 1532.55   44.40
  -1  -5   3 1482.65   50.49
  -1  -5   3 1410.46   47.50
  -1  -5   3 1397.06   53.39
  -1  -5   3 1466.75   47.90
  -1  -5   3 1429.76   49.90
  -1  -5   3 1460.25   49.80
  -1  -5   3 1484.85   52.89
   0   5  -3 1038.80   36.10
   0   5  -3 1026.90   31.20
   0   5  -3 1064.79   34.10
   0   5  -3 1076.49   35.90
   0   5  -3 1034.00   29.70
   0   5  -3 1105.39   42.40
   0   5  -3 1071.89   41.70
   0   5  -3 1101.49   33.00
   0   5  -3 1027.70   39.20
   0  -5   3 1052.09   34.30
   0  -5   3 1052.09   42.90
   0  -5   3 1068.09   37.00
   0  -5   3 1050.29   29.70
   0  -5   3 1081.69   38.00
   0  -5   3 1062.19   39.60
   0  -5   3 1065.29   39.30
   0  -5   3 1010.90   37.60
   0  -5   3 1018.90   31.60
  -1   5  -3    0.20    4.90
  -1   5  -3   -0.30    3.50
  -1   5  -3    4.80    2.20
  -1   5  -3   -0.90    1.90
  -1   5  -3    2.30    5.40
  -1   5  -3    0.20    2.70
   1  -5   3   -2.90    3.40
   1  -5   3    1.20    3.60
   1  -5   3    0.60    1.60
   1  -5   3    1.40    3.80
   1  -5   3    3.40    3.10
   1  -5   3    1.30    1.90
   1  -5   3   -5.90    3.10
   1  -5   3    1.10    2.50
   1  -5   3   -3.20    3.20
   1  -5   3   -1.90    2.60
   1  -5   3   -0.70    4.20
   1  -5   3    0.40    1.80
  -2   5  -3    7.40    6.00
  -2   5  -3    8.00    3.90
  -2   5  -3   -4.70    4.40
  -2   5  -3    7.30    5.80
   2  -5   3    2.70    3.70
   2  -5   3    8.90    3.00
   2  -5   3    5.70    4.10
   2  -5   3   10.90    5.30
   2  -5   3    7.70    5.00
   2  -5   3    3.60    3.70
   2  -5   3   14.30    5.90
   2  -5   3    8.10    5.50
  -3   5  -3  279.67   20.30
  -3   5  -3  294.47   18.20
  -3   5  -3  327.77   21.60
  -3   5  -3  318.87   19.70
  -3   5  -3  290.47   21.00
   3  -5   3  287.57   11.60
   3  -5   3  292.97   20.60
   3  -5   3  280.37   20.10
   3  -5   3  293.57   12.30
   3  -5   3  300.07   20.20
   3  -5   3  272.77   17.70
   3  -5   3  297.87   11.00
   3  -5   3  299.07   15.00
   3  -5   3  297.47   18.00
   3  -5   3  320.97   19.50
   3  -5   3  295.27   21.20
  -4   5  -3  402.66   24.00
  -4   5  -3  420.56   25.50
  -4   5  -3  433.36   27.10
  -4   5  -3  431.36   26.90
  -4   5  -3  427.96   26.30
   4  -5   3  401.46   26.10
   4  -5   3  434.36   24.50
   4  -5   3  433.56   12.20
   4  -5   3  468.25   27.80
   4  -5   3  421.56   25.30
   4  -5   3  422.76   15.40
   4  -5   3  416.96   21.60
   4  -5   3  434.16   25.90
   4  -5   3  470.65   22.20
   4  -5   3  427.86   26.50
   4  -5   3  398.26   11.90
  -5   5  -3   -3.30    4.70
  -5   5  -3    5.40    7.00
   5  -5   3    4.20    6.20
   5  -5   3    4.90    5.70
   5  -5   3   -2.20    3.30
   5  -5   3    3.90    2.70
   5  -5   3    1.90    5.40
   5  -5   3   -0.50    5.80
   5  -5   3    2.80    5.00
   5  -5   3    2.20    6.60
  -6   5  -3   -0.50    7.20
  -6   5  -3    1.90    7.10
   6  -5   3    6.10    5.50
   6  -5   3   -2.90    4.50
   6  -5   3    0.50    1.90
   6  -5   3    5.30    1.80
   6  -5   3    1.50    3.30
   6  -5   3   -2.10    6.70
  -7   5  -3  176.18   25.70
  -7   5  -3  215.68   21.30
   7  -5   3  179.98   23.60
   7  -5   3  132.19    8.90
   7  -5   3  170.98   16.50
   7  -5   3  156.78    9.30
   7  -5   3  170.08   16.10
  -8   5  -3   29.70   14.30
   8  -5   3   24.50    6.00
   8  -5   3   13.60    6.80
   8  -5   3   33.70    8.60
   8  -5   3   45.20   14.70
   8  -5   3   12.90   11.20
   8  -5   3   19.90    5.80
  -9   5  -3   22.10   14.40
   9  -5   3   34.60   14.60
   9  -5   3    9.90    5.90
   9  -5   3    3.70    4.80
   9  -5   3    8.30    5.70
   9  -5   3   -0.30    9.10
  10   4  -3   13.20   12.50
  10   4  -3   10.10   14.20
  10   4  -3    4.60   12.70
 -10  -4   3   -1.90    7.90
 -10  -4   3   -7.10   11.20
 -10  -4   3   -5.50    7.10
 -10  -4   3   -6.60   12.80
 -10  -4   3    1.20   11.00
 -10  -4   3    6.40    9.20
   9   4  -3    1.60   12.10
   9   4  -3   18.40   13.50
   9   4  -3  -11.00   10.30
  -9  -4   3  -13.50    9.80
  -9  -4   3    7.30    9.30
  -9  -4   3  -12.50    9.40
  -9  -4   3    3.90    7.30
  -9  -4   3   10.60    9.90
   8   4  -3    2.60    9.10
   8   4  -3    7.40   11.80
   8   4  -3   19.60   12.80
  -8  -4   3   28.00    8.90
  -8  -4   3   26.10   14.90
  -8  -4   3   20.10   13.30
  -8  -4   3   12.70    9.10
  -8  -4   3   22.20   10.50
  -8  -4   3    4.80    9.30
  -8  -4   3   25.40    9.70
   7   4  -3   72.89   12.60
   7   4  -3   63.19   16.50
   7   4  -3   81.49   17.50
   7   4  -3   88.59   18.60
  -7  -4   3   63.09   15.30
  -7  -4   3   77.89    5.60
  -7  -4   3  103.19   20.80
  -7  -4   3   59.89   17.00
  -7  -4   3  100.79   16.90
  -7  -4   3   70.09   13.30
  -7  -4   3   91.29   18.50
   6   4  -3  134.49   20.90
   6   4  -3  142.39   21.50
   6   4  -3   96.99   16.50
   6   4  -3   89.59   13.40
  -6  -4   3  126.19   19.60
  -6  -4   3  142.69   22.40
  -6  -4   3  146.29   17.90
  -6  -4   3  125.09   16.70
  -6  -4   3  101.29   18.60
  -6  -4   3  150.08   19.40
   5   4  -3    8.10    7.90
   5   4  -3   21.90    7.50
   5   4  -3   13.20    9.20
   5   4  -3   11.90    9.60
  -5  -4   3   19.80    7.80
  -5  -4   3   26.10    8.00
  -5  -4   3   26.30   11.20
  -5  -4   3   24.80    8.50
  -5  -4   3   11.20    9.10
  -5  -4   3   18.20   11.00
   4   4  -3    8.60    6.10
   4   4  -3    7.40    5.30
   4   4  -3    0.90    6.90
   4   4  -3   -1.40    5.30
   4   4  -3   -3.50    4.30
   4   4  -3   -4.10    3.40
   4   4  -3   -1.00    4.30
  -4  -4   3   -1.80    4.10
  -4  -4   3   -8.80    5.40
  -4  -4   3   -0.90    4.90
  -4  -4   3    5.50    6.90
  -4  -4   3    0.20    5.60
  -4  -4   3   -0.10    4.00
  -4  -4   3    9.80    7.30
   3   4  -3   11.60    5.60
   3   4  -3   13.60    5.80
   3   4  -3   14.00    5.40
   3   4  -3   18.30    7.40
   3   4  -3   15.60    6.20
   3   4  -3    9.90    6.00
   3   4  -3    8.60    4.30
  -3  -4   3   12.00    7.50
  -3  -4   3    9.90    6.80
  -3  -4   3   11.80    5.10
  -3  -4   3   10.20    5.60
  -3  -4   3   10.60    5.70
  -3  -4   3   12.30    3.40
  -3  -4   3   10.20    6.40
   2   4  -3  623.04   23.80
   2   4  -3  623.84   28.50
   2   4  -3  613.24   28.00
   2   4  -3  574.64   27.10
   2   4  -3  600.44   26.60
   2   4  -3  650.23   25.30
   2   4  -3  531.95   26.70
  -2  -4   3  547.45   27.80
  -2  -4   3  576.14   26.70
  -2  -4   3  558.64   27.80
  -2  -4   3  569.24   29.00
  -2  -4   3  592.84   22.00
  -2  -4   3  645.94   28.00
  -2  -4   3  577.24   26.20
   1   4  -3  744.93   29.30
   1   4  -3  706.33   29.10
   1   4  -3  739.73   23.70
   1   4  -3  693.13   30.40
   1   4  -3  688.83   27.10
   1   4  -3  750.92   27.60
   1   4  -3  754.32   31.40
   1   4  -3  742.93   25.60
   1   4  -3  696.43   28.30
  -1  -4   3  758.62   32.20
  -1  -4   3  743.63   30.00
  -1  -4   3  726.13   28.90
  -1  -4   3  798.72   31.90
  -1  -4   3  691.83   29.30
  -1  -4   3  744.03   28.20
  -1  -4   3  696.93   28.10
   0   4  -3  572.14   26.20
   0   4  -3  632.84   20.50
   0   4  -3  569.74   22.60
   0   4  -3  610.04   25.20
   0   4  -3  600.64   22.40
   0   4  -3  586.84   19.20
   0  -4   3  586.24   23.60
   0  -4   3  599.94   21.80
   0  -4   3  580.14   24.80
   0  -4   3  631.34   25.60
   0  -4   3  597.84   28.00
   0  -4   3  603.84   20.60
   0  -4   3  583.14   23.70
  -1   4  -3 1247.68   44.30
  -1   4  -3 1280.67   36.60
  -1   4  -3 1314.27   45.30
  -1   4  -3 1223.78   33.00
  -1   4  -3 1240.08   44.00
  -1   4  -3 1287.77   38.00
   1  -4   3 1338.17   38.00
   1  -4   3 1303.67   44.80
   1  -4   3 1303.47   44.80
   1  -4   3 1293.77   46.40
   1  -4   3 1336.37   44.50
   1  -4   3 1294.57   39.90
   1  -4   3 1303.37   40.60
   1  -4   3 1323.57   40.50
   1  -4   3 1299.87   37.10
   1  -4   3 1271.27   33.80
   1  -4   3 1280.77   38.60
   1  -4   3 1324.07   45.10
   1  -4   3 1301.17   35.70
  -2   4  -3   70.79   11.40
  -2   4  -3   88.59    8.50
  -2   4  -3  110.29   13.30
  -2   4  -3  102.79   13.50
   2  -4   3  113.99   13.90
   2  -4   3  123.49   14.40
   2  -4   3  100.29    4.40
   2  -4   3   90.29    6.10
   2  -4   3  103.69    9.80
   2  -4   3   94.29    5.80
   2  -4   3  101.39    7.80
   2  -4   3  112.69   11.90
   2  -4   3  100.69    4.30
   2  -4   3  114.49   11.50
   2  -4   3  109.49   12.90
   2  -4   3   94.19    9.80
  -3   4  -3 1168.38   43.90
  -3   4  -3 1105.19   39.80
  -3   4  -3 1099.09   42.50
  -3   4  -3 1139.09   42.50
  -3   4  -3 1204.88   42.90
  -3   4  -3 1119.89   43.30
   3  -4   3 1106.19   30.50
   3  -4   3 1089.49   42.90
   3  -4   3 1103.69   40.00
   3  -4   3 1112.99   37.60
   3  -4   3 1125.09   42.10
   3  -4   3 1110.29   43.10
   3  -4   3 1102.49   33.50
   3  -4   3 1168.58   44.20
   3  -4   3 1123.99   42.00
   3  -4   3 1079.69   38.90
  -4   4  -3  246.68   18.00
  -4   4  -3  256.77   19.20
  -4   4  -3  212.18   17.80
  -4   4  -3  246.28   18.30
  -4   4  -3  213.28   17.50
  -4   4  -3  237.58   19.00
   4  -4   3  262.17   12.00
   4  -4   3  243.08   18.90
   4  -4   3  238.18   18.50
   4  -4   3  237.28   18.50
   4  -4   3  226.18   17.30
   4  -4   3  204.48   16.80
   4  -4   3  239.68   18.60
   4  -4   3  230.48   12.70
  -5   4  -3   10.40    7.50
  -5   4  -3    5.00    8.00
  -5   4  -3   -2.60    5.60
   5  -4   3    5.80    2.80
   5  -4   3   -4.80    5.60
   5  -4   3    6.30    6.30
   5  -4   3   17.70    6.60
   5  -4   3    7.40    7.00
   5  -4   3    3.90    5.20
   5  -4   3    8.80    6.20
   5  -4   3   -0.80    5.20
   5  -4   3   12.80    4.50
  -6   4  -3  356.76   26.70
  -6   4  -3  339.57   24.80
  -6   4  -3  273.97   23.20
   6  -4   3  279.47   22.50
   6  -4   3  318.47   23.40
   6  -4   3  313.67   24.60
   6  -4   3  337.37   20.10
   6  -4   3  294.27   12.30
   6  -4   3  277.47   18.10
   6  -4   3  284.07   17.30
  -7   4  -3  143.79   20.10
  -7   4  -3  167.08   25.00
   7  -4   3  166.08   13.80
   7  -4   3  156.58   10.30
   7  -4   3  125.09   15.50
   7  -4   3   98.69   14.30
   7  -4   3  124.99   20.20
   7  -4   3  162.08   22.10
   7  -4   3  128.79    9.90
  -8   4  -3    9.40    8.90
  -8   4  -3   -9.80    5.90
   8  -4   3   -5.30    7.40
   8  -4   3    3.40    5.90
   8  -4   3    0.60    4.30
   8  -4   3   -0.30    5.20
   8  -4   3   11.90    6.40
   8  -4   3   10.10    9.80
   8  -4   3    5.30    4.60
   8  -4   3    8.70   10.80
  -9   4  -3   -7.10    7.60
  -9   4  -3   15.10   10.30
   9  -4   3   12.10   14.40
   9  -4   3   19.70   12.60
   9  -4   3    9.50    5.70
   9  -4   3    7.00    4.90
   9  -4   3   -3.60    5.90
 -10   4  -3   11.90   11.00
 -10   4  -3   16.50   11.70
  10  -4   3    2.00    6.30
  10  -4   3  -14.80   11.30
  10  -4   3    8.60   13.70
  10   3  -3   -3.00   13.10
  10   3  -3    1.40   11.70
  10   3  -3   22.90   11.80
 -10  -3   3   -4.30    4.80
 -10  -3   3   25.00   14.90
 -10  -3   3   -5.10    9.90
 -10  -3   3   -0.70    5.80
 -10  -3   3    2.60   14.00
   9   3  -3    1.20   12.90
   9   3  -3    6.40   11.70
   9   3  -3   13.10   13.60
  -9  -3   3   19.90   11.90
  -9  -3   3   -7.00   11.40
  -9  -3   3   -1.70    9.10
  -9  -3   3   16.40   12.10
  -9  -3   3   13.30    7.50
  -9  -3   3  -11.00    6.60
  -9  -3   3   -9.30    7.30
   8   3  -3   56.89   18.70
   8   3  -3   29.70   13.40
   8   3  -3   49.00   15.30
  -8  -3   3   33.20    9.50
  -8  -3   3   36.90   11.40
  -8  -3   3   30.40   10.50
  -8  -3   3   74.09   19.80
  -8  -3   3   52.59   12.20
  -8  -3   3   69.49   17.10
   7   3  -3  132.19   21.20
   7   3  -3  113.59   20.80
   7   3  -3   95.49   12.50
   7   3  -3  124.09   20.30
  -7  -3   3  104.99   14.70
  -7  -3   3  141.09   20.10
  -7  -3   3   98.59   13.10
  -7  -3   3  125.49   22.10
  -7  -3   3  190.38   26.80
  -7  -3   3  104.79   15.10
  -7  -3   3  105.79   17.70
   6   3  -3  106.19   19.40
   6   3  -3   87.39   16.70
   6   3  -3   91.19   12.00
   6   3  -3  127.59   19.10
  -6  -3   3   99.89   15.40
  -6  -3   3   81.29    7.00
  -6  -3   3   76.39   14.50
  -6  -3   3  109.69   16.70
  -6  -3   3  103.49   13.00
  -6  -3   3   96.79   18.40
  -6  -3   3  109.09   20.00
   5   3  -3  737.63   37.50
   5   3  -3  837.42   39.90
   5   3  -3  746.63   37.20
   5   3  -3  784.32   35.80
   5   3  -3  757.62   37.90
   5   3  -3  796.42   37.70
   5   3  -3  754.32   31.90
  -5  -3   3  812.82   41.00
  -5  -3   3  750.82   34.20
  -5  -3   3  731.73   36.30
  -5  -3   3  764.52   27.50
  -5  -3   3  795.52   32.40
  -5  -3   3  762.72   35.00
  -5  -3   3  805.82   39.50
  -5  -3   3  728.63   36.40
   4   3  -3  995.90   41.80
   4   3  -3  963.60   37.20
   4   3  -3  932.41   36.30
   4   3  -3  995.90   39.70
   4   3  -3  955.30   41.00
   4   3  -3 1001.00   41.10
   4   3  -3 1027.50   42.40
  -4  -3   3  937.21   39.70
  -4  -3   3  996.90   43.80
  -4  -3   3  970.60   41.60
  -4  -3   3 1013.20   39.20
  -4  -3   3  957.30   36.70
  -4  -3   3 1013.00   42.30
  -4  -3   3  978.00   36.90
   3   3  -3  364.76   19.20
   3   3  -3  344.87   21.30
   3   3  -3  382.46   21.60
   3   3  -3  357.06   19.20
   3   3  -3  358.36   17.60
   3   3  -3  346.27   20.70
   3   3  -3  352.66   19.60
   3   3  -3  361.76   20.90
  -3  -3   3  373.16   22.00
  -3  -3   3  361.66   22.70
  -3  -3   3  360.86   22.30
  -3  -3   3  390.06   20.60
  -3  -3   3  365.56   20.40
  -3  -3   3  373.16   19.60
   2   3  -3  602.84   25.20
   2   3  -3  536.35   23.20
   2   3  -3  580.44   22.20
   2   3  -3  607.34   25.90
   2   3  -3  560.14   25.90
   2   3  -3  581.04   24.80
   2   3  -3  553.54   19.80
   2   3  -3  553.44   24.70
  -2  -3   3  613.84   27.50
  -2  -3   3  570.94   19.60
  -2  -3   3  603.34   26.00
  -2  -3   3  642.44   27.60
  -2  -3   3  567.94   24.70
  -2  -3   3  556.44   25.10
  -2  -3   3  580.84   24.50
   1   3  -3   55.69    8.00
   1   3  -3   53.29    8.30
   1   3  -3   52.49    6.70
   1   3  -3   46.80    6.30
   1   3  -3   44.50    7.30
   1   3  -3   42.80    6.90
   1   3  -3   48.30    4.70
  -1  -3   3   52.69    7.90
  -1  -3   3   42.10    6.70
  -1  -3   3   46.60    8.60
  -1  -3   3   62.49    8.80
  -1  -3   3   57.99    8.00
  -1  -3   3   46.00    6.50
  -1  -3   3   49.10    6.80
  -1  -3   3   51.29    8.40
   0   3  -3 1775.12   45.50
   0   3  -3 1820.62   49.40
   0   3  -3 1826.92   50.79
   0   3  -3 1932.91   53.89
   0   3  -3 1787.52   50.19
   0   3  -3 1772.02   53.89
   0   3  -3 1789.02   50.49
   0  -3   3 1767.32   49.99
   0  -3   3 1872.31   52.89
   0  -3   3 1702.63   52.99
   0  -3   3 1793.12   55.39
   0  -3   3 1730.83   55.49
   0  -3   3 1824.12   53.99
   0  -3   3 1850.41   51.49
   0  -3   3 1795.72   50.59
   0  -3   3 1818.82   49.60
  -1   3  -3  343.07   16.00
  -1   3  -3  332.17   17.00
  -1   3  -3  319.67   13.40
  -1   3  -3  325.87   16.50
   1  -3   3  336.27   17.40
   1  -3   3  316.57   12.70
   1  -3   3  303.47   18.90
   1  -3   3  315.67   15.20
   1  -3   3  357.66   17.90
   1  -3   3  315.27   13.00
   1  -3   3  319.87   10.50
   1  -3   3  338.67   13.80
   1  -3   3  332.57   12.70
  -2   3  -3 1040.70   38.00
  -2   3  -3 1063.59   36.50
  -2   3  -3 1057.09   37.50
  -2   3  -3 1071.19   38.10
  -2   3  -3  999.90   33.70
   2  -3   3 1076.09   34.60
   2  -3   3 1026.90   26.10
   2  -3   3 1062.99   36.90
   2  -3   3 1020.20   37.80
   2  -3   3 1035.00   26.10
   2  -3   3 1102.89   38.70
   2  -3   3 1040.10   35.90
   2  -3   3 1035.90   33.60
   2  -3   3 1030.80   29.60
   2  -3   3 1071.69   37.60
   2  -3   3 1058.59   31.80
   2  -3   3 1038.40   35.90
  -3   3  -3 1171.48   43.90
  -3   3  -3 1157.88   43.60
  -3   3  -3 1202.28   42.30
  -3   3  -3 1201.78   41.90
  -3   3  -3 1187.58   43.90
  -3   3  -3 1236.98   44.00
   3  -3   3 1263.77   44.80
   3  -3   3 1267.97   36.50
   3  -3   3 1169.98   39.70
   3  -3   3 1268.07   38.50
   3  -3   3 1274.57   44.90
   3  -3   3 1276.07   42.80
   3  -3   3 1268.97   44.20
   3  -3   3 1246.78   42.70
   3  -3   3 1256.57   45.00
  -4   3  -3   22.50    7.30
  -4   3  -3   13.60    6.40
  -4   3  -3   10.80    5.80
  -4   3  -3   21.60    7.30
   4  -3   3    0.40    4.80
   4  -3   3   21.60    5.60
   4  -3   3    9.70    5.60
   4  -3   3   20.90    5.10
   4  -3   3   16.00    6.60
   4  -3   3    8.30    5.10
   4  -3   3   12.00    5.80
   4  -3   3   17.80    6.70
   4  -3   3    5.80    5.50
   4  -3   3   19.40    5.10
   4  -3   3   37.20    8.10
  -5   3  -3  158.58   15.50
  -5   3  -3  183.08   18.00
  -5   3  -3  174.68   16.80
   5  -3   3  163.88   16.60
   5  -3   3  150.98   10.30
   5  -3   3  174.18    8.10
   5  -3   3  164.68    8.10
   5  -3   3  156.98   13.30
   5  -3   3  157.08   15.50
   5  -3   3  184.98   17.90
   5  -3   3  154.48   12.40
   5  -3   3  172.48   15.90
   5  -3   3  165.08   15.30
   5  -3   3  168.78   12.60
   5  -3   3  158.48   14.80
  -6   3  -3  247.28   19.60
  -6   3  -3  189.38   18.90
  -6   3  -3  243.18   22.40
  -6   3  -3  224.58   16.90
   6  -3   3  213.08   13.80
   6  -3   3  176.98   20.40
   6  -3   3  210.88   16.80
   6  -3   3  181.08   17.10
   6  -3   3  168.58   23.50
   6  -3   3  209.18   12.10
   6  -3   3  221.98   19.30
   6  -3   3  181.08   15.70
   6  -3   3  194.48   19.40
   6  -3   3  229.38   12.10
   6  -3   3  220.78   21.30
  -7   3  -3   80.99   17.20
  -7   3  -3   54.19   13.50
  -7   3  -3   57.79   12.20
   7  -3   3   48.60    8.20
   7  -3   3   40.80    6.30
   7  -3   3   62.89   14.20
   7  -3   3   44.20    8.00
   7  -3   3   39.90    8.90
   7  -3   3   47.30   13.90
  -8   3  -3   10.50   10.50
  -8   3  -3   19.40   10.80
  -8   3  -3   34.60   11.60
   8  -3   3   13.80    6.90
   8  -3   3   10.80    7.10
   8  -3   3   27.70   12.10
   8  -3   3   20.60    6.30
   8  -3   3   20.90   11.70
  -9   3  -3   -7.10    7.60
  -9   3  -3    4.00   10.00
   9  -3   3    4.00    4.80
   9  -3   3   12.80   10.50
   9  -3   3    6.50   12.60
   9  -3   3   10.10    6.30
   9  -3   3    7.70    6.50
 -10   3  -3   36.20   16.20
  10  -3   3   33.90   17.20
  10  -3   3   18.70   16.10
  10  -3   3   42.50   10.70
  10   2  -3   13.80   11.60
  10   2  -3    1.10    9.70
  10   2  -3   13.30   12.50
 -10  -2   3   -1.80   15.80
 -10  -2   3   -1.70   13.10
 -10  -2   3    1.30    5.80
   9   2  -3   27.00   14.90
   9   2  -3   25.30   12.20
   9   2  -3   18.60   15.00
  -9  -2   3   24.10   10.90
  -9  -2   3    6.40    4.20
  -9  -2   3   15.00    7.50
  -9  -2   3   32.60   14.90
  -9  -2   3   15.30   11.50
  -9  -2   3    0.80    4.80
  -9  -2   3   39.40   14.20
  -9  -2   3   14.00    9.40
   8   2  -3   94.59   20.40
   8   2  -3   58.19   16.80
   8   2  -3   79.79   17.50
  -8  -2   3   70.39   12.30
  -8  -2   3   90.19   19.70
  -8  -2   3   54.29   10.90
  -8  -2   3   82.19   16.90
  -8  -2   3   62.09   12.40
  -8  -2   3   69.59   10.30
  -8  -2   3   61.49   17.30
   7   2  -3   -2.80    8.10
   7   2  -3   18.10   11.60
  -7  -2   3   -0.20    7.10
  -7  -2   3   -2.20    5.60
  -7  -2   3    1.00    7.30
  -7  -2   3   -7.90    5.50
  -7  -2   3    1.50    4.00
  -7  -2   3    8.90   10.60
  -7  -2   3   -1.90    5.30
   6   2  -3   18.30   11.00
   6   2  -3   11.10    6.80
   6   2  -3    8.80    4.20
   6   2  -3    8.90    7.70
  -6  -2   3   15.00    3.30
  -6  -2   3   13.00    7.90
  -6  -2   3   16.80    5.70
  -6  -2   3   19.80    6.70
  -6  -2   3   20.50    9.90
  -6  -2   3   14.40    6.40
  -6  -2   3   12.80    4.30
  -6  -2   3    8.00    7.20
   5   2  -3  175.98   20.10
   5   2  -3  176.68   16.50
   5   2  -3  141.39   13.90
   5   2  -3  137.79   18.20
  -5  -2   3  160.58    9.80
  -5  -2   3  163.38   14.00
  -5  -2   3  159.98   20.50
  -5  -2   3  189.88   16.80
  -5  -2   3  145.59   12.00
  -5  -2   3  136.49   16.20
  -5  -2   3  171.88   16.40
  -5  -2   3  181.38   22.20
  -5  -2   3  152.88   11.40
   4   2  -3 1277.77   47.40
   4   2  -3 1177.78   46.40
   4   2  -3 1331.47   45.20
   4   2  -3 1225.48   40.20
   4   2  -3 1286.17   46.40
   4   2  -3 1232.28   47.50
  -4  -2   3 1259.47   48.10
  -4  -2   3 1236.58   38.60
  -4  -2   3 1274.57   49.20
  -4  -2   3 1209.88   44.00
  -4  -2   3 1278.87   47.10
  -4  -2   3 1376.26   45.90
  -4  -2   3 1242.68   46.20
  -4  -2   3 1226.78   40.20
   3   2  -3 2360.46   67.19
   3   2  -3 2443.16   71.69
   3   2  -3 2405.36   72.19
   3   2  -3 2342.77   58.89
   3   2  -3 2412.56   72.49
   3   2  -3 2512.25   72.29
   3   2  -3 2450.45   73.19
   3   2  -3 2466.15   68.89
  -3  -2   3 2367.36   67.49
  -3  -2   3 2396.46   72.89
  -3  -2   3 2376.16   70.99
  -3  -2   3 2408.26   74.49
  -3  -2   3 2309.67   70.09
  -3  -2   3 2330.57   72.79
   2   2  -3   66.79    9.20
   2   2  -3   56.99    8.10
   2   2  -3   51.29    8.30
   2   2  -3   51.79    7.80
   2   2  -3   51.19    4.50
   2   2  -3   63.09    8.50
   2   2  -3   65.89    7.00
  -2  -2   3   62.89    8.60
  -2  -2   3   50.39    7.10
  -2  -2   3   62.69    8.60
  -2  -2   3   65.59    9.80
  -2  -2   3   49.90    8.50
  -2  -2   3   52.99    8.60
  -2  -2   3   64.79    9.50
   1   2  -3   55.79    6.80
   1   2  -3   61.29    8.10
   1   2  -3   48.10    3.60
   1   2  -3   59.99    5.90
   1   2  -3   59.79    7.40
   1   2  -3   60.69    7.00
  -1  -2   3   61.39    8.20
  -1  -2   3   52.39    7.80
  -1  -2   3   58.99    6.70
  -1  -2   3   55.79    7.30
  -1  -2   3   56.09    7.80
  -1  -2   3   65.49    7.70
  -1  -2   3   64.49    7.70
   0   2  -3 7826.32  334.77
   0  -2   3 7218.38  320.57
  -1   2  -3  721.43   26.80
  -1   2  -3  713.53   24.10
  -1   2  -3  772.22   27.00
  -1   2  -3  746.23   24.90
  -1   2  -3  734.93   26.90
  -1   2  -3  755.02   25.90
   1  -2   3  746.93   21.70
   1  -2   3  742.53   27.10
   1  -2   3  728.93   22.60
   1  -2   3  734.23   26.70
   1  -2   3  739.63   21.50
   1  -2   3  748.53   24.70
   1  -2   3  726.33   25.60
   1  -2   3  694.33   24.20
   1  -2   3  733.83   26.60
   1  -2   3  735.13   21.40
  -2   2  -3 1169.98   38.10
  -2   2  -3 1153.98   39.20
  -2   2  -3 1106.09   39.50
  -2   2  -3 1204.98   37.10
  -2   2  -3 1208.58   37.70
   2  -2   3 1185.68   40.20
   2  -2   3 1160.78   36.60
   2  -2   3 1216.18   39.70
   2  -2   3 1158.98   37.50
   2  -2   3 1154.78   35.90
   2  -2   3 1183.98   37.80
   2  -2   3 1215.58   34.90
   2  -2   3 1174.28   38.10
[truncated: 1,129,504 more chars]
