# Supplementary material for: trans-Bis(2,2′-di­pyridyl­amine-κ2 N,N′)­bis­(1,1,3,3-tetra­cyano-2-eth­oxy­propenido-κN)copper(II)
Source: IUCrdata. 2022 Dec 23;7(Pt 12):x221180. doi: 10.1107/S2414314622011804 (PMC9815125; doi:10.1107/S2414314622011804)
Supplement: Supplementary file 2 [file x-07-x221180-Isup2.hkl]

data_I                                                                          
_shelx_title ' CudpaOet_0m_a.res in P-1'                                        
_shelx_refln_list_code          4                                               
_shelx_F_calc_maximum       96.63                                               
_exptl_crystal_F_000       399.00                                               
_reflns_d_resolution_high  0.6986                                               
                                                                                
loop_                                                                           
 _space_group_symop_operation_xyz                                               
 'x, y, z'                                                                      
 '-x, -y, -z'                                                                   
                                                                                
_cell_length_a     7.5101                                                       
_cell_length_b     9.2232                                                       
_cell_length_c    13.6405                                                       
_cell_angle_alpha  99.068                                                       
_cell_angle_beta   98.864                                                       
_cell_angle_gamma  93.139                                                       
                                                                                
_shelx_F_squared_multiplier     1.000                                           
                                                                                
loop_                                                                           
 _refln_index_h                                                                 
 _refln_index_k                                                                 
 _refln_index_l                                                                 
 _refln_F_squared_calc                                                          
 _refln_F_squared_meas                                                          
 _refln_F_squared_sigma                                                         
 _refln_observed_status                                                         
   2   0   0       5151.65       5559.72       167.52 o                         
   3   0   0       1388.03       1485.57        11.33 o                         
   4   0   0        238.39        216.13         3.08 o                         
   5   0   0        621.53        621.20         7.46 o                         
   6   0   0        277.53        291.65         9.33 o                         
   7   0   0         23.62         29.91         2.04 o                         
   8   0   0         14.92         18.28         3.57 o                         
   9   0   0          6.46         12.78         3.53 o                         
  10   0   0          9.42          2.66         3.68 o                         
 -10   1   0          4.48         -0.87         3.35 o                         
  -9   1   0          4.44          5.60         2.95 o                         
  -8   1   0          0.54         -1.49         1.49 o                         
  -7   1   0         26.84         27.66         2.66 o                         
  -6   1   0        329.12        329.28         5.52 o                         
  -5   1   0        771.35        782.57         8.31 o                         
  -4   1   0          5.59          0.22         0.69 o                         
  -3   1   0          1.42          2.92         0.64 o                         
  -2   1   0       2349.30       2461.58        15.67 o                         
  -1   1   0       2975.97       3107.83        78.39 o                         
   1   1   0       1118.06       1069.26         7.62 o                         
   2   1   0         20.05          8.96         0.92 o                         
   3   1   0         95.16         91.19         2.14 o                         
   4   1   0       1598.91       1635.49        12.18 o                         
   5   1   0        208.73        213.62         5.03 o                         
   6   1   0         43.92         39.26         2.45 o                         
   7   1   0         43.08         49.68         2.84 o                         
   8   1   0         42.07         38.75         3.69 o                         
   9   1   0         22.45         31.87         4.46 o                         
  10   1   0         20.60         21.14         4.67 o                         
 -10   2   0          0.11          1.65         3.21 o                         
  -9   2   0         18.69         23.98         3.95 o                         
  -8   2   0         18.66         23.96         3.57 o                         
  -7   2   0        125.91        117.39         5.42 o                         
  -6   2   0        102.08        100.35         2.94 o                         
  -5   2   0        370.73        378.75         5.09 o                         
  -4   2   0       2475.78       2525.39        18.61 o                         
  -3   2   0         99.66         79.60         1.70 o                         
  -2   2   0        313.14        349.21         3.36 o                         
  -1   2   0       3332.77       3289.42        30.11 o                         
   0   2   0        254.48        222.18         2.32 o                         
   1   2   0         98.67        112.77         1.83 o                         
   2   2   0        106.40         88.08         1.94 o                         
   3   2   0       1343.09       1410.93        11.35 o                         
   4   2   0        222.83        227.77         3.30 o                         
   5   2   0        145.20        140.30         3.72 o                         
   6   2   0         65.85         68.91         4.66 o                         
   7   2   0          4.88          4.01         2.10 o                         
   8   2   0         20.58         17.73         2.82 o                         
   9   2   0          5.97          2.20         3.28 o                         
  10   2   0         11.50         17.40         4.33 o                         
 -10   3   0          2.78         -1.01         3.50 o                         
  -9   3   0          0.17          4.40         2.82 o                         
  -8   3   0         30.55         31.16         2.76 o                         
  -7   3   0        158.76        155.67         5.86 o                         
  -6   3   0        101.46        117.18         3.24 o                         
  -5   3   0        232.78        223.18         3.71 o                         
  -4   3   0        269.37        274.11         3.85 o                         
  -3   3   0         12.65         17.80         1.07 o                         
  -2   3   0       1407.25       1418.86        11.42 o                         
  -1   3   0       3047.84       3113.68        21.61 o                         
   0   3   0       2563.00       2511.80        16.48 o                         
   1   3   0         27.44         43.25         1.76 o                         
   2   3   0        192.30        179.03         3.04 o                         
   3   3   0       1417.72       1437.41        12.41 o                         
   4   3   0        253.68        249.14         4.37 o                         
   5   3   0         31.95         33.18         1.98 o                         
   6   3   0          1.23         -1.19         1.65 o                         
   7   3   0         24.02         30.30         3.27 o                         
   8   3   0         26.09         24.56         3.47 o                         
   9   3   0          5.95          7.48         3.10 o                         
  10   3   0          1.14          0.77         3.46 o                         
 -10   4   0         35.39         43.63         8.60 o                         
  -9   4   0          3.22          5.34         2.56 o                         
  -8   4   0          4.55          7.76         2.23 o                         
  -7   4   0          3.11          5.31         1.41 o                         
  -6   4   0        130.92        142.61         3.81 o                         
  -5   4   0        271.82        279.14         4.40 o                         
  -4   4   0         10.56          8.50         1.07 o                         
  -3   4   0         20.43         12.46         1.08 o                         
  -2   4   0        431.81        431.66         4.78 o                         
  -1   4   0       2220.93       2197.24        14.58 o                         
   0   4   0          5.83         23.24         1.07 o                         
   1   4   0          9.11          6.65         1.07 o                         
   2   4   0       1738.96       1843.39        15.10 o                         
   3   4   0       1338.52       1312.80        11.71 o                         
   4   4   0        162.21        149.36         3.82 o                         
   5   4   0          2.77          0.71         1.48 o                         
   6   4   0         13.80          8.91         2.16 o                         
   7   4   0        234.87        239.13         7.00 o                         
   8   4   0         53.33         54.13         5.00 o                         
   9   4   0         15.36          8.13         3.83 o                         
 -10   5   0         13.95         12.61         6.00 o                         
  -9   5   0         53.17         44.24         7.23 o                         
  -8   5   0         39.60         37.71         6.93 o                         
  -7   5   0          0.48         -0.74         1.52 o                         
  -6   5   0         49.69         54.32         3.17 o                         
  -5   5   0         81.12         83.93         3.57 o                         
  -4   5   0        450.11        476.90         7.54 o                         
  -3   5   0        189.26        198.47         3.72 o                         
  -2   5   0        784.65        771.01         7.97 o                         
  -1   5   0        176.31        143.53         2.47 o                         
   0   5   0        119.88        100.50         2.35 o                         
   1   5   0          4.68          2.92         1.00 o                         
   2   5   0         64.10         78.22         2.92 o                         
   3   5   0         30.35         34.78         2.54 o                         
   4   5   0        414.82        405.58         7.76 o                         
   5   5   0          4.35          6.00         1.46 o                         
   6   5   0         60.13         63.03         4.12 o                         
   7   5   0         49.61         44.77         4.75 o                         
   8   5   0         36.97         30.74         4.87 o                         
   9   5   0          9.16         10.76         4.14 o                         
  -9   6   0         18.51         21.19         5.89 o                         
  -8   6   0         11.18          4.06         2.89 o                         
  -7   6   0         45.60         43.07         3.37 o                         
  -6   6   0         23.73         24.63         2.55 o                         
  -5   6   0        497.47        518.95         9.85 o                         
  -4   6   0        261.62        266.70         6.65 o                         
  -3   6   0         87.60        105.11         2.45 o                         
  -2   6   0        284.47        283.75         6.92 o                         
  -1   6   0        113.59         96.50         2.53 o                         
   0   6   0        429.50        419.36         4.66 o                         
   1   6   0        681.82        717.58         8.46 o                         
   2   6   0         80.44         89.52         3.37 o                         
   3   6   0         39.52         40.97         2.55 o                         
   4   6   0         58.14         49.90         3.84 o                         
   5   6   0         10.07         16.95         2.25 o                         
   6   6   0         61.87         70.27         5.17 o                         
   7   6   0          2.18         -2.48         3.25 o                         
   8   6   0          5.96          8.74         4.01 o                         
   9   6   0          0.26          8.95         8.87 o                         
  -9   7   0          0.16         -4.41         4.41 o                         
  -8   7   0          3.18          3.75         2.30 o                         
  -7   7   0         88.84         93.22         5.61 o                         
  -6   7   0        178.70        161.38        10.54 o                         
  -5   7   0        143.89        147.66         5.37 o                         
  -4   7   0          2.78          0.28         1.45 o                         
  -3   7   0         36.77         41.43         2.94 o                         
  -2   7   0          1.31          0.03         0.89 o                         
  -1   7   0        328.85        309.78         6.80 o                         
   0   7   0        507.62        512.22         7.18 o                         
   1   7   0        370.71        383.49         6.27 o                         
   2   7   0        178.22        193.27         5.38 o                         
   3   7   0        506.83        471.22        10.87 o                         
   4   7   0          4.04          7.41         2.18 o                         
   5   7   0          6.05          5.70         2.53 o                         
   6   7   0          6.85          2.00         2.59 o                         
   7   7   0         14.61         10.99         4.28 o                         
   8   7   0          0.34         -0.81         3.97 o                         
  -8   8   0         49.82         45.63         5.42 o                         
  -7   8   0         38.43         29.88         2.67 o                         
  -6   8   0         73.48         70.20         6.16 o                         
  -5   8   0         15.22          8.24         1.88 o                         
  -4   8   0          4.39          4.88         2.01 o                         
  -3   8   0        554.67        559.34        15.19 o                         
  -2   8   0        446.98        446.14         7.33 o                         
  -1   8   0          1.27          1.34         1.37 o                         
   0   8   0          3.61          4.13         1.56 o                         
   1   8   0          2.65          1.66         1.23 o                         
   2   8   0        142.16        138.24         5.61 o                         
   3   8   0        250.16        251.77         8.21 o                         
   4   8   0         88.92         93.62         5.60 o                         
   5   8   0          8.22          6.38         2.49 o                         
   6   8   0         10.25          9.16         3.83 o                         
   7   8   0          5.71         -0.54         3.07 o                         
  -8   9   0         17.23         12.63         6.05 o                         
  -7   9   0         13.79         -0.10         2.44 o                         
  -6   9   0         19.08         18.53         4.13 o                         
  -5   9   0         20.58         25.81         4.83 o                         
  -4   9   0        141.50        147.42         7.08 o                         
  -3   9   0        158.25        169.82         7.21 o                         
  -2   9   0        367.91        372.53         9.05 o                         
  -1   9   0        298.16        305.12         7.48 o                         
   0   9   0          8.84          8.94         2.13 o                         
   1   9   0         50.06         45.89         2.57 o                         
   2   9   0         31.45         31.94         3.57 o                         
   3   9   0         98.32        107.66         7.03 o                         
   4   9   0         26.30         18.17         3.54 o                         
   5   9   0         30.17         26.28         4.32 o                         
   6   9   0          9.01          1.16         3.59 o                         
   7   9   0          2.80          2.04         4.43 o                         
  -7  10   0         37.92         31.02         7.38 o                         
  -6  10   0         11.61         11.42         3.55 o                         
  -5  10   0          0.48          2.34         2.61 o                         
  -4  10   0         36.18         37.36         4.62 o                         
  -3  10   0         79.45         86.74         6.75 o                         
  -2  10   0        142.49        162.85         8.63 o                         
  -1  10   0        190.51        198.13         6.23 o                         
   0  10   0         47.80         65.06         4.56 o                         
   1  10   0          1.74         -0.76         2.57 o                         
   2  10   0         56.49         53.33         4.20 o                         
   3  10   0         53.48         60.14         5.01 o                         
   4  10   0         30.49         35.77         4.71 o                         
   5  10   0         18.48         16.87         3.81 o                         
   6  10   0          7.88          5.20         3.63 o                         
  -6  11   0          0.77          1.93         3.44 o                         
  -5  11   0          7.65          8.69         4.27 o                         
  -4  11   0         14.90          6.09         3.85 o                         
  -3  11   0         22.43         22.64         4.77 o                         
  -2  11   0         15.62         12.33         4.71 o                         
  -1  11   0          2.67          3.77         3.19 o                         
   0  11   0         36.73         39.14         3.98 o                         
   1  11   0        132.77        139.58         7.27 o                         
   2  11   0         58.38         49.66         5.12 o                         
   3  11   0          2.16          0.19         2.66 o                         
   4  11   0          7.22         11.21         3.84 o                         
  -4  12   0         36.86         52.17         6.83 o                         
  -3  12   0          9.42         16.30         5.25 o                         
  -2  12   0          0.81         -4.11         4.60 o                         
  -1  12   0         38.25         34.56         4.67 o                         
   0  12   0         44.77         45.77         5.81 o                         
   1  12   0         92.86         90.68         6.90 o                         
   2  12   0          0.18         -3.25         3.25 o                         
   3  12   0          7.79          7.67         3.77 o                         
  -1  13   0          4.35         -3.68         3.68 o                         
   0 -13   1         13.35         11.95         4.75 o                         
   1 -13   1         57.05         68.47         7.72 o                         
   2 -13   1         51.51         47.51         6.65 o                         
  -3 -12   1         31.97         43.81         5.30 o                         
  -2 -12   1          9.37         11.17         3.69 o                         
  -1 -12   1          5.67          6.20         5.51 o                         
   0 -12   1         10.56         16.48         3.47 o                         
   1 -12   1         37.81         37.47         5.04 o                         
   2 -12   1          0.45          0.41         4.01 o                         
   3 -12   1          0.29          0.33         3.95 o                         
   4 -12   1         66.42         99.89         8.66 o                         
   5 -12   1         23.88         16.78        14.40 o                         
  -5 -11   1          0.22         -1.67         3.45 o                         
  -4 -11   1         14.66         16.39         4.58 o                         
  -3 -11   1         21.89         20.15         3.32 o                         
  -2 -11   1        123.68        116.67         5.76 o                         
  -1 -11   1        107.80        118.44         6.82 o                         
   0 -11   1         28.69         22.56         3.48 o                         
   1 -11   1         29.32         29.95         3.63 o                         
   2 -11   1          0.44         -2.83         2.83 o                         
   3 -11   1         10.84          2.70         3.30 o                         
   4 -11   1          8.73          2.30         3.84 o                         
   5 -11   1         20.87         28.34         6.50 o                         
   6 -11   1         37.32         39.15         6.73 o                         
  -6 -10   1          0.65         -2.81         3.38 o                         
  -5 -10   1         23.46         26.42         5.41 o                         
  -4 -10   1         44.90         52.31         5.15 o                         
  -3 -10   1         18.40         16.73         3.77 o                         
  -2 -10   1          3.00          4.51         2.29 o                         
  -1 -10   1          9.52          6.01         2.36 o                         
   0 -10   1        211.33        211.39         6.95 o                         
   1 -10   1         63.61         69.52         3.99 o                         
   2 -10   1        138.69        146.81         7.75 o                         
   3 -10   1        185.04        189.00         9.80 o                         
   4 -10   1         49.12         41.60         5.23 o                         
   5 -10   1          9.79         11.30         3.85 o                         
   6 -10   1         17.99         17.32         4.05 o                         
   7 -10   1          2.23          8.51         4.87 o                         
  -7  -9   1          0.21         -2.22         3.50 o                         
  -6  -9   1         14.78         23.25         4.57 o                         
  -5  -9   1        106.03        109.55         6.19 o                         
  -4  -9   1         19.45         19.92         3.45 o                         
  -3  -9   1         17.51         17.22         2.83 o                         
  -2  -9   1          4.34          1.90         1.94 o                         
  -1  -9   1         19.97         16.34         1.76 o                         
   0  -9   1         40.92         44.98         3.06 o                         
   1  -9   1         65.44         71.83         3.53 o                         
   2  -9   1        127.75        129.25         7.22 o                         
   3  -9   1         84.71         97.68         8.67 o                         
   4  -9   1        184.88        182.97         7.90 o                         
   5  -9   1         39.89         40.95         5.35 o                         
   6  -9   1         12.32         14.34         3.52 o                         
   7  -9   1          2.39         -2.21         2.21 o                         
   8  -9   1         15.14          7.18         3.35 o                         
  -7  -8   1          9.98          2.72         3.66 o                         
  -6  -8   1         10.70         14.78         3.52 o                         
  -5  -8   1          6.62          7.20         2.38 o                         
  -4  -8   1          7.52          6.38         2.35 o                         
  -3  -8   1         74.77         85.93         4.69 o                         
  -2  -8   1        216.03        214.68         5.03 o                         
  -1  -8   1        942.21        909.58        13.05 o                         
   0  -8   1         19.86         22.20         2.20 o                         
   1  -8   1          1.03          1.75         1.44 o                         
   2  -8   1          3.86          2.17         1.71 o                         
   3  -8   1        130.57        134.57         5.34 o                         
   4  -8   1         40.11         38.04         3.48 o                         
   5  -8   1        131.78        131.68         4.59 o                         
   6  -8   1         27.03         28.49         3.48 o                         
   7  -8   1          8.73          8.80         3.29 o                         
   8  -8   1         30.29         28.62         4.23 o                         
  -8  -7   1          5.77         10.63         4.77 o                         
  -7  -7   1          9.23          5.67         3.03 o                         
  -6  -7   1         23.36         24.05         3.85 o                         
  -5  -7   1          1.15          4.53         2.59 o                         
  -4  -7   1         87.78         94.19         5.03 o                         
  -3  -7   1         58.96         71.18         4.47 o                         
  -2  -7   1        175.40        169.15         5.06 o                         
  -1  -7   1        119.50        108.48         3.18 o                         
   0  -7   1       1069.68       1086.85        10.88 o                         
   1  -7   1        326.39        326.01         5.02 o                         
   2  -7   1         42.96         40.63         2.55 o                         
   3  -7   1         18.18         20.05         2.22 o                         
   4  -7   1         24.97         28.56         2.10 o                         
   5  -7   1        209.25        207.67         5.55 o                         
   6  -7   1        106.72         97.80         6.54 o                         
   7  -7   1         59.00         55.08         6.27 o                         
   8  -7   1         20.80         16.50         2.88 o                         
   9  -7   1          1.61          1.63         3.56 o                         
  -9  -6   1          1.66          6.63         3.99 o                         
  -8  -6   1          0.34         -2.71         3.44 o                         
  -7  -6   1         13.44         12.43         3.30 o                         
  -6  -6   1         96.14         98.23         5.29 o                         
  -5  -6   1         93.81         97.59         3.86 o                         
  -4  -6   1         18.08         22.20         3.24 o                         
  -3  -6   1          1.02         -0.18         1.19 o                         
  -2  -6   1         20.43         14.36         1.62 o                         
  -1  -6   1        461.99        459.62         5.67 o                         
   0  -6   1        499.07        502.50         5.42 o                         
   1  -6   1         64.42         52.46         2.12 o                         
   2  -6   1        112.77        108.99         3.76 o                         
   3  -6   1         92.76         91.40         2.42 o                         
   4  -6   1        499.88        528.02        11.29 o                         
   5  -6   1        210.34        227.68         6.63 o                         
   6  -6   1         23.34         26.49         2.72 o                         
   7  -6   1        103.11        102.53         6.06 o                         
   8  -6   1         29.88         21.20         2.91 o                         
   9  -6   1          2.32          1.42         3.19 o                         
  -9  -5   1         10.05          7.88         3.85 o                         
  -8  -5   1         15.86         13.01         3.55 o                         
  -7  -5   1        107.39        115.79         6.82 o                         
  -6  -5   1        101.64        110.24         5.29 o                         
  -5  -5   1         23.83         18.74         2.43 o                         
  -4  -5   1         41.00         44.44         2.41 o                         
  -3  -5   1         10.05          6.19         1.30 o                         
  -2  -5   1        272.38        255.62         4.27 o                         
  -1  -5   1        980.77        984.62         9.14 o                         
   0  -5   1        280.54        292.91         4.10 o                         
   1  -5   1         48.48         48.90         1.79 o                         
   2  -5   1        150.47        137.70         3.04 o                         
   3  -5   1        326.75        320.70         5.52 o                         
   4  -5   1        308.95        311.63         4.91 o                         
   5  -5   1          0.78          0.37         1.15 o                         
   6  -5   1          1.78          3.89         2.17 o                         
   7  -5   1         42.85         51.29         3.60 o                         
   8  -5   1         74.57         98.41        10.26 o                         
   9  -5   1         16.33         19.51         3.97 o                         
  10  -5   1         27.89         20.90         5.95 o                         
  -9  -4   1          1.89         -1.31         3.02 o                         
  -8  -4   1         13.76         12.87         3.11 o                         
  -7  -4   1         83.96         84.35         4.71 o                         
  -6  -4   1          8.01          9.88         1.67 o                         
  -5  -4   1        202.28        209.01         5.81 o                         
  -4  -4   1        204.78        194.65         3.60 o                         
  -3  -4   1          6.76          6.05         1.17 o                         
  -2  -4   1        389.41        342.44         4.80 o                         
  -1  -4   1       1402.55       1485.58        11.73 o                         
   0  -4   1       1497.59       1539.15        10.84 o                         
   1  -4   1       1309.33       1259.84         9.33 o                         
   2  -4   1       1124.73       1155.79         9.80 o                         
   3  -4   1        180.30        176.81         3.02 o                         
   4  -4   1         36.91         36.49         1.57 o                         
   5  -4   1         34.54         38.04         2.48 o                         
   6  -4   1         90.39         96.49         3.20 o                         
   7  -4   1        128.59        132.72         4.78 o                         
   8  -4   1         21.59         20.22         2.56 o                         
   9  -4   1         10.68         14.01         3.80 o                         
  10  -4   1         12.28         16.32         6.19 o                         
 -10  -3   1         11.72          8.13         3.63 o                         
  -9  -3   1          0.16          1.70         2.92 o                         
  -8  -3   1          0.33          0.10         2.85 o                         
  -7  -3   1          1.03         -1.92         1.98 o                         
  -6  -3   1          0.88         -1.13         1.66 o                         
  -5  -3   1        704.11        691.63        10.96 o                         
  -4  -3   1        895.59        866.47         9.59 o                         
  -3  -3   1        260.64        259.69         3.95 o                         
  -2  -3   1        493.12        545.93         5.80 o                         
  -1  -3   1        633.33        628.37         5.86 o                         
   0  -3   1        246.03        280.30         2.94 o                         
   1  -3   1        276.09        221.35         3.04 o                         
   2  -3   1       2180.11       2166.27        15.60 o                         
   3  -3   1       5560.48       5839.96        35.42 o                         
   4  -3   1         15.28         14.24         0.90 o                         
   5  -3   1         40.62         51.51         2.00 o                         
   6  -3   1        187.21        184.96         4.13 o                         
   7  -3   1        365.89        360.14         7.64 o                         
   8  -3   1         24.79         24.37         2.50 o                         
   9  -3   1          1.95          5.59         2.83 o                         
  10  -3   1          0.39         -1.81         3.49 o                         
 -10  -2   1          6.32          9.84         4.37 o                         
  -9  -2   1          0.63         -1.60         1.60 o                         
  -8  -2   1         44.77         43.37         3.30 o                         
  -7  -2   1          0.37         -0.18         1.80 o                         
  -6  -2   1        148.60        149.34         5.47 o                         
  -5  -2   1        471.25        474.70         7.02 o                         
  -4  -2   1        686.66        657.78         6.92 o                         
  -3  -2   1        575.97        538.23         6.27 o                         
  -2  -2   1       1162.88       1200.87         9.79 o                         
  -1  -2   1       2756.03       2691.84        19.05 o                         
   0  -2   1         15.78         20.32         0.71 o                         
   1  -2   1        458.55        485.22         4.46 o                         
   2  -2   1       1429.99       1415.56         9.92 o                         
   3  -2   1       1630.60       1686.38        12.08 o                         
   4  -2   1         24.25         33.95         1.54 o                         
   5  -2   1         30.71         28.36         1.77 o                         
   6  -2   1        404.47        388.17         7.20 o                         
   7  -2   1        190.80        184.84         5.74 o                         
   8  -2   1          6.57         10.13         2.36 o                         
   9  -2   1          9.36          8.39         3.13 o                         
  10  -2   1          0.47          1.14         3.95 o                         
 -10  -1   1          0.15          0.96         3.95 o                         
  -9  -1   1         20.07         25.24         4.28 o                         
  -8  -1   1        125.26        125.79         5.11 o                         
  -7  -1   1         11.84         14.34         1.95 o                         
  -6  -1   1         19.72         27.58         2.44 o                         
  -5  -1   1        351.06        360.27         5.52 o                         
  -4  -1   1        265.97        242.99         3.44 o                         
  -3  -1   1        127.12        117.37         2.29 o                         
  -2  -1   1       4967.92       4975.37       127.91 o                         
  -1  -1   1       1576.43       1568.73        11.21 o                         
   0  -1   1        207.39        189.68         3.10 o                         
   1  -1   1        314.95        283.37         2.66 o                         
   3  -1   1         29.07         39.81         1.28 o                         
   4  -1   1        423.23        481.39         4.86 o                         
   5  -1   1         72.85         75.78         2.03 o                         
   6  -1   1        357.49        346.39         6.21 o                         
   7  -1   1         67.71         85.53         4.03 o                         
   8  -1   1         11.68         16.06         2.64 o                         
   9  -1   1          2.90          0.98         2.51 o                         
  10  -1   1          2.57         -2.49         3.22 o                         
 -10   0   1          0.47          4.68         3.68 o                         
  -9   0   1         55.82         58.10         5.63 o                         
  -8   0   1          8.99          8.69         1.71 o                         
  -7   0   1          1.96          0.72         1.54 o                         
  -6   0   1         36.24         35.50         2.40 o                         
  -5   0   1        138.52        140.93         3.00 o                         
  -4   0   1        213.02        182.46         2.77 o                         
  -3   0   1        797.35        740.34         5.93 o                         
  -2   0   1        403.04        442.87         3.55 o                         
  -1   0   1       2068.29       1981.74        56.25 o                         
   1   0   1       3631.26       3610.62       105.00 o                         
   2   0   1       5723.29       5457.01       251.32 o                         
   3   0   1        168.72        131.60         2.23 o                         
   4   0   1        234.76        264.58         3.41 o                         
   5   0   1        105.94        112.93         2.99 o                         
   6   0   1        597.09        607.21        10.62 o                         
   7   0   1         68.95         67.54         3.48 o                         
   8   0   1         27.54         30.40         4.70 o                         
   9   0   1          4.81         -2.17         2.17 o                         
  10   0   1          0.54          2.76         3.83 o                         
 -10   1   1         10.74         10.78         4.17 o                         
  -9   1   1         62.49         58.53         5.41 o                         
  -8   1   1          0.26         -2.36         2.36 o                         
  -7   1   1         24.00         29.37         2.80 o                         
  -6   1   1        344.29        354.36         7.72 o                         
  -5   1   1        380.87        382.60         4.92 o                         
  -4   1   1         70.44         67.93         1.79 o                         
  -3   1   1         64.89         65.25         1.65 o                         
  -2   1   1       1567.44       1566.79        10.30 o                         
  -1   1   1         57.37         62.08         1.12 o                         
   0   1   1         14.62         10.49         0.51 o                         
   1   1   1       2767.82       2767.26        25.48 o                         
   2   1   1        302.04        296.84         3.29 o                         
   3   1   1          1.40          4.98         0.98 o                         
   4   1   1        169.40        167.12         3.03 o                         
   5   1   1        690.09        686.07         8.12 o                         
   6   1   1        391.16        400.01         5.65 o                         
   7   1   1          0.82         -0.69         1.42 o                         
   8   1   1          5.97          6.61         2.93 o                         
   9   1   1         10.05          5.46         2.30 o                         
  10   1   1         45.60         58.53         6.55 o                         
 -10   2   1          9.85         12.92         4.29 o                         
  -9   2   1         52.55         59.63         5.23 o                         
  -8   2   1         36.29         38.69         3.95 o                         
  -7   2   1         24.40         25.53         2.48 o                         
  -6   2   1         68.91         71.63         3.04 o                         
  -5   2   1        888.12        860.03         7.90 o                         
  -4   2   1       1075.63       1111.64        10.03 o                         
  -3   2   1        893.75        909.54         7.69 o                         
  -2   2   1          4.48         11.18         0.76 o                         
  -1   2   1        409.46        397.14         3.74 o                         
   0   2   1         74.90         62.94         1.37 o                         
   1   2   1        825.66        835.67         6.62 o                         
   2   2   1       1067.29       1052.23         9.02 o                         
   3   2   1        298.11        279.21         3.90 o                         
   4   2   1        241.38        233.81         3.48 o                         
   5   2   1        666.46        689.15         8.05 o                         
   6   2   1         59.19         53.89         3.72 o                         
   7   2   1          3.61          1.06         1.92 o                         
   8   2   1          3.44          4.01         1.83 o                         
   9   2   1         16.54         19.50         3.52 o                         
  10   2   1         43.88         47.63         5.57 o                         
 -10   3   1         20.05         19.77         5.20 o                         
  -9   3   1         10.67         10.15         3.84 o                         
  -8   3   1         33.39         32.70         3.09 o                         
  -7   3   1          2.33          1.78         1.58 o                         
  -6   3   1         85.95         87.82         3.23 o                         
  -5   3   1         44.47         41.09         2.64 o                         
  -4   3   1        519.25        517.00         5.79 o                         
  -3   3   1        671.82        665.59         6.71 o                         
  -2   3   1        142.14        128.05         2.18 o                         
  -1   3   1        861.52        881.62         6.90 o                         
   0   3   1        694.48        702.29         6.20 o                         
   1   3   1       1114.13       1036.89         9.18 o                         
   2   3   1        871.90        806.55         7.61 o                         
   3   3   1        159.77        156.29         3.05 o                         
   4   3   1        544.73        557.57         7.08 o                         
   5   3   1        230.08        232.73         4.37 o                         
   6   3   1          0.55         -0.49         1.79 o                         
   7   3   1         20.08         27.54         3.11 o                         
   8   3   1          0.86          1.11         2.26 o                         
   9   3   1         26.92         22.03         3.59 o                         
 -10   4   1         44.57         62.53         6.39 o                         
  -9   4   1         15.15         11.10         2.79 o                         
  -8   4   1          2.35          4.32         2.12 o                         
  -7   4   1         37.92         42.50         3.18 o                         
  -6   4   1         13.15         12.87         1.73 o                         
  -5   4   1          5.32          5.23         0.94 o                         
  -4   4   1        602.95        567.24         6.43 o                         
  -3   4   1         84.69         83.00         2.31 o                         
  -2   4   1       1634.48       1645.18        11.92 o                         
  -1   4   1        238.21        221.26         3.20 o                         
   0   4   1        111.92        116.27         2.27 o                         
   1   4   1        106.50         86.67         2.21 o                         
   2   4   1        136.16        116.45         2.71 o                         
   3   4   1          9.29          5.53         1.25 o                         
   4   4   1        527.54        540.37         7.64 o                         
   5   4   1         55.32         60.69         3.45 o                         
   6   4   1        340.32        354.15         8.12 o                         
   7   4   1         31.69         29.70         3.91 o                         
   8   4   1          7.21          8.01         3.19 o                         
   9   4   1         10.79          4.62         3.76 o                         
 -10   5   1         10.12         10.05         5.48 o                         
  -9   5   1         10.23         11.38         3.68 o                         
  -8   5   1          9.22          7.99         2.36 o                         
  -7   5   1        117.53        118.04         4.07 o                         
  -6   5   1         54.92         61.71         3.25 o                         
  -5   5   1        443.39        438.29         8.48 o                         
  -4   5   1         82.63         81.63         3.03 o                         
  -3   5   1        251.61        237.41         3.59 o                         
  -2   5   1        363.24        364.56         3.95 o                         
  -1   5   1        376.21        361.32         4.16 o                         
   0   5   1        965.76        984.69         8.25 o                         
   1   5   1        162.35        131.00         3.09 o                         
   2   5   1        197.20        220.86         4.19 o                         
   3   5   1        135.10        139.90         4.21 o                         
   4   5   1        102.40        120.46         5.17 o                         
   5   5   1        175.44        187.29         6.68 o                         
   6   5   1         56.68         55.43         4.16 o                         
   7   5   1          0.71          1.24         3.01 o                         
   8   5   1         20.14         24.18         4.63 o                         
   9   5   1          6.10          2.72         4.32 o                         
  -9   6   1          0.50         -3.28         3.28 o                         
  -8   6   1         68.45         62.74         6.14 o                         
  -7   6   1         46.11         44.54         3.32 o                         
  -6   6   1        156.34        143.82         4.85 o                         
  -5   6   1        250.34        267.56         5.31 o                         
  -4   6   1         95.50         87.12         3.55 o                         
  -3   6   1         72.54         65.24         1.91 o                         
  -2   6   1        855.62        818.94         8.84 o                         
  -1   6   1       1270.72       1277.48        11.19 o                         
   0   6   1        360.35        379.51         4.81 o                         
   1   6   1         49.82         44.92         2.61 o                         
   2   6   1        184.44        166.38         4.10 o                         
   3   6   1         85.86         94.97         4.91 o                         
   4   6   1         90.32         93.94         5.22 o                         
   5   6   1        105.71        106.76         5.85 o                         
   6   6   1          8.90          4.46         2.60 o                         
   7   6   1          1.13         -2.77         2.77 o                         
   8   6   1          0.09         -1.98         4.02 o                         
  -9   7   1         11.50          8.80         5.47 o                         
  -8   7   1         35.45         42.25         3.78 o                         
  -7   7   1         25.16         24.59         3.22 o                         
  -6   7   1        139.21        133.57         5.88 o                         
  -5   7   1         40.28         44.41         4.29 o                         
  -4   7   1         41.34         44.84         2.61 o                         
  -3   7   1         51.19         45.39         2.81 o                         
  -2   7   1          9.96          6.15         1.28 o                         
  -1   7   1       1019.74       1037.17         9.83 o                         
   0   7   1        683.66        646.72         7.07 o                         
   1   7   1        368.52        354.64         6.65 o                         
   2   7   1         62.52         74.59         3.76 o                         
   3   7   1          2.01          2.38         2.11 o                         
   4   7   1         29.56         27.35         3.21 o                         
   5   7   1         86.61         86.18         4.92 o                         
   6   7   1         71.91         74.46         5.27 o                         
   7   7   1          2.83         -0.98         2.60 o                         
   8   7   1          1.72          3.64         4.01 o                         
  -8   8   1          3.74         10.89         5.33 o                         
  -7   8   1         26.42         21.94         2.16 o                         
  -6   8   1        196.06        198.12        11.08 o                         
  -5   8   1         90.65         91.58         5.66 o                         
  -4   8   1         47.60         56.68         4.06 o                         
  -3   8   1         11.39         10.58         2.31 o                         
  -2   8   1         59.69         62.01         3.13 o                         
  -1   8   1        119.25        126.16         4.56 o                         
   0   8   1        408.86        400.42         7.18 o                         
   1   8   1         83.29         85.66         3.56 o                         
   2   8   1         75.29         59.95         4.14 o                         
   3   8   1         42.62         41.65         3.85 o                         
   4   8   1         63.42         62.79         5.58 o                         
   5   8   1        113.68        108.33         5.83 o                         
   6   8   1          1.54          6.49         3.30 o                         
   7   8   1          0.17          1.17         3.01 o                         
  -8   9   1          2.07         -0.95         2.90 o                         
  -7   9   1          4.44         -0.74         1.85 o                         
  -6   9   1         31.63         24.88         4.62 o                         
  -5   9   1        110.83        110.87         9.04 o                         
  -4   9   1        101.17        106.54         6.80 o                         
  -3   9   1        206.43        209.72         7.44 o                         
  -2   9   1        399.68        405.25        10.43 o                         
  -1   9   1         20.89         19.95         2.77 o                         
   0   9   1          9.81          5.78         1.95 o                         
   1   9   1         24.65         20.93         2.22 o                         
   2   9   1        164.04        191.27         6.96 o                         
   3   9   1         60.06         60.11         5.43 o                         
   4   9   1        113.72        111.93         6.24 o                         
   5   9   1         14.39         24.16         4.31 o                         
   6   9   1          1.87         -0.66         3.46 o                         
  -7  10   1         38.40         35.58         5.66 o                         
  -6  10   1         16.22         10.14         4.13 o                         
  -5  10   1          0.67         -0.15         2.75 o                         
  -4  10   1         15.01         11.18         3.62 o                         
  -3  10   1         93.12         99.09         6.39 o                         
  -2  10   1          6.14          3.25         2.37 o                         
  -1  10   1        169.66        182.39         7.34 o                         
   0  10   1         55.65         62.65         4.29 o                         
   1  10   1         82.79         84.97         3.35 o                         
   2  10   1         75.08         75.61         5.05 o                         
   3  10   1         10.15          7.07         2.93 o                         
   4  10   1         24.81         24.43         3.89 o                         
   5  10   1          1.35          1.80         3.39 o                         
  -6  11   1         35.37         39.34         6.07 o                         
  -5  11   1          9.46         12.44         4.53 o                         
  -4  11   1          4.30          4.53         3.66 o                         
  -3  11   1          0.61         -3.22         3.22 o                         
  -2  11   1         21.17         17.71         2.83 o                         
  -1  11   1         64.98         62.49         4.84 o                         
   0  11   1         24.16         18.32         4.68 o                         
   1  11   1        102.02        116.19         6.78 o                         
   2  11   1          8.53          4.87         2.22 o                         
   3  11   1         27.65         27.20         4.76 o                         
   4  11   1          0.47         -2.32         2.90 o                         
  -4  12   1         51.96         50.50         6.67 o                         
  -3  12   1          8.35          3.41         6.75 o                         
  -2  12   1         48.75         51.67         8.39 o                         
  -1  12   1         18.32         12.41         4.35 o                         
   0  12   1         14.62          8.32         4.52 o                         
   1  12   1          2.37          3.37         3.70 o                         
   2  12   1         29.50         33.97         5.48 o                         
   3  12   1         30.46         30.15         8.81 o                         
  -1 -13   2         31.93         26.69         5.23 o                         
   0 -13   2          4.54         -3.78         3.78 o                         
   1 -13   2          1.82         11.78         4.58 o                         
   2 -13   2         23.33         28.18         6.25 o                         
  -3 -12   2         18.09         15.04         3.22 o                         
  -2 -12   2        197.20        195.37        10.01 o                         
  -1 -12   2         31.77         33.35         4.76 o                         
   0 -12   2          0.29         -0.74         2.76 o                         
   1 -12   2          0.29         -2.65         2.65 o                         
   2 -12   2          2.19         -3.32         3.32 o                         
   3 -12   2         32.51         28.01         6.65 o                         
   4 -12   2          3.86          4.18         4.38 o                         
   5 -12   2          2.25         10.36        13.02 o                         
  -5 -11   2         10.52         15.47         4.35 o                         
  -4 -11   2          1.75         -0.17         3.96 o                         
  -3 -11   2         10.60         10.60         3.47 o                         
  -2 -11   2         68.73         64.67         5.41 o                         
  -1 -11   2         11.64          9.97         3.18 o                         
   0 -11   2         61.00         64.18         4.13 o                         
   1 -11   2         45.94         39.19         3.25 o                         
   2 -11   2        140.92        137.07         7.67 o                         
   3 -11   2          1.72          1.41         2.90 o                         
   4 -11   2          3.32         -0.48         4.98 o                         
   5 -11   2          9.42         10.57         4.18 o                         
   6 -11   2         29.95         27.10         6.25 o                         
  -6 -10   2         10.60          4.18         4.13 o                         
  -5 -10   2         34.64         25.09         4.08 o                         
  -4 -10   2         15.35         15.64         3.73 o                         
  -3 -10   2         21.85         24.33         3.61 o                         
  -2 -10   2         55.04         49.15         5.46 o                         
  -1 -10   2         19.23         24.67         3.00 o                         
   0 -10   2         85.88         91.66         4.51 o                         
   1 -10   2        185.38        190.23         6.74 o                         
   2 -10   2         83.22         83.95         7.93 o                         
   3 -10   2         83.67         88.96         6.08 o                         
   4 -10   2         60.32         58.17         6.15 o                         
   5 -10   2          8.80          6.60         3.24 o                         
   6 -10   2         27.53         18.97         4.22 o                         
   7 -10   2          7.70          6.93         4.39 o                         
  -7  -9   2          2.28         -1.13         3.43 o                         
  -6  -9   2         25.56         29.34         4.46 o                         
  -5  -9   2         31.25         25.66         4.08 o                         
  -4  -9   2         64.09         63.38         4.75 o                         
  -3  -9   2         29.65         38.64         3.43 o                         
  -2  -9   2          1.65          1.67         1.90 o                         
  -1  -9   2         27.63         21.61         2.15 o                         
   0  -9   2         58.09         62.81         3.68 o                         
   1  -9   2        532.28        536.48         9.02 o                         
   2  -9   2        105.71        104.91         7.24 o                         
   3  -9   2         73.97         71.73         5.18 o                         
   4  -9   2         10.61          4.71         2.54 o                         
   5  -9   2          2.28          0.03         2.13 o                         
   6  -9   2         83.48         76.85         6.17 o                         
   7  -9   2         29.50         29.53         3.63 o                         
   8  -9   2          5.85          2.97         5.51 o                         
  -8  -8   2          0.35         -3.06         3.06 o                         
  -7  -8   2          2.25         -1.62         2.97 o                         
  -6  -8   2         12.17         13.85         3.71 o                         
  -5  -8   2         52.47         55.26         5.08 o                         
  -4  -8   2         81.13         82.11         4.71 o                         
  -3  -8   2         95.44         91.26         5.09 o                         
  -2  -8   2         76.61         81.80         3.78 o                         
  -1  -8   2         66.45         76.81         3.18 o                         
   0  -8   2        313.72        319.98         5.73 o                         
   1  -8   2         92.95         92.45         3.17 o                         
   2  -8   2        171.32        178.86         5.92 o                         
   3  -8   2          4.05          2.00         2.13 o                         
   4  -8   2          3.32          1.38         1.86 o                         
   5  -8   2        251.85        233.41         7.19 o                         
   6  -8   2         61.90         57.33         3.79 o                         
   7  -8   2         32.94         32.77         3.84 o                         
   8  -8   2          0.29          1.21         2.72 o                         
  -8  -7   2          1.84         -3.74         3.74 o                         
  -7  -7   2          3.35          1.20         2.95 o                         
  -6  -7   2         29.54         27.43         4.05 o                         
  -5  -7   2          4.51          5.76         2.02 o                         
  -4  -7   2         50.86         54.93         3.85 o                         
  -3  -7   2        246.89        239.85         5.72 o                         
  -2  -7   2        122.43        118.72         4.03 o                         
  -1  -7   2        355.70        344.79         5.21 o                         
   0  -7   2          0.94          0.05         0.73 o                         
   1  -7   2          0.96          0.43         1.01 o                         
   2  -7   2        512.64        523.17         7.42 o                         
   3  -7   2        251.69        247.92         5.98 o                         
   4  -7   2        208.59        235.70         4.88 o                         
   5  -7   2        176.95        175.39         7.87 o                         
   6  -7   2         77.84         73.14         3.85 o                         
   7  -7   2         25.57         18.79         2.48 o                         
   8  -7   2          2.46          7.29         2.81 o                         
   9  -7   2         13.67          9.37         4.41 o                         
  -9  -6   2         10.62          8.18         3.63 o                         
  -8  -6   2          7.38         -0.72         3.24 o                         
  -7  -6   2         44.79         39.76         3.63 o                         
  -6  -6   2         54.46         57.55         4.45 o                         
  -5  -6   2          3.21          4.76         2.18 o                         
  -4  -6   2        111.70        109.94         4.09 o                         
  -3  -6   2          6.26          6.50         1.52 o                         
  -2  -6   2        565.81        562.09         6.95 o                         
  -1  -6   2        155.27        148.61         3.22 o                         
   0  -6   2         28.64         41.65         1.68 o                         
   1  -6   2        182.80        178.26         3.19 o                         
   2  -6   2        940.93        978.76        10.61 o                         
   3  -6   2        163.05        165.12         3.28 o                         
   4  -6   2        100.35        113.27         3.53 o                         
   5  -6   2          1.14          0.40         1.67 o                         
   6  -6   2        142.05        139.76         6.94 o                         
   7  -6   2         61.40         56.67         3.56 o                         
   8  -6   2         30.89         29.22         4.54 o                         
   9  -6   2         27.51         24.44         3.13 o                         
  -9  -5   2         35.57         26.20         4.97 o                         
  -8  -5   2         22.24         15.00         3.44 o                         
  -7  -5   2         43.43         40.72         3.22 o                         
  -6  -5   2         10.38          6.03         2.13 o                         
  -5  -5   2        151.86        162.02         5.00 o                         
  -4  -5   2        105.50        102.96         3.28 o                         
  -3  -5   2        485.97        488.00         6.93 o                         
  -2  -5   2        500.73        481.46         5.57 o                         
  -1  -5   2         25.00         16.04         1.34 o                         
   0  -5   2        202.94        197.64         2.76 o                         
   1  -5   2       1184.62       1209.16         9.98 o                         
   2  -5   2        182.39        162.17         2.85 o                         
   3  -5   2        109.97        114.03         2.67 o                         
   4  -5   2         57.10         69.84         2.27 o                         
   5  -5   2        128.91        135.85         3.47 o                         
   6  -5   2          0.97          1.84         1.24 o                         
   7  -5   2          5.89          0.33         1.52 o                         
   8  -5   2         67.31         53.09         4.82 o                         
   9  -5   2         52.45         59.59         5.38 o                         
  -9  -4   2         14.25         13.10         3.94 o                         
  -8  -4   2         30.32         27.62         4.09 o                         
  -7  -4   2         20.22         20.03         3.24 o                         
  -6  -4   2          0.37         -0.52         1.56 o                         
  -5  -4   2        310.42        303.92         7.12 o                         
  -4  -4   2         61.05         60.69         3.00 o                         
  -3  -4   2       1069.16       1038.37         9.99 o                         
  -2  -4   2        529.43        521.06         5.97 o                         
  -1  -4   2         13.25         25.08         1.40 o                         
   0  -4   2         31.81         18.86         1.00 o                         
   1  -4   2       3831.15       3931.06        25.57 o                         
   2  -4   2        867.09        856.98         7.25 o                         
   3  -4   2         34.09         21.11         1.47 o                         
   4  -4   2        227.25        246.75         3.81 o                         
   5  -4   2        483.68        494.81         7.44 o                         
   6  -4   2          6.54          8.67         1.39 o                         
   7  -4   2          4.85          2.25         1.79 o                         
   8  -4   2         10.12          8.16         1.93 o                         
   9  -4   2         71.39         68.61         7.25 o                         
  10  -4   2          1.98          6.27         6.47 o                         
 -10  -3   2         10.44         10.46         4.13 o                         
  -9  -3   2         10.24          5.94         2.46 o                         
  -8  -3   2         15.81         16.93         2.69 o                         
  -7  -3   2          0.26         -0.42         1.85 o                         
  -6  -3   2        125.23        131.70         5.47 o                         
  -5  -3   2         17.72         19.77         1.78 o                         
  -4  -3   2        688.85        685.84         7.94 o                         
  -3  -3   2        571.75        579.00         6.92 o                         
  -2  -3   2        364.80        346.91         4.60 o                         
  -1  -3   2        411.40        485.40         5.07 o                         
   0  -3   2        276.67        289.79         2.83 o                         
   1  -3   2        798.08        789.40         6.67 o                         
   2  -3   2       2149.75       2164.57        15.83 o                         
   3  -3   2        646.96        670.74         6.80 o                         
   4  -3   2        510.74        478.97         5.67 o                         
   5  -3   2        179.65        184.43         3.37 o                         
   6  -3   2         98.78        105.14         3.39 o                         
   7  -3   2         60.04         59.44         4.45 o                         
   8  -3   2         37.04         36.30         2.81 o                         
   9  -3   2         31.98         26.30         4.92 o                         
  10  -3   2          0.29         -2.25         4.07 o                         
 -10  -2   2         15.24          8.83         4.61 o                         
  -9  -2   2         28.50         24.13         2.61 o                         
  -8  -2   2          0.33         -2.24         2.30 o                         
  -7  -2   2         33.67         27.35         2.55 o                         
  -6  -2   2        177.06        172.29         4.91 o                         
  -5  -2   2         99.71        105.17         3.09 o                         
  -4  -2   2        589.65        593.30         6.73 o                         
  -3  -2   2       4438.15       4441.05        31.70 o                         
  -2  -2   2        324.68        291.21         3.94 o                         
  -1  -2   2       6958.95       7397.90       336.87 o                         
   0  -2   2        514.23        454.76         4.81 o                         
   1  -2   2       3498.33       3551.84        34.83 o                         
   2  -2   2        161.62        147.97         2.47 o                         
   3  -2   2        658.82        659.16         6.07 o                         
   4  -2   2        229.37        206.48         3.03 o                         
   5  -2   2         91.99         94.29         2.61 o                         
   6  -2   2         33.55         33.39         1.92 o                         
   7  -2   2          3.69          3.27         1.74 o                         
   8  -2   2         50.27         51.40         3.96 o                         
   9  -2   2         23.14         26.86         3.55 o                         
  10  -2   2          2.84         -1.90         4.35 o                         
 -10  -1   2         10.99         16.55         4.30 o                         
  -9  -1   2         13.97         22.43         3.78 o                         
  -8  -1   2          8.24          8.47         1.67 o                         
  -7  -1   2         55.20         54.18         3.25 o                         
  -6  -1   2        106.42        103.10         3.84 o                         
  -5  -1   2          9.65          6.73         1.02 o                         
  -4  -1   2        242.72        288.85         4.22 o                         
  -3  -1   2        559.69        560.53         5.54 o                         
  -2  -1   2       9300.42       9128.85       281.02 o                         
  -1  -1   2       6669.80       6345.15       198.36 o                         
   0  -1   2       3716.90       3559.60       114.72 o                         
   1  -1   2        773.09        756.78         5.51 o                         
   2  -1   2         86.12        116.43         1.67 o                         
   3  -1   2        104.11         86.54         1.94 o                         
   4  -1   2       1308.11       1279.74         9.98 o                         
   5  -1   2        297.15        287.67         3.62 o                         
   6  -1   2          6.95          6.75         1.42 o                         
   7  -1   2         35.05         37.95         2.91 o                         
   8  -1   2         74.15         75.16         4.88 o                         
   9  -1   2          0.92         -1.59         2.47 o                         
  10  -1   2          0.43         -3.53         3.53 o                         
 -10   0   2          0.98          0.33         3.29 o                         
  -9   0   2          2.69          2.24         3.00 o                         
  -8   0   2         40.52         47.91         4.58 o                         
  -7   0   2        362.28        373.53         9.22 o                         
  -6   0   2         64.73         73.17         2.46 o                         
  -5   0   2        360.64        384.24         4.49 o                         
  -4   0   2         42.87         54.44         1.54 o                         
  -3   0   2       1727.46       1799.06        13.71 o                         
  -2   0   2        472.68        450.24         4.01 o                         
  -1   0   2       9338.31       8921.99       232.21 o                         
   0   0   2       1131.19       1098.18         8.62 o                         
   1   0   2        881.86        900.54         5.98 o                         
   2   0   2        376.00        391.97         3.57 o                         
   3   0   2        614.02        632.35         5.56 o                         
   4   0   2        574.73        575.47         6.08 o                         
   5   0   2        217.11        223.62         3.89 o                         
   6   0   2        117.00        120.18         3.77 o                         
   7   0   2        140.20        139.22         5.43 o                         
   8   0   2        159.83        144.26         8.79 o                         
   9   0   2          0.47          0.13         4.39 o                         
  10   0   2          1.22          2.06         3.98 o                         
 -10   1   2          4.77          5.07         4.06 o                         
  -9   1   2          7.33         11.53         4.41 o                         
  -8   1   2         43.78         37.23         4.36 o                         
  -7   1   2        233.01        220.74         8.31 o                         
  -6   1   2        206.12        211.42         4.59 o                         
  -5   1   2        158.56        150.27         2.87 o                         
  -4   1   2        855.27        867.98         8.23 o                         
  -3   1   2        924.82        933.80         8.47 o                         
  -2   1   2       1315.93       1392.13        11.28 o                         
  -1   1   2         84.03         91.27         1.75 o                         
   0   1   2        384.22        353.01         3.32 o                         
   1   1   2       6682.98       6699.31       211.59 o                         
   2   1   2        122.08        119.68         2.08 o                         
   3   1   2        214.94        211.24         3.17 o                         
   4   1   2          0.90          0.06         0.84 o                         
   5   1   2        198.59        185.56         3.62 o                         
   6   1   2         51.00         53.36         2.44 o                         
   7   1   2         87.54         90.14         4.34 o                         
   8   1   2          9.03          9.20         3.04 o                         
   9   1   2         23.32         31.25         4.75 o                         
  10   1   2         19.82         21.27         5.52 o                         
 -10   2   2          8.61         14.48         4.73 o                         
  -9   2   2         16.11         15.14         3.56 o                         
  -8   2   2         91.10         84.26         5.25 o                         
  -7   2   2         46.47         41.93         2.96 o                         
  -6   2   2         24.53         28.44         2.32 o                         
  -5   2   2        130.31        130.43         3.45 o                         
  -4   2   2       1600.90       1655.63        14.33 o                         
  -3   2   2        191.01        188.77         2.66 o                         
  -2   2   2        839.40        839.12         7.65 o                         
  -1   2   2        164.23        142.25         2.17 o                         
   0   2   2       1107.59       1069.66         8.53 o                         
   1   2   2        891.85        835.76         7.12 o                         
   2   2   2       1172.89       1164.67         9.32 o                         
   3   2   2         67.52         66.90         2.36 o                         
   4   2   2        455.75        418.86         5.37 o                         
   5   2   2         74.28         78.39         2.99 o                         
   6   2   2          0.50         -0.49         1.41 o                         
   7   2   2         34.37         37.81         3.23 o                         
   8   2   2          0.44          1.00         2.43 o                         
   9   2   2          3.87          8.01         3.31 o                         
  10   2   2         11.88         14.32         6.21 o                         
 -10   3   2          5.15         10.99         4.15 o                         
  -9   3   2         10.24         12.61         3.66 o                         
  -8   3   2         48.06         58.75         4.35 o                         
  -7   3   2         32.14         34.66         2.99 o                         
  -6   3   2          6.04          7.50         1.79 o                         
  -5   3   2         89.72         85.79         2.53 o                         
  -4   3   2        240.57        231.80         3.76 o                         
  -3   3   2        402.17        395.65         4.86 o                         
  -2   3   2        564.00        556.70         5.72 o                         
  -1   3   2         48.78         77.36         1.76 o                         
   0   3   2        787.73        800.11         6.84 o                         
   1   3   2       4624.88       4699.02        31.03 o                         
   2   3   2       1735.53       1813.18        13.23 o                         
   3   3   2         18.59         27.73         1.76 o                         
   4   3   2          3.49          2.20         1.21 o                         
   5   3   2         82.38         83.43         2.86 o                         
   6   3   2        365.26        387.41         8.29 o                         
   7   3   2         97.27        105.56         5.17 o                         
   8   3   2         10.00         14.45         3.05 o                         
   9   3   2          0.18          1.98         3.62 o                         
 -10   4   2         21.06         15.80         4.76 o                         
  -9   4   2         11.65         12.32         3.10 o                         
  -8   4   2          5.54          9.48         2.55 o                         
  -7   4   2          6.75         11.05         2.16 o                         
  -6   4   2         36.00         34.88         2.37 o                         
  -5   4   2        901.12        882.35         8.61 o                         
  -4   4   2        508.05        503.48         7.67 o                         
  -3   4   2         76.18         71.58         2.42 o                         
  -2   4   2          4.83          1.86         0.73 o                         
  -1   4   2          3.07          1.81         0.65 o                         
   0   4   2        290.72        265.09         3.67 o                         
   1   4   2       1384.93       1389.19        11.67 o                         
   2   4   2        238.37        242.38         3.90 o                         
   3   4   2          1.29         -0.03         1.00 o                         
   4   4   2          2.40          1.53         1.30 o                         
   5   4   2         90.38         95.83         5.54 o                         
   6   4   2        270.24        271.96         7.42 o                         
   7   4   2        107.77        120.40         7.70 o                         
   8   4   2         18.58         21.02         4.08 o                         
   9   4   2          0.19         -0.49         3.47 o                         
 -10   5   2         19.23         17.98         4.57 o                         
  -9   5   2          8.90          8.31         2.81 o                         
  -8   5   2          2.82          1.82         1.94 o                         
  -7   5   2          4.62          6.96         2.59 o                         
  -6   5   2        257.04        250.11         6.47 o                         
  -5   5   2        571.83        578.03         7.71 o                         
  -4   5   2        503.19        506.38         6.46 o                         
  -3   5   2        403.44        370.34         5.08 o                         
  -2   5   2          6.95         18.02         1.24 o                         
  -1   5   2        160.79        174.84         3.14 o                         
   0   5   2       1394.49       1413.90        11.55 o                         
   1   5   2        239.44        222.04         3.58 o                         
   2   5   2          7.42          4.42         1.18 o                         
   3   5   2         45.17         53.13         2.54 o                         
   4   5   2        216.04        216.29         5.90 o                         
   5   5   2         34.07         38.74         3.76 o                         
   6   5   2         26.08         28.10         3.58 o                         
   7   5   2         18.48         16.72         4.17 o                         
   8   5   2          3.46          5.23         3.41 o                         
   9   5   2          0.21         -1.55         4.02 o                         
  -9   6   2          1.14         -0.24         3.31 o                         
  -8   6   2         20.53         26.11         4.82 o                         
  -7   6   2         74.50         75.25         3.71 o                         
  -6   6   2        332.90        339.78         9.57 o                         
  -5   6   2         35.55         35.85         2.55 o                         
  -4   6   2        154.55        147.82         4.35 o                         
  -3   6   2         14.95         19.07         1.46 o                         
  -2   6   2        286.29        271.89         4.36 o                         
  -1   6   2       1077.50       1093.00         9.47 o                         
   0   6   2       1147.18       1183.04        11.24 o                         
   1   6   2       1320.04       1297.32        12.08 o                         
   2   6   2         11.75         10.83         1.74 o                         
   3   6   2         40.50         49.46         3.94 o                         
   4   6   2         20.00         19.14         2.94 o                         
   5   6   2         70.92         84.16         5.31 o                         
   6   6   2         50.48         50.83         4.21 o                         
   7   6   2         15.72         13.42         4.30 o                         
   8   6   2          0.66         -1.52         4.36 o                         
  -9   7   2          5.17         10.15         7.03 o                         
  -8   7   2         73.90         85.16         7.62 o                         
  -7   7   2         75.92         87.31         7.16 o                         
  -6   7   2         19.43         20.56         2.36 o                         
  -5   7   2         20.54         18.68         2.30 o                         
  -4   7   2        263.64        248.47         4.26 o                         
  -3   7   2          6.34          6.42         1.42 o                         
  -2   7   2          0.93          0.05         1.05 o                         
  -1   7   2          6.65          6.14         1.31 o                         
   0   7   2        612.26        616.31         7.41 o                         
   1   7   2        306.88        311.57         6.03 o                         
   2   7   2        256.22        250.94         5.85 o                         
   3   7   2         59.30         63.39         4.81 o                         
   4   7   2          3.71          1.28         2.36 o                         
   5   7   2         42.44         40.90         4.47 o                         
   6   7   2         26.24         26.30         3.29 o                         
   7   7   2         16.48         21.70         5.09 o                         
   8   7   2         14.16         14.90         4.65 o                         
  -8   8   2          2.59         -1.81         2.82 o                         
  -7   8   2         16.93          7.05         2.80 o                         
  -6   8   2         80.96         85.15         5.34 o                         
  -5   8   2        119.41        127.26         4.83 o                         
  -4   8   2        487.41        532.03        12.66 o                         
  -3   8   2        449.41        438.45         8.43 o                         
  -2   8   2          4.58         -0.62         1.19 o                         
  -1   8   2         11.39         14.23         1.94 o                         
   0   8   2         96.99         98.59         4.78 o                         
   1   8   2          2.52          3.17         1.68 o                         
   2   8   2        322.79        345.17         8.36 o                         
   3   8   2         36.97         34.26         4.16 o                         
   4   8   2         43.74         42.78         4.66 o                         
   5   8   2         13.80         14.72         3.40 o                         
   6   8   2          8.61          7.83         2.97 o                         
   7   8   2          1.04         -3.12         3.12 o                         
  -8   9   2         11.15          6.80         3.43 o                         
  -7   9   2          9.54          0.58         1.94 o                         
  -6   9   2          1.96          0.98         3.20 o                         
  -5   9   2         29.72         31.41         4.22 o                         
  -4   9   2        119.53        121.76         7.19 o                         
  -3   9   2        227.18        240.01         6.76 o                         
  -2   9   2        221.21        237.94         5.98 o                         
  -1   9   2        189.46        198.24         6.61 o                         
   0   9   2         55.04         52.59         3.85 o                         
   1   9   2         66.72         72.14         4.58 o                         
   2   9   2        143.69        150.09         6.58 o                         
   3   9   2         87.29         85.75         5.53 o                         
   4   9   2         54.67         56.80         5.41 o                         
   5   9   2         11.09          8.97         3.18 o                         
   6   9   2          8.24          4.80         3.66 o                         
  -7  10   2          9.88          4.14         3.74 o                         
  -6  10   2          6.00          2.07         4.64 o                         
  -5  10   2         28.53         31.19         4.27 o                         
  -4  10   2        117.10        126.78         7.64 o                         
  -3  10   2          0.73         -1.20         1.60 o                         
  -2  10   2         17.24         14.46         2.66 o                         
  -1  10   2         30.01         32.73         3.90 o                         
   0  10   2         55.84         61.81         4.51 o                         
   1  10   2        141.52        136.54         6.98 o                         
   2  10   2         46.59         49.08         4.25 o                         
   3  10   2         28.24         25.93         4.42 o                         
   4  10   2         10.41         10.21         3.43 o                         
   5  10   2         13.15         11.37         3.84 o                         
  -6  11   2         23.18          6.20         4.52 o                         
  -5  11   2        106.93        109.05         7.98 o                         
  -4  11   2          6.36          5.30         3.36 o                         
  -3  11   2         12.20          9.61         4.17 o                         
  -2  11   2         68.49         63.73         4.70 o                         
  -1  11   2         51.36         60.56         5.58 o                         
   0  11   2         36.71         40.57         5.26 o                         
   1  11   2          4.54          1.41         2.68 o                         
   2  11   2          0.74         -2.12         2.12 o                         
   3  11   2          4.14          2.74         2.93 o                         
   4  11   2          9.36          7.18         3.62 o                         
  -4  12   2         24.12         30.26         5.55 o                         
  -3  12   2         36.27         42.44         8.11 o                         
  -2  12   2         55.56         49.90         5.22 o                         
  -1  12   2         56.86         65.95         7.04 o                         
   0  12   2         20.08         23.74         5.32 o                         
   1  12   2         13.13          9.42         4.32 o                         
   2  12   2          0.48         -1.15         3.69 o                         
  -1 -13   3         19.65         16.50         4.12 o                         
   0 -13   3         17.84         20.16         3.99 o                         
   1 -13   3          0.20          1.34         4.22 o                         
   2 -13   3          1.22         -2.15         3.90 o                         
  -3 -12   3         76.07         82.44         7.10 o                         
  -2 -12   3         64.59         77.18         6.01 o                         
  -1 -12   3          3.31          4.41         3.16 o                         
   0 -12   3          3.03          7.36         2.96 o                         
   1 -12   3          0.31          0.35         2.89 o                         
   2 -12   3          3.74          6.83         4.30 o                         
   3 -12   3         39.48         47.99         6.21 o                         
   4 -12   3         36.20         35.97         5.80 o                         
  -5 -11   3          4.79          6.82         3.92 o                         
  -4 -11   3          7.66          9.15         3.62 o                         
  -3 -11   3         50.10         49.55         4.29 o                         
  -2 -11   3         33.66         35.27         4.41 o                         
  -1 -11   3         10.16          9.69         3.61 o                         
   0 -11   3          3.37          6.21         2.82 o                         
   1 -11   3         52.49         43.92         4.14 o                         
   2 -11   3         76.56         64.37         5.14 o                         
   3 -11   3         89.60         81.06         8.46 o                         
   4 -11   3         23.22         24.28         4.08 o                         
   5 -11   3          2.07         -0.73         3.40 o                         
   6 -11   3         19.80         22.84         4.97 o                         
  -6 -10   3         19.88         13.98         4.35 o                         
  -5 -10   3         12.02          5.39         3.14 o                         
  -4 -10   3          2.82         -0.06         2.80 o                         
  -3 -10   3          0.49          0.85         2.53 o                         
  -2 -10   3          0.42          0.46         2.01 o                         
  -1 -10   3         24.91         28.34         3.06 o                         
   0 -10   3         79.42         81.06         4.43 o                         
   1 -10   3         56.02         56.25         4.59 o                         
   2 -10   3        176.19        186.30         9.50 o                         
   3 -10   3        113.22        110.98         6.35 o                         
   4 -10   3          0.40         -2.28         2.28 o                         
   5 -10   3          7.48          7.24         3.59 o                         
   6 -10   3          4.84          7.90         3.84 o                         
   7 -10   3         14.09         12.16         4.42 o                         
  -7  -9   3          0.74          1.61         3.59 o                         
  -6  -9   3         10.08         12.90         3.62 o                         
  -5  -9   3         15.81         23.26         3.61 o                         
  -4  -9   3         25.55         20.14         3.32 o                         
  -3  -9   3        211.41        228.20         8.38 o                         
  -2  -9   3         55.81         60.43         3.77 o                         
  -1  -9   3         15.82         16.72         2.10 o                         
   0  -9   3          1.13          0.04         1.63 o                         
   1  -9   3         37.93         35.20         2.61 o                         
   2  -9   3        160.01        144.88         6.44 o                         
   3  -9   3        141.33        148.26         6.53 o                         
   4  -9   3          5.55          4.62         2.46 o                         
   5  -9   3         23.97         34.53         3.82 o                         
   6  -9   3          3.34          1.29         2.73 o                         
   7  -9   3          7.15          2.26         5.33 o                         
   8  -9   3          4.76         -0.57         5.43 o                         
  -8  -8   3          0.67         -3.70         3.70 o                         
  -7  -8   3          5.28          9.77         3.92 o                         
  -6  -8   3          4.63          5.67         3.01 o                         
  -5  -8   3          6.17          8.86         3.17 o                         
  -4  -8   3        210.40        210.53         6.54 o                         
  -3  -8   3        106.61        105.81         4.99 o                         
  -2  -8   3        118.48        117.21         5.20 o                         
  -1  -8   3        126.09        128.14         3.97 o                         
   0  -8   3        121.10        122.92         4.03 o                         
   1  -8   3         74.98         80.62         3.15 o                         
   2  -8   3         30.89         35.51         2.79 o                         
   3  -8   3          1.89          0.13         1.61 o                         
   4  -8   3        342.06        325.53        11.28 o                         
   5  -8   3        212.95        206.16         6.23 o                         
   6  -8   3         13.91         21.52         2.78 o                         
   7  -8   3         22.31         19.86         4.12 o                         
   8  -8   3          0.40         -2.82         2.82 o                         
  -8  -7   3          0.15         -2.53         2.53 o                         
  -7  -7   3         44.29         39.56         4.08 o                         
  -6  -7   3         34.72         40.42         4.12 o                         
  -5  -7   3          1.22          0.27         1.94 o                         
  -4  -7   3         13.90         15.68         1.98 o                         
  -3  -7   3          5.52          8.74         1.95 o                         
  -2  -7   3        277.94        282.94         5.86 o                         
  -1  -7   3        152.59        149.83         3.54 o                         
   0  -7   3        278.24        257.33         4.19 o                         
   1  -7   3         36.78         34.52         1.87 o                         
   2  -7   3          2.33          3.30         1.14 o                         
   3  -7   3         81.51         98.53         4.00 o                         
   4  -7   3        575.11        596.10        11.95 o                         
   5  -7   3        231.83        221.02         6.05 o                         
   6  -7   3         57.80         54.89         3.21 o                         
   7  -7   3          2.77          2.82         1.34 o                         
   8  -7   3         44.02         49.25         3.33 o                         
   9  -7   3          1.30         -4.50         4.50 o                         
  -9  -6   3          0.95         -3.12         3.12 o                         
  -8  -6   3         17.15         11.65         3.51 o                         
  -7  -6   3        159.02        162.67         9.22 o                         
  -6  -6   3          0.24         -0.81         2.03 o                         
  -5  -6   3          3.90          2.17         2.26 o                         
  -4  -6   3          0.69         -0.55         1.39 o                         
  -3  -6   3        559.11        559.49         7.22 o                         
  -2  -6   3        378.98        371.37         5.64 o                         
  -1  -6   3        108.70        113.09         2.70 o                         
   0  -6   3          9.04         10.34         0.96 o                         
   1  -6   3         72.63         68.29         2.06 o                         
   2  -6   3        150.45        150.40         3.02 o                         
   3  -6   3        555.55        548.17         6.82 o                         
   4  -6   3        132.08        149.60         4.36 o                         
   5  -6   3          1.46          0.77         1.03 o                         
   6  -6   3          0.86          3.08         1.06 o                         
   7  -6   3        100.49        101.34         5.46 o                         
   8  -6   3         46.38         46.68         3.74 o                         
   9  -6   3         14.81         18.46         5.37 o                         
  -9  -5   3          0.46         -1.33         3.20 o                         
  -8  -5   3         56.79         56.30         5.28 o                         
  -7  -5   3         62.55         58.70         3.95 o                         
  -6  -5   3          0.91          1.64         1.89 o                         
  -5  -5   3         99.06         90.67         4.72 o                         
  -4  -5   3         80.15         81.73         4.28 o                         
  -3  -5   3        942.92        950.69        11.05 o                         
  -2  -5   3        698.96        687.51         7.96 o                         
  -1  -5   3       1318.76       1345.32        11.64 o                         
   0  -5   3        971.17        967.05         7.69 o                         
   1  -5   3          1.59          0.14         0.56 o                         
   2  -5   3          4.38          5.83         1.16 o                         
   3  -5   3        270.93        271.58         3.82 o                         
   4  -5   3        413.82        389.65         4.67 o                         
   5  -5   3          0.95          1.57         1.33 o                         
   6  -5   3          1.25          1.66         1.01 o                         
   7  -5   3        147.42        146.48         7.74 o                         
   8  -5   3         22.25         22.14         3.35 o                         
   9  -5   3          7.20          8.90         3.75 o                         
 -10  -4   3          0.06          0.82         3.10 o                         
  -9  -4   3          1.98          0.12         3.40 o                         
  -8  -4   3         20.48         15.13         3.03 o                         
  -7  -4   3         64.62         72.25         3.61 o                         
  -6  -4   3        114.66        114.34         5.52 o                         
  -5  -4   3         19.39         16.71         2.54 o                         
  -4  -4   3          0.64          0.10         1.20 o                         
  -3  -4   3         11.68         10.92         1.33 o                         
  -2  -4   3        564.23        545.36         7.59 o                         
  -1  -4   3        677.41        669.43         6.55 o                         
   0  -4   3        581.07        548.01         5.85 o                         
   1  -4   3       1177.65       1184.27         8.40 o                         
   2  -4   3         86.69         91.54         2.31 o                         
   3  -4   3       1012.51       1027.49         9.16 o                         
   4  -4   3        219.88        217.87         4.12 o                         
   5  -4   3          4.39          5.17         1.38 o                         
   6  -4   3        275.07        278.55         7.84 o                         
   7  -4   3        138.85        130.87         6.32 o                         
   8  -4   3          2.92          2.43         1.78 o                         
   9  -4   3          8.79          5.37         3.02 o                         
  10  -4   3          0.09          3.93         4.17 o                         
 -10  -3   3          0.91          2.29         2.91 o                         
  -9  -3   3          4.95          2.39         2.96 o                         
  -8  -3   3         43.86         42.27         4.53 o                         
  -7  -3   3        105.15        106.59         5.44 o                         
  -6  -3   3         71.00         86.73         3.74 o                         
  -5  -3   3        735.22        706.43         8.40 o                         
  -4  -3   3        892.50        898.72         9.75 o                         
  -3  -3   3        307.52        333.70         5.00 o                         
  -2  -3   3        485.17        530.79         5.70 o                         
  -1  -3   3         34.96         45.70         1.67 o                         
   0  -3   3       1741.93       1655.00        11.80 o                         
   1  -3   3        312.07        299.47         3.66 o                         
   2  -3   3        968.68        959.73         7.52 o                         
   3  -3   3       1045.66       1129.67        10.03 o                         
   4  -3   3         10.73         14.57         1.64 o                         
   5  -3   3        151.62        151.79         3.01 o                         
   6  -3   3        189.32        193.60         4.90 o                         
   7  -3   3         40.60         45.14         3.04 o                         
   8  -3   3         14.63         17.24         2.83 o                         
   9  -3   3          6.79          4.77         2.50 o                         
  10  -3   3         19.99         31.87         6.52 o                         
 -10  -2   3          0.15          3.70         3.62 o                         
  -9  -2   3         19.48         14.16         2.64 o                         
  -8  -2   3         65.54         64.65         4.12 o                         
  -7  -2   3          3.05          0.23         1.90 o                         
  -6  -2   3         10.32         12.56         1.50 o                         
  -5  -2   3        150.27        146.63         3.79 o                         
  -4  -2   3       1182.67       1154.80        10.98 o                         
  -3  -2   3       2267.56       2198.31        17.16 o                         
  -2  -2   3         42.75         52.85         1.88 o                         
  -1  -2   3         60.91         52.29         1.66 o                         
   0  -2   3       7012.34       6897.11       278.74 o                         
   1  -2   3        648.83        674.82         5.64 o                         
   2  -2   3       1093.62       1081.90         8.66 o                         
   3  -2   3         27.87         17.07         0.85 o                         
   4  -2   3         98.20         88.69         2.16 o                         
   5  -2   3        197.40        194.70         3.44 o                         
   6  -2   3        187.59        198.20         3.74 o                         
   7  -2   3          0.40         -1.69         1.69 o                         
   8  -2   3          0.93          0.55         3.11 o                         
   9  -2   3          9.69          5.35         3.25 o                         
  10  -2   3         21.12         17.04         5.34 o                         
 -10  -1   3          1.02         -3.56         3.78 o                         
  -9  -1   3         57.23         60.25         5.49 o                         
  -8  -1   3         22.20         19.08         1.87 o                         
  -7  -1   3          0.92          1.84         1.55 o                         
  -6  -1   3         13.41         14.91         1.93 o                         
  -5  -1   3        152.45        154.05         2.94 o                         
  -4  -1   3         27.35         24.82         1.48 o                         
  -3  -1   3        428.71        395.28         5.07 o                         
  -2  -1   3        108.38         89.18         2.20 o                         
  -1  -1   3       8330.19       7749.60       238.07 o                         
   0  -1   3        692.80        677.52         5.87 o                         
   1  -1   3       4518.67       4434.21       114.06 o                         
   2  -1   3         99.48         92.30         2.22 o                         
   3  -1   3          1.88          3.65         0.80 o                         
   4  -1   3        115.21        128.88         2.58 o                         
   5  -1   3        242.89        248.55         3.71 o                         
   6  -1   3        483.20        475.69         8.40 o                         
   7  -1   3        117.32        117.84         4.33 o                         
   8  -1   3          1.72          5.90         3.15 o                         
   9  -1   3          1.32         -3.35         3.35 o                         
  10  -1   3          3.55          4.68         4.33 o                         
 -10   0   3          0.08         -0.88         3.39 o                         
  -9   0   3          6.95          9.81         3.32 o                         
  -8   0   3         43.33         41.28         4.63 o                         
  -7   0   3        219.54        210.82         6.57 o                         
  -6   0   3         87.65         88.66         3.37 o                         
  -5   0   3         15.11         15.04         1.73 o                         
  -4   0   3        389.84        387.78         5.03 o                         
  -3   0   3          2.89         10.76         1.08 o                         
  -2   0   3        644.51        675.86         6.36 o                         
  -1   0   3       1035.85       1055.11         8.62 o                         
   0   0   3        157.25        177.28         2.53 o                         
   1   0   3        620.00        604.22         4.85 o                         
   2   0   3        197.82        164.55         2.37 o                         
   3   0   3        558.11        527.93         5.00 o                         
   4   0   3        156.32        156.78         2.66 o                         
   5   0   3        546.63        537.53         6.65 o                         
   6   0   3         28.73         33.43         2.36 o                         
   7   0   3         49.01         52.89         3.19 o                         
   8   0   3        113.23        133.21        12.37 o                         
   9   0   3         18.16          9.83         3.58 o                         
  10   0   3          1.99          3.62         4.68 o                         
 -10   1   3         14.86         13.08         3.75 o                         
  -9   1   3         12.63          7.53         3.27 o                         
  -8   1   3         69.95         65.62         5.26 o                         
  -7   1   3         76.20         69.43         4.03 o                         
  -6   1   3        134.93        143.27         3.63 o                         
  -5   1   3        298.60        299.82         4.95 o                         
  -4   1   3        525.06        529.09         6.52 o                         
  -3   1   3        971.20        973.68         9.40 o                         
  -2   1   3       1721.39       1749.57        13.82 o                         
  -1   1   3        113.40        134.25         2.31 o                         
   0   1   3          7.84         10.55         0.83 o                         
   1   1   3        138.46        145.07         2.22 o                         
   2   1   3       3342.93       3264.65        21.36 o                         
   3   1   3       1434.71       1445.70        11.61 o                         
   4   1   3        127.68        115.14         2.54 o                         
   5   1   3          8.51          8.20         1.28 o                         
   6   1   3         67.17         62.98         2.96 o                         
   7   1   3         46.86         44.49         3.26 o                         
   8   1   3         55.92         56.58         4.67 o                         
   9   1   3         76.12         72.36        11.79 o                         
  10   1   3         12.05         13.35         5.46 o                         
 -10   2   3         17.04         18.47         4.86 o                         
  -9   2   3         37.03         44.86         5.45 o                         
  -8   2   3         40.80         35.40         3.41 o                         
  -7   2   3          9.09          9.54         2.21 o                         
  -6   2   3         35.75         39.81         2.82 o                         
  -5   2   3        146.87        146.21         3.07 o                         
  -4   2   3        483.03        498.91         5.34 o                         
  -3   2   3        380.38        383.36         4.18 o                         
  -2   2   3         18.56         15.59         1.15 o                         
  -1   2   3       2573.53       2515.37        17.24 o                         
   0   2   3        814.32        796.46         6.56 o                         
   1   2   3       1772.13       1756.08        12.60 o                         
   2   2   3       1715.17       1826.62        13.89 o                         
   3   2   3        625.14        616.46         6.59 o                         
   4   2   3        341.05        345.03         5.99 o                         
   5   2   3        102.94         95.36         3.39 o                         
   6   2   3          0.62          0.12         1.47 o                         
   7   2   3        140.81        135.73         7.46 o                         
   8   2   3         14.19         18.92         4.17 o                         
   9   2   3         11.80         14.83         4.25 o                         
 -10   3   3         10.69         10.76         4.16 o                         
  -9   3   3         51.54         51.92         4.83 o                         
  -8   3   3          6.33          2.19         2.32 o                         
  -7   3   3          0.83         -0.52         1.80 o                         
  -6   3   3          1.25          3.27         1.50 o                         
  -5   3   3        180.02        169.77         3.97 o                         
  -4   3   3       1711.26       1720.39        13.34 o                         
  -3   3   3        529.87        556.45         5.87 o                         
  -2   3   3          2.34          0.98         0.72 o                         
  -1   3   3       1367.90       1626.17        11.62 o                         
   0   3   3        408.39        375.17         4.61 o                         
   1   3   3       2057.17       2049.35        14.41 o                         
   2   3   3        804.52        788.78         7.56 o                         
   3   3   3        295.54        288.09         4.72 o                         
   4   3   3        216.79        224.73         4.65 o                         
   5   3   3         14.04         16.31         2.40 o                         
   6   3   3        233.01        234.01         5.95 o                         
   7   3   3         26.94         28.47         2.97 o                         
   8   3   3         31.21         29.06         5.01 o                         
   9   3   3          3.35          4.07         4.31 o                         
 -10   4   3         16.74         22.12         4.82 o                         
  -9   4   3         30.71         31.01         4.05 o                         
  -8   4   3         30.26         31.08         3.66 o                         
  -7   4   3          2.27          1.54         1.67 o                         
  -6   4   3         14.50         10.57         1.89 o                         
  -5   4   3       1498.82       1485.54        15.11 o                         
  -4   4   3       1390.50       1398.32        12.50 o                         
  -3   4   3        633.17        677.63         7.01 o                         
  -2   4   3          1.61          0.91         0.71 o                         
  -1   4   3         76.84        128.33         2.45 o                         
   0   4   3         20.16         10.86         1.14 o                         
   1   4   3        331.90        314.21         4.40 o                         
   2   4   3        176.39        171.42         3.36 o                         
   3   4   3        434.85        435.29         6.49 o                         
   4   4   3         19.00         20.45         2.17 o                         
   5   4   3         67.18         76.49         4.51 o                         
   6   4   3        120.04        117.00         6.42 o                         
   7   4   3         22.06         23.55         3.06 o                         
   8   4   3          7.30          4.43         4.35 o                         
   9   4   3          2.75          2.18         4.85 o                         
 -10   5   3         16.84          9.26         3.34 o                         
  -9   5   3         20.54         10.92         3.36 o                         
  -8   5   3         61.18         61.75         6.45 o                         
  -7   5   3          3.17          4.90         1.85 o                         
  -6   5   3          2.95          1.78         1.31 o                         
  -5   5   3         47.38         53.74         3.20 o                         
  -4   5   3        523.03        524.09         6.40 o                         
  -3   5   3       1357.99       1301.41        11.02 o                         
  -2   5   3         87.58         84.16         2.77 o                         
  -1   5   3        593.65        617.05         6.40 o                         
   0   5   3        245.51        237.54         3.78 o                         
   1   5   3        209.87        187.46         3.63 o                         
   2   5   3        307.51        308.27         5.06 o                         
   3   5   3        340.68        341.20         5.96 o                         
   4   5   3          0.76          1.52         1.75 o                         
   5   5   3         74.84         73.78         4.45 o                         
   6   5   3         30.91         34.51         3.32 o                         
   7   5   3         16.57         15.88         3.19 o                         
   8   5   3          0.22         -0.21         3.69 o                         
  -9   6   3         47.73         51.87         5.39 o                         
  -8   6   3         19.55         22.64         3.68 o                         
  -7   6   3          0.37          1.86         2.39 o                         
  -6   6   3        228.88        227.79         6.35 o                         
  -5   6   3          1.33          3.63         1.63 o                         
  -4   6   3          0.87          0.31         1.40 o                         
  -3   6   3         15.97         15.85         1.47 o                         
  -2   6   3        417.04        407.19         6.69 o                         
  -1   6   3        332.16        341.89         5.17 o                         
   0   6   3        831.42        798.27         8.37 o                         
   1   6   3        236.42        233.67         4.55 o                         
   2   6   3        172.84        173.37         4.13 o                         
   3   6   3         15.12         19.35         2.69 o                         
   4   6   3         79.35         93.99         4.80 o                         
   5   6   3         96.02         86.31         5.59 o                         
   6   6   3         45.54         41.64         4.34 o                         
   7   6   3          1.00          3.23         4.86 o                         
   8   6   3          8.88          5.97         4.44 o                         
  -9   7   3         21.98         21.31         5.39 o                         
  -8   7   3         10.64         15.00         3.05 o                         
  -7   7   3         67.87         71.85         4.19 o                         
  -6   7   3        134.51        137.48         7.99 o                         
  -5   7   3        135.92        129.80         4.83 o                         
  -4   7   3          1.46          2.81         1.34 o                         
  -3   7   3         13.51         11.86         1.41 o                         
  -2   7   3        470.62        444.66         6.96 o                         
  -1   7   3        973.66        963.63        10.85 o                         
   0   7   3         37.05         39.18         2.29 o                         
   1   7   3         61.06         60.52         3.36 o                         
   2   7   3          2.79          1.09         2.16 o                         
   3   7   3        102.18        109.39         5.41 o                         
   4   7   3        221.08        221.66         9.18 o                         
   5   7   3         70.85         73.15         5.65 o                         
   6   7   3          0.74          2.00         3.39 o                         
   7   7   3          3.07         -0.20         1.97 o                         
  -8   8   3          2.68         14.51         7.20 o                         
  -7   8   3         61.99         46.78         3.73 o                         
  -6   8   3        115.92        116.03        16.00 o                         
  -5   8   3         86.42         85.26         4.85 o                         
  -4   8   3        172.60        172.38         5.44 o                         
  -3   8   3        290.60        287.48         9.03 o                         
  -2   8   3        110.76        122.53         4.12 o                         
  -1   8   3         54.65         63.13         3.40 o                         
   0   8   3         16.08         20.74         2.29 o                         
   1   8   3         33.07         37.38         3.38 o                         
   2   8   3        142.01        149.95         6.41 o                         
   3   8   3         91.17         97.75         5.65 o                         
   4   8   3         79.23         68.83         5.33 o                         
   5   8   3          6.82          6.19         3.21 o                         
   6   8   3          0.62         -2.82         2.86 o                         
   7   8   3          1.19         -3.78         3.90 o                         
  -8   9   3          2.52         -0.38         4.17 o                         
  -7   9   3         12.03          8.10         6.11 o                         
  -6   9   3         18.54         14.43         4.23 o                         
  -5   9   3         48.36         58.38         6.08 o                         
  -4   9   3         48.26         51.11         2.94 o                         
  -3   9   3         68.71         71.35         5.17 o                         
  -2   9   3         26.02         28.09         2.50 o                         
  -1   9   3         30.46         35.82         3.17 o                         
   0   9   3        146.12        154.07         6.41 o                         
   1   9   3        241.48        249.95         7.22 o                         
   2   9   3         48.25         58.67         4.52 o                         
   3   9   3         26.38         29.95         3.70 o                         
   4   9   3         64.40         58.31         4.94 o                         
   5   9   3         14.98         14.84         3.44 o                         
   6   9   3          5.20          5.06         3.17 o                         
  -7  10   3         40.68         41.38         8.38 o                         
  -6  10   3          2.02         -2.01         2.96 o                         
  -5  10   3          0.39          0.50         3.12 o                         
  -4  10   3         44.03         52.68         6.22 o                         
  -3  10   3         83.69         91.36         5.72 o                         
  -2  10   3         21.77         21.25         3.09 o                         
  -1  10   3         53.88         52.84         4.85 o                         
   0  10   3         46.12         48.88         4.96 o                         
   1  10   3         72.62         68.19         7.84 o                         
   2  10   3          1.04         -0.09         2.45 o                         
   3  10   3         11.32          6.31         3.13 o                         
   4  10   3          9.95          8.94         3.52 o                         
   5  10   3         21.67         18.61         4.22 o                         
  -5  11   3         12.76         13.00         5.21 o                         
  -4  11   3         40.65         51.80         6.76 o                         
  -3  11   3         47.11         44.77         5.25 o                         
  -2  11   3         91.96         87.42         7.05 o                         
  -1  11   3         16.08         17.06         3.78 o                         
   0  11   3         50.35         58.30         6.39 o                         
   1  11   3         28.56         30.11         4.57 o                         
   2  11   3         11.94          9.17         3.18 o                         
   3  11   3          0.77         -2.23         3.23 o                         
  -4  12   3         33.86         27.47         5.60 o                         
  -3  12   3          4.82         -0.06         5.03 o                         
  -2  12   3         12.11          9.68         4.11 o                         
  -1  12   3         35.66         31.35         5.46 o                         
   0  12   3         90.69         85.25         8.67 o                         
   1  12   3         21.04         24.89         4.94 o                         
  -1 -13   4          1.12         -3.05         3.05 o                         
   0 -13   4          0.59         -3.19         3.19 o                         
   1 -13   4          0.28          3.52         4.88 o                         
   2 -13   4          3.58         -0.43         4.02 o                         
  -3 -12   4         65.77         68.62         6.21 o                         
  -2 -12   4         56.94         58.94         5.62 o                         
  -1 -12   4         16.45         13.13         5.21 o                         
   0 -12   4         26.81         25.50         3.78 o                         
   1 -12   4          0.57          0.74         2.85 o                         
   2 -12   4          3.85         -0.59         4.50 o                         
   3 -12   4          9.54          9.74         4.38 o                         
   4 -12   4         35.43         33.90         5.42 o                         
  -5 -11   4          0.30          4.51         4.54 o                         
  -4 -11   4         10.24          8.72         3.59 o                         
  -3 -11   4          1.51          5.73         3.20 o                         
  -2 -11   4         15.38         12.47         2.64 o                         
  -1 -11   4        110.15        119.60         6.82 o                         
   0 -11   4         34.36         27.88         4.30 o                         
   1 -11   4         27.07         24.67         4.00 o                         
   2 -11   4         12.59         16.10         4.26 o                         
   3 -11   4         66.92         55.27         7.42 o                         
   4 -11   4         58.51         54.71         8.69 o                         
   5 -11   4          1.73         -2.76         3.38 o                         
   6 -11   4         10.52         11.51         5.27 o                         
  -6 -10   4         16.80         14.87         4.44 o                         
  -5 -10   4          3.47         -1.16         3.11 o                         
  -4 -10   4          5.47          0.32         2.84 o                         
  -3 -10   4          0.31          5.72         2.89 o                         
  -2 -10   4          1.58          1.86         1.96 o                         
  -1 -10   4         70.66         72.62         4.02 o                         
   0 -10   4         65.94         63.11         4.30 o                         
   1 -10   4         81.68         86.51         4.39 o                         
   2 -10   4         23.01         19.92         2.62 o                         
   3 -10   4         49.34         59.67         5.19 o                         
   4 -10   4          0.85         -0.07         2.95 o                         
   5 -10   4         10.80          8.68         3.69 o                         
   6 -10   4          0.43         -1.28         2.57 o                         
   7 -10   4         33.68         26.80         6.41 o                         
  -7  -9   4         10.82         15.01         3.91 o                         
  -6  -9   4         10.97         18.23         4.03 o                         
  -5  -9   4          0.58          0.20         2.83 o                         
  -4  -9   4         42.19         43.09         4.61 o                         
  -3  -9   4         17.26         23.13         3.19 o                         
  -2  -9   4        115.68        117.48         5.29 o                         
  -1  -9   4        146.66        157.49         5.12 o                         
   0  -9   4        342.50        349.85         9.81 o                         
   1  -9   4          6.71          4.46         1.38 o                         
   2  -9   4          5.03          3.38         1.75 o                         
   3  -9   4         27.39         24.68         3.80 o                         
   4  -9   4         48.96         59.31         4.76 o                         
   5  -9   4         82.85         88.33         7.05 o                         
   6  -9   4         27.57         29.48         2.90 o                         
   7  -9   4          0.21          0.76         2.99 o                         
  -8  -8   4          6.65         12.43         4.06 o                         
  -7  -8   4         18.80         22.56         4.29 o                         
  -6  -8   4          1.84          0.63         2.17 o                         
  -5  -8   4         22.72         17.07         3.48 o                         
  -4  -8   4         47.72         49.40         4.14 o                         
  -3  -8   4         27.56         31.88         3.18 o                         
  -2  -8   4         15.98         22.16         2.42 o                         
  -1  -8   4        265.30        274.43         5.21 o                         
   0  -8   4         55.68         61.35         2.81 o                         
   1  -8   4         16.43         17.40         1.92 o                         
   2  -8   4        181.27        193.03         5.42 o                         
   3  -8   4        175.57        169.18         6.13 o                         
   4  -8   4        279.50        266.96         8.46 o                         
   5  -8   4         30.38         28.63         2.53 o                         
   6  -8   4         39.10         35.74         3.16 o                         
   7  -8   4         35.37         33.82         2.95 o                         
   8  -8   4          1.17         -0.65         3.43 o                         
  -8  -7   4         12.13          9.35         4.67 o                         
  -7  -7   4         17.87         23.37         4.27 o                         
  -6  -7   4          6.11          9.22         2.70 o                         
  -5  -7   4         64.30         66.42         4.53 o                         
  -4  -7   4         87.95         92.79         4.55 o                         
  -3  -7   4          3.76          2.05         1.32 o                         
  -2  -7   4         12.86          9.49         1.65 o                         
  -1  -7   4         61.49         64.61         2.37 o                         
   0  -7   4          9.31         10.00         1.28 o                         
   1  -7   4        354.62        357.04         4.86 o                         
   2  -7   4        277.62        268.12         4.89 o                         
   3  -7   4         43.40         51.54         2.96 o                         
   4  -7   4         18.50         24.33         2.29 o                         
   5  -7   4        122.23        108.17         4.21 o                         
   6  -7   4        154.85        137.24         6.86 o                         
   7  -7   4         17.74         19.48         3.64 o                         
   8  -7   4         10.43         16.67         4.16 o                         
  -9  -6   4         20.76         15.81         3.89 o                         
  -8  -6   4         25.48         20.78         2.77 o                         
  -7  -6   4          1.77         -0.25         2.05 o                         
  -6  -6   4          1.79         -1.29         2.42 o                         
  -5  -6   4        221.64        224.16         6.82 o                         
  -4  -6   4         94.25        104.76         4.98 o                         
  -3  -6   4          7.24          9.02         1.47 o                         
  -2  -6   4        769.55        739.23         8.66 o                         
  -1  -6   4        620.03        622.16         7.96 o                         
   0  -6   4         20.37         18.06         1.44 o                         
   1  -6   4         42.15         44.61         1.74 o                         
   2  -6   4        133.55        133.45         2.92 o                         
   3  -6   4         92.87         93.95         3.38 o                         
   4  -6   4         16.38         21.50         1.68 o                         
   5  -6   4         24.35         27.45         1.97 o                         
   6  -6   4         68.20         68.55         4.63 o                         
   7  -6   4         23.36         22.29         1.84 o                         
   8  -6   4          8.26          4.47         2.16 o                         
   9  -6   4         56.52         56.01         8.13 o                         
  -9  -5   4         11.82          3.24         3.65 o                         
  -8  -5   4          3.30          3.26         2.96 o                         
  -7  -5   4          8.14          7.21         2.04 o                         
  -6  -5   4         21.09         24.16         3.11 o                         
  -5  -5   4        249.05        273.64         7.29 o                         
  -4  -5   4         20.78         26.76         2.14 o                         
  -3  -5   4         20.33         20.37         1.90 o                         
  -2  -5   4        246.72        249.34         4.98 o                         
  -1  -5   4       1716.64       1726.23        14.23 o                         
   0  -5   4        505.22        502.01         5.69 o                         
   1  -5   4        252.91        236.29         3.64 o                         
   2  -5   4        156.73        144.27         2.82 o                         
   3  -5   4        551.31        590.06         6.75 o                         
   4  -5   4         44.05         46.76         1.82 o                         
   5  -5   4         50.03         53.30         3.88 o                         
   6  -5   4          9.36         10.77         1.16 o                         
   7  -5   4         51.19         54.30         3.43 o                         
   8  -5   4         59.54         62.46         3.63 o                         
   9  -5   4         26.40         21.94         4.03 o                         
 -10  -4   4          6.89         12.53         6.16 o                         
  -9  -4   4          8.27          7.96         3.23 o                         
  -8  -4   4          0.13         -1.35         2.41 o                         
  -7  -4   4          6.03          6.05         2.58 o                         
  -6  -4   4        464.16        457.02         8.79 o                         
  -5  -4   4        249.36        241.76         6.18 o                         
  -4  -4   4          1.74          2.01         1.25 o                         
  -3  -4   4          2.95          2.16         1.12 o                         
  -2  -4   4        462.41        466.95         5.86 o                         
  -1  -4   4        360.52        376.69         4.87 o                         
   0  -4   4        445.31        417.74         4.55 o                         
   1  -4   4        439.11        448.59         4.54 o                         
   2  -4   4       1296.54       1257.96        10.60 o                         
   3  -4   4        557.73        551.99         5.33 o                         
   4  -4   4        108.70        120.59         3.36 o                         
   5  -4   4         91.21         93.79         3.42 o                         
   6  -4   4         99.73        100.00         3.43 o                         
   7  -4   4         35.44         33.01         2.69 o                         
   8  -4   4         51.37         53.29         5.33 o                         
   9  -4   4         22.54         24.84         4.50 o                         
 -10  -3   4          5.59          0.79         3.47 o                         
  -9  -3   4         11.51          9.09         3.56 o                         
  -8  -3   4          3.02         -2.06         2.06 o                         
  -7  -3   4          8.70          9.46         1.84 o                         
  -6  -3   4        340.98        349.12         8.21 o                         
  -5  -3   4        955.40        934.97        10.15 o                         
  -4  -3   4        196.00        181.04         4.22 o                         
  -3  -3   4          2.10          0.62         0.86 o                         
  -2  -3   4          6.37          3.31         0.91 o                         
  -1  -3   4          2.87          1.58         0.73 o                         
   0  -3   4        329.66        313.66         4.22 o                         
   1  -3   4        721.72        695.93         5.70 o                         
   2  -3   4       1442.49       1492.98        11.48 o                         
   3  -3   4         12.18          5.51         0.77 o                         
   4  -3   4        235.77        217.53         3.14 o                         
   5  -3   4         43.83         47.61         2.06 o                         
   6  -3   4          4.96          6.80         1.51 o                         
   7  -3   4         12.74         12.26         2.46 o                         
   8  -3   4         77.27         80.59         5.97 o                         
   9  -3   4         14.58         23.65         4.75 o                         
 -10  -2   4         14.89         13.25         3.66 o                         
  -9  -2   4          4.67          5.17         2.81 o                         
  -8  -2   4         23.52         18.69         3.12 o                         
  -7  -2   4         89.09         88.33         3.72 o                         
  -6  -2   4        196.23        198.19         6.14 o                         
  -5  -2   4         10.27          8.29         1.52 o                         
  -4  -2   4         13.36         15.61         1.21 o                         
  -3  -2   4       1590.73       1650.42        13.41 o                         
  -2  -2   4       1075.59       1107.56         9.65 o                         
  -1  -2   4       4790.55       4805.30        47.24 o                         
   0  -2   4          2.01          8.80         0.80 o                         
   1  -2   4        166.30        149.46         1.96 o                         
   2  -2   4        368.13        355.87         3.83 o                         
   3  -2   4        871.81        843.44         7.42 o                         
   4  -2   4        156.44        156.43         2.99 o                         
   5  -2   4        153.74        160.19         3.54 o                         
   6  -2   4         44.91         48.47         2.31 o                         
   7  -2   4          0.66         -0.62         1.54 o                         
   8  -2   4         26.08         27.95         5.57 o                         
   9  -2   4          4.85         -1.77         4.73 o                         
  10  -2   4          4.37          0.45         5.98 o                         
 -10  -1   4         18.48          9.29         3.74 o                         
  -9  -1   4          9.39          4.95         2.53 o                         
  -8  -1   4          9.31         10.30         2.16 o                         
  -7  -1   4         34.43         34.16         3.53 o                         
  -6  -1   4          7.01          7.26         1.48 o                         
  -5  -1   4         76.88         93.45         2.82 o                         
  -4  -1   4        160.17        142.29         3.24 o                         
  -3  -1   4       2412.62       2557.52        20.16 o                         
  -2  -1   4       4901.77       5025.74        45.74 o                         
  -1  -1   4         64.70         84.59         1.96 o                         
   0  -1   4       1018.29       1082.39         9.11 o                         
   1  -1   4         67.97         85.88         1.70 o                         
   2  -1   4       1585.58       1573.19        10.92 o                         
   3  -1   4       2018.09       2092.92        15.90 o                         
   4  -1   4        216.34        215.44         3.48 o                         
   5  -1   4        207.39        191.20         3.52 o                         
   6  -1   4        228.20        234.50         6.06 o                         
   7  -1   4        153.35        151.88         7.00 o                         
   8  -1   4          0.34          0.01         1.87 o                         
   9  -1   4          4.85          3.13         3.42 o                         
  10  -1   4          7.91          7.29         5.64 o                         
 -10   0   4         10.59          3.59         4.32 o                         
  -9   0   4          5.26          6.35         3.26 o                         
  -8   0   4         91.81         92.82         7.17 o                         
  -7   0   4        150.29        157.38         4.72 o                         
  -6   0   4         58.89         64.12         2.50 o                         
  -5   0   4         47.20         39.23         2.06 o                         
  -4   0   4        196.32        191.52         2.93 o                         
  -3   0   4        701.86        686.27         7.69 o                         
  -2   0   4        292.91        268.06         4.02 o                         
  -1   0   4       1914.77       1926.92        14.42 o                         
   0   0   4          1.41          2.30         0.79 o                         
   1   0   4          4.15          6.00         0.70 o                         
   2   0   4        307.44        293.72         3.29 o                         
   3   0   4         22.77         19.61         1.12 o                         
   4   0   4        435.27        431.42         5.17 o                         
   5   0   4        405.65        408.88         6.19 o                         
   6   0   4          0.54         -0.47         1.42 o                         
   7   0   4        139.52        154.19         5.59 o                         
   8   0   4         26.43         17.04         2.99 o                         
   9   0   4         14.15         10.93         3.30 o                         
 -10   1   4          4.12          3.34         4.54 o                         
  -9   1   4          7.64          6.00         4.19 o                         
  -8   1   4         80.61         85.91         4.98 o                         
  -7   1   4        140.20        137.97         5.40 o                         
  -6   1   4        165.38        183.95         4.43 o                         
  -5   1   4          1.08         -0.56         1.17 o                         
  -4   1   4         62.47         56.49         2.21 o                         
  -3   1   4        345.46        327.57         4.58 o                         
  -2   1   4       5429.56       5548.62        70.75 o                         
  -1   1   4       2987.69       2969.02        24.15 o                         
   0   1   4        317.77        378.11         4.37 o                         
   1   1   4         27.18         13.11         0.93 o                         
   2   1   4       2110.67       2154.42        14.33 o                         
   3   1   4        948.88        953.85         8.12 o                         
   4   1   4        254.86        263.95         4.14 o                         
   5   1   4         47.07         40.35         2.42 o                         
   6   1   4          0.91         -0.89         1.41 o                         
   7   1   4          3.82          2.94         2.05 o                         
   8   1   4         32.85         32.93         5.17 o                         
   9   1   4         88.65         83.80         8.90 o                         
 -10   2   4          2.11          4.44         5.32 o                         
  -9   2   4          9.09         11.86         4.29 o                         
  -8   2   4         66.79         71.46         6.11 o                         
  -7   2   4        145.65        154.42        10.07 o                         
  -6   2   4         31.00         26.75         2.08 o                         
  -5   2   4          3.81          2.58         1.04 o                         
  -4   2   4        266.84        251.52         3.92 o                         
  -3   2   4        213.19        216.98         3.42 o                         
  -2   2   4       3364.88       3516.55        27.37 o                         
  -1   2   4          2.70          2.37         0.81 o                         
   0   2   4         42.37         33.86         1.36 o                         
   1   2   4        837.25        775.36         7.31 o                         
   2   2   4       1319.67       1326.47        10.52 o                         
   3   2   4        794.51        782.97         7.98 o                         
   4   2   4        283.63        290.47         4.60 o                         
   5   2   4          0.69          0.07         1.47 o                         
   6   2   4        127.35        140.68         5.82 o                         
   7   2   4          3.32          4.68         2.12 o                         
   8   2   4         33.82         32.70         4.19 o                         
   9   2   4          7.55          9.43         4.37 o                         
 -10   3   4          2.03         10.31         4.49 o                         
  -9   3   4          4.55          6.84         3.38 o                         
  -8   3   4         38.49         38.66         4.61 o                         
  -7   3   4        137.99        149.03         6.24 o                         
  -6   3   4         73.95         74.76         3.42 o                         
  -5   3   4        167.05        167.72         3.63 o                         
  -4   3   4         38.15         43.82         1.82 o                         
  -3   3   4       2037.07       2112.08        17.59 o                         
  -2   3   4        403.12        361.99         5.16 o                         
  -1   3   4          7.51          2.21         0.84 o                         
   0   3   4         23.89         21.06         1.33 o                         
   1   3   4        331.65        330.00         4.30 o                         
   2   3   4         24.89         16.54         1.32 o                         
   3   3   4        210.88        205.62         4.20 o                         
   4   3   4         94.09         89.71         3.47 o                         
   5   3   4        495.81        512.13         8.83 o                         
   6   3   4         88.27         88.96         4.96 o                         
   7   3   4         32.50         35.44         3.81 o                         
   8   3   4         14.90         11.55         2.95 o                         
   9   3   4          0.46         -2.92         3.65 o                         
 -10   4   4          0.94         -2.81         2.81 o                         
  -9   4   4          0.36          1.53         2.80 o                         
  -8   4   4         55.80         66.54         5.24 o                         
  -7   4   4         10.98         12.63         2.36 o                         
  -6   4   4        525.48        503.07         8.08 o                         
  -5   4   4        326.48        335.77         5.64 o                         
  -4   4   4         81.48         80.92         2.62 o                         
  -3   4   4        581.78        572.62         6.90 o                         
  -2   4   4        657.60        659.53         6.71 o                         
  -1   4   4        124.49        109.40         2.59 o                         
   0   4   4          6.75         19.69         1.42 o                         
   1   4   4        440.25        419.76         5.33 o                         
   2   4   4        618.82        641.08         6.79 o                         
   3   4   4        103.82        106.02         3.42 o                         
   4   4   4         42.68         49.30         3.42 o                         
   5   4   4         27.65         26.16         3.12 o                         
   6   4   4         35.07         37.10         3.72 o                         
   7   4   4         47.90         47.13         5.12 o                         
   8   4   4          0.14         -2.08         2.08 o                         
   9   4   4          2.00          5.14         4.67 o                         
 -10   5   4          0.29         -3.31         3.31 o                         
  -9   5   4         13.54         16.33         3.92 o                         
  -8   5   4         90.21        101.05         5.97 o                         
  -7   5   4        130.41        133.32         6.09 o                         
  -6   5   4          0.57          0.77         1.62 o                         
  -5   5   4        165.50        160.00         4.14 o                         
  -4   5   4        401.47        414.86         6.74 o                         
  -3   5   4        553.23        540.37         7.20 o                         
  -2   5   4        720.15        718.54         7.60 o                         
  -1   5   4        471.29        519.46         6.35 o                         
   0   5   4        289.72        273.12         4.40 o                         
   1   5   4        351.18        315.31         5.07 o                         
   2   5   4        212.24        202.20         3.76 o                         
   3   5   4        123.96        132.85         5.26 o                         
   4   5   4         46.92         57.21         3.97 o                         
   5   5   4         48.64         50.66         4.23 o                         
   6   5   4         78.79         87.25         4.94 o                         
   7   5   4          6.06          0.15         2.37 o                         
   8   5   4          1.21         -3.22         3.22 o                         
  -9   6   4        102.94        108.59         9.23 o                         
  -8   6   4         79.21         86.67         8.31 o                         
  -7   6   4         39.49         36.91         3.78 o                         
  -6   6   4          9.37          6.62         2.01 o                         
  -5   6   4         16.45         13.44         1.70 o                         
  -4   6   4         92.26        100.32         3.18 o                         
  -3   6   4        476.17        491.54         7.20 o                         
  -2   6   4        125.50        127.50         3.26 o                         
  -1   6   4         72.91         76.12         2.92 o                         
   0   6   4        907.98        900.15         9.35 o                         
   1   6   4        139.60        143.11         4.34 o                         
   2   6   4          5.59          6.19         1.75 o                         
   3   6   4         28.33         29.39         2.71 o                         
   4   6   4          4.05          0.86         2.08 o                         
   5   6   4        154.69        155.55         6.42 o                         
   6   6   4         92.16         89.09         5.71 o                         
   7   6   4         39.13         32.55         3.58 o                         
   8   6   4          9.32         16.95         4.50 o                         
  -9   7   4         14.73          8.44         6.10 o                         
  -8   7   4         47.76         41.71         5.18 o                         
  -7   7   4         35.71         36.12         3.58 o                         
  -6   7   4         71.67         83.67         4.27 o                         
  -5   7   4        377.65        356.70        12.88 o                         
  -4   7   4        237.41        229.44         6.50 o                         
  -3   7   4          0.86          0.55         1.12 o                         
  -2   7   4         20.55         19.68         1.98 o                         
  -1   7   4        213.44        222.98         4.90 o                         
   0   7   4        580.43        576.42         9.24 o                         
   1   7   4         76.44         76.40         3.46 o                         
   2   7   4        169.10        177.40         5.52 o                         
   3   7   4         12.43         10.10         2.26 o                         
   4   7   4         35.58         38.52         3.86 o                         
   5   7   4          5.70          9.22         3.11 o                         
   6   7   4         19.76         17.45         3.74 o                         
   7   7   4         28.88         20.48         5.66 o                         
  -8   8   4          3.31          1.63         4.89 o                         
  -7   8   4         22.25         23.51         6.81 o                         
  -6   8   4         11.28          9.15         2.27 o                         
  -5   8   4        111.41        115.51         5.09 o                         
  -4   8   4        491.11        478.39        10.51 o                         
  -3   8   4        156.65        157.67         4.78 o                         
  -2   8   4          4.80          4.41         1.78 o                         
  -1   8   4         88.33         89.67         3.65 o                         
   0   8   4          0.81         -1.57         1.57 o                         
   1   8   4        440.28        471.62         9.76 o                         
   2   8   4        274.23        281.22         7.94 o                         
   3   8   4        102.09        111.50         6.05 o                         
   4   8   4         18.30         20.53         3.55 o                         
   5   8   4          1.67          0.54         2.68 o                         
   6   8   4          1.93         -2.58         2.58 o                         
  -7   9   4         10.13          3.63         3.45 o                         
  -6   9   4          0.83         -3.02         3.11 o                         
  -5   9   4        216.11        214.75         6.73 o                         
  -4   9   4        136.47        139.86         6.45 o                         
  -3   9   4         17.31         11.44         2.28 o                         
  -2   9   4         23.73         29.21         2.85 o                         
  -1   9   4         56.37         64.95         4.21 o                         
   0   9   4         83.60         86.08         5.94 o                         
   1   9   4        190.91        189.61         7.50 o                         
   2   9   4         50.34         51.38         4.44 o                         
   3   9   4         89.08         97.80         5.98 o                         
   4   9   4          0.76          0.35         2.58 o                         
   5   9   4         21.72         25.29         4.16 o                         
   6   9   4         11.59         13.03         3.75 o                         
  -7  10   4          2.31         -9.63         9.63 o                         
  -6  10   4         50.55         51.26         7.12 o                         
  -5  10   4        156.88        166.77        10.26 o                         
  -4  10   4         19.14         20.46         2.67 o                         
  -3  10   4          0.95         -1.03         1.96 o                         
  -2  10   4         83.51         88.60         5.43 o                         
  -1  10   4         44.90         52.01         5.10 o                         
   0  10   4         83.55         88.13         6.31 o                         
   1  10   4          4.22          5.93         2.47 o                         
   2  10   4         36.13         42.46         4.52 o                         
   3  10   4          0.30         -0.24         2.63 o                         
   4  10   4          1.95          1.35         2.90 o                         
  -5  11   4        108.55        109.30         9.05 o                         
  -4  11   4         33.07         38.11         5.87 o                         
  -3  11   4         90.45         74.53         8.51 o                         
  -2  11   4         51.25         50.33         6.08 o                         
  -1  11   4         11.13         13.99         3.94 o                         
   0  11   4          1.19          2.56         3.53 o                         
   1  11   4         42.76         33.16         3.62 o                         
   2  11   4         40.91         33.23         4.53 o                         
   3  11   4         10.00          4.92         3.28 o                         
  -3  12   4          8.85          1.21         4.78 o                         
  -2  12   4         42.15         47.20         5.95 o                         
  -1  12   4         35.73         29.68         5.28 o                         
   0  12   4         31.07         39.11         5.97 o                         
   1  12   4         15.96          6.49         4.17 o                         
  -1 -13   5          8.63          7.39         4.06 o                         
   0 -13   5         10.56         17.06         5.47 o                         
   1 -13   5          0.96          4.18         5.16 o                         
  -3 -12   5          3.02          7.72         3.24 o                         
  -2 -12   5          6.75          2.48         3.45 o                         
  -1 -12   5         27.78         25.40         6.21 o                         
   0 -12   5         32.33         30.78         3.98 o                         
   1 -12   5         47.63         47.42         6.42 o                         
   2 -12   5          7.50          4.12         5.95 o                         
   3 -12   5         22.40         11.19         4.64 o                         
   4 -12   5         10.31          2.22         4.20 o                         
  -5 -11   5          9.54         11.83         3.96 o                         
  -4 -11   5          0.20         -3.09         3.09 o                         
  -3 -11   5          8.92          8.35         3.20 o                         
  -2 -11   5         13.00         13.02         2.57 o                         
  -1 -11   5         32.41         35.88         3.63 o                         
   0 -11   5        102.83        112.31         6.78 o                         
   1 -11   5         37.19         31.64         4.00 o                         
   2 -11   5         12.84         10.63         3.88 o                         
   3 -11   5         25.13         42.64         6.03 o                         
   4 -11   5          3.40          2.44         3.42 o                         
   5 -11   5         23.34         22.56         3.71 o                         
  -6 -10   5         28.04         32.38         5.23 o                         
  -5 -10   5         12.09         11.18         3.62 o                         
  -4 -10   5          0.52          2.60         3.04 o                         
  -3 -10   5          8.47         10.65         2.84 o                         
  -2 -10   5         37.11         41.45         3.37 o                         
  -1 -10   5         48.72         56.17         3.85 o                         
   0 -10   5         57.46         60.36         3.90 o                         
   1 -10   5         36.34         35.70         4.18 o                         
   2 -10   5        122.99        116.41         6.18 o                         
   3 -10   5         12.28         10.64         3.49 o                         
   4 -10   5          1.28          3.09         2.20 o                         
   5 -10   5         29.70         25.32         3.58 o                         
   6 -10   5          0.27         -0.62         2.83 o                         
  -7  -9   5          2.89          7.04         3.68 o                         
  -6  -9   5         80.71         83.18         6.22 o                         
  -5  -9   5         42.87         42.63         4.70 o                         
  -4  -9   5          3.86          2.77         2.39 o                         
  -3  -9   5          3.73          2.79         2.32 o                         
  -2  -9   5         58.95         65.53         4.61 o                         
  -1  -9   5        199.31        240.96         6.59 o                         
   0  -9   5          3.54          3.72         1.44 o                         
   1  -9   5         75.34         80.98         3.68 o                         
   2  -9   5        128.61        116.04         6.43 o                         
   3  -9   5         29.01         26.48         2.46 o                         
   4  -9   5        109.66        117.46         5.93 o                         
   5  -9   5         45.66         50.17         4.41 o                         
   6  -9   5          8.48          2.46         2.82 o                         
   7  -9   5          6.49          7.82         4.50 o                         
  -8  -8   5          1.49         -0.84         2.97 o                         
  -7  -8   5         47.31         51.12         4.90 o                         
  -6  -8   5         52.03         57.37         4.65 o                         
  -5  -8   5          2.48          3.60         2.25 o                         
  -4  -8   5          0.74          0.57         1.55 o                         
  -3  -8   5          0.63         -1.00         1.76 o                         
  -2  -8   5        456.51        473.45         8.00 o                         
  -1  -8   5         69.48         65.93         2.64 o                         
   0  -8   5          4.07          3.09         1.21 o                         
   1  -8   5          4.39          4.38         1.62 o                         
   2  -8   5         30.34         28.31         2.65 o                         
   3  -8   5        416.79        399.08         9.73 o                         
   4  -8   5        510.86        482.13        11.21 o                         
   5  -8   5         33.37         39.34         4.20 o                         
   6  -8   5          3.99          7.28         2.19 o                         
   7  -8   5          3.97          2.40         3.29 o                         
   8  -8   5          6.01          1.11         3.47 o                         
  -8  -7   5         14.51         13.75         3.34 o                         
  -7  -7   5         59.69         64.06         5.06 o                         
  -6  -7   5          0.35          0.18         2.64 o                         
  -5  -7   5          1.84          5.05         2.27 o                         
  -4  -7   5          1.85          1.75         1.64 o                         
  -3  -7   5        658.15        678.21         9.93 o                         
  -2  -7   5        105.24        110.78         4.40 o                         
  -1  -7   5         64.35         69.62         3.03 o                         
   0  -7   5         27.10         28.18         1.78 o                         
   1  -7   5        342.66        356.23         4.95 o                         
   2  -7   5        113.21        121.41         3.60 o                         
   3  -7   5         58.16         69.54         2.30 o                         
   4  -7   5         37.86         41.49         2.12 o                         
   5  -7   5         76.06         76.09         3.34 o                         
   6  -7   5          1.24         -0.31         1.96 o                         
   7  -7   5         46.72         55.37         4.83 o                         
   8  -7   5         45.20         47.93         5.57 o                         
  -9  -6   5          5.16          4.76         3.32 o                         
  -8  -6   5         36.25         29.55         4.69 o                         
  -7  -6   5          5.16          2.83         2.59 o                         
  -6  -6   5          2.33          1.79         2.62 o                         
  -5  -6   5          1.01         -0.53         2.02 o                         
  -4  -6   5        212.97        216.87         5.74 o                         
  -3  -6   5       1111.84       1111.85        14.05 o                         
  -2  -6   5        293.72        303.76         5.13 o                         
  -1  -6   5          9.36          6.85         1.13 o                         
   0  -6   5         48.87         40.00         2.08 o                         
   1  -6   5        488.45        489.39         5.60 o                         
   2  -6   5         81.87         79.13         1.91 o                         
   3  -6   5         58.85         58.23         2.50 o                         
   4  -6   5         54.03         65.54         2.57 o                         
   5  -6   5         10.13          8.27         1.17 o                         
   6  -6   5         44.39         53.02         4.41 o                         
   7  -6   5         84.97         80.19         4.31 o                         
   8  -6   5          1.61          1.98         1.94 o                         
   9  -6   5         12.87         10.57         4.72 o                         
  -9  -5   5          4.52          6.42         3.43 o                         
  -8  -5   5         39.06         37.88         4.02 o                         
  -7  -5   5         21.83         16.39         3.08 o                         
  -6  -5   5         18.51         16.97         2.88 o                         
  -5  -5   5        139.49        137.65         6.38 o                         
  -4  -5   5        585.11        563.37         8.13 o                         
  -3  -5   5        665.25        666.35         9.01 o                         
  -2  -5   5        626.02        623.15         7.08 o                         
  -1  -5   5         20.99         22.61         1.44 o                         
   0  -5   5        136.78        134.18         2.65 o                         
   1  -5   5        208.24        201.52         3.58 o                         
   2  -5   5        402.19        390.22         5.30 o                         
   3  -5   5        321.06        323.01         4.49 o                         
   4  -5   5        200.65        197.99         3.46 o                         
   5  -5   5         76.05         80.79         2.58 o                         
   6  -5   5        157.07        141.02         7.02 o                         
   7  -5   5         36.31         34.87         2.55 o                         
   8  -5   5          9.74         12.38         3.32 o                         
   9  -5   5          0.40         11.18         6.30 o                         
 -10  -4   5          0.78         -1.10         8.27 o                         
  -9  -4   5         10.43         12.03         4.54 o                         
  -8  -4   5         47.78         47.29         4.31 o                         
  -7  -4   5        219.19        241.48         8.49 o                         
  -6  -4   5         43.32         42.30         3.23 o                         
  -5  -4   5          4.77          4.58         2.83 o                         
  -4  -4   5          8.72          6.48         1.65 o                         
  -3  -4   5        311.94        319.37         5.10 o                         
  -2  -4   5          2.90          0.85         0.87 o                         
  -1  -4   5         22.84         18.60         1.33 o                         
   0  -4   5       1623.51       1695.06        13.82 o                         
   1  -4   5        325.33        316.51         4.45 o                         
   2  -4   5        111.44        109.99         2.69 o                         
   3  -4   5        210.23        211.05         3.29 o                         
   4  -4   5         10.17          8.11         1.22 o                         
   5  -4   5        132.04        140.74         4.72 o                         
   6  -4   5        222.72        217.61         6.59 o                         
   7  -4   5         15.80         15.98         2.45 o                         
   8  -4   5         29.45         28.40         3.31 o                         
   9  -4   5         16.72         20.11         5.22 o                         
 -10  -3   5          0.05          0.51         3.04 o                         
  -9  -3   5          6.47          3.81         2.80 o                         
  -8  -3   5         28.50         21.73         2.25 o                         
  -7  -3   5         17.23         20.82         2.30 o                         
  -6  -3   5        143.28        151.78         5.06 o                         
  -5  -3   5        453.72        450.44         6.92 o                         
  -4  -3   5         93.91         96.63         3.00 o                         
  -3  -3   5         26.23         18.04         1.60 o                         
  -2  -3   5         11.71          6.87         1.14 o                         
  -1  -3   5       1577.73       1565.12        13.94 o                         
   0  -3   5       1541.77       1602.52        13.24 o                         
   1  -3   5        112.58         98.48         1.94 o                         
   2  -3   5        104.01         92.08         2.30 o                         
   3  -3   5        107.52         98.98         2.16 o                         
   4  -3   5        394.24        408.59         5.11 o                         
   5  -3   5         34.87         36.75         2.10 o                         
   6  -3   5         10.26          6.96         2.08 o                         
   7  -3   5         12.60         10.54         2.21 o                         
   8  -3   5         42.92         43.89         4.39 o                         
   9  -3   5         17.90         21.50         5.25 o                         
 -10  -2   5          4.21         -0.32         3.12 o                         
  -9  -2   5          5.04          3.67         2.51 o                         
  -8  -2   5          0.23          2.60         1.55 o                         
  -7  -2   5          5.36          5.74         2.08 o                         
  -6  -2   5         66.96         69.09         3.25 o                         
  -5  -2   5         47.26         48.18         2.26 o                         
  -4  -2   5        313.91        309.61         5.23 o                         
  -3  -2   5        141.59        117.92         2.99 o                         
  -2  -2   5        234.68        234.34         3.49 o                         
  -1  -2   5       4829.84       5001.72        41.11 o                         
   0  -2   5        461.49        452.78         4.57 o                         
   1  -2   5         53.27         45.16         1.57 o                         
   2  -2   5         22.24         15.99         1.06 o                         
   3  -2   5         46.76         48.82         1.87 o                         
   4  -2   5        826.74        843.36         8.94 o                         
   5  -2   5       1090.80       1097.07        10.83 o                         
   6  -2   5         24.50         27.32         2.13 o                         
   7  -2   5         23.55         17.72         2.63 o                         
   8  -2   5          1.99          0.01         2.91 o                         
   9  -2   5          9.30          3.05         4.14 o                         
 -10  -1   5          1.73          3.51         3.72 o                         
  -9  -1   5         22.09         26.62         5.27 o                         
  -8  -1   5         65.11         62.40         3.41 o                         
  -7  -1   5         88.98         88.13         4.23 o                         
  -6  -1   5         24.04         27.57         1.90 o                         
  -5  -1   5          2.43          3.69         1.36 o                         
  -4  -1   5         30.69         34.03         2.01 o                         
  -3  -1   5        191.61        164.60         3.18 o                         
  -2  -1   5       1085.89       1109.25        10.10 o                         
  -1  -1   5       2251.28       2261.42        17.53 o                         
   0  -1   5        329.23        267.36         3.56 o                         
   1  -1   5         20.30         35.20         1.64 o                         
   2  -1   5        510.10        589.20         5.24 o                         
   3  -1   5        377.74        363.41         4.61 o                         
   4  -1   5        886.70        878.01         9.06 o                         
   5  -1   5        887.27        901.12         9.29 o                         
   6  -1   5        134.10        140.71         3.50 o                         
   7  -1   5         41.71         44.81         3.70 o                         
   8  -1   5          1.20         -1.04         3.19 o                         
   9  -1   5          9.36         13.51         6.11 o                         
 -10   0   5          6.00          5.89         5.90 o                         
  -9   0   5         16.00         18.00         4.79 o                         
  -8   0   5         91.45         91.46         4.59 o                         
  -7   0   5        112.92        109.71         3.70 o                         
  -6   0   5        100.49         99.28         3.52 o                         
  -5   0   5         90.55        106.24         3.50 o                         
  -4   0   5        701.80        744.81         7.85 o                         
  -3   0   5        147.48        138.32         3.06 o                         
  -2   0   5        595.85        593.19         7.01 o                         
  -1   0   5        212.97        260.83         3.68 o                         
   0   0   5       1571.15       1549.78        12.60 o                         
   1   0   5       1479.37       1466.84        11.20 o                         
   2   0   5        422.95        413.47         4.65 o                         
   3   0   5         18.24         34.85         1.45 o                         
   4   0   5        334.54        307.70         4.66 o                         
   5   0   5          1.46         -0.92         0.92 o                         
   6   0   5          2.88          4.17         1.54 o                         
   7   0   5        158.62        158.61         5.95 o                         
   8   0   5         61.01         59.20         4.97 o                         
   9   0   5          8.68          8.08         4.57 o                         
 -10   1   5         13.10         18.34         5.49 o                         
  -9   1   5         21.53         23.88         4.00 o                         
  -8   1   5          7.07          7.36         3.22 o                         
  -7   1   5         46.58         47.65         2.89 o                         
  -6   1   5         83.16         88.93         4.15 o                         
  -5   1   5        118.45        123.97         3.83 o                         
  -4   1   5         18.11         24.94         1.52 o                         
  -3   1   5        657.05        707.87         8.01 o                         
  -2   1   5       1802.84       1857.04        15.42 o                         
  -1   1   5        796.04        768.64         7.61 o                         
   0   1   5        963.88       1053.94         8.99 o                         
   1   1   5       1567.19       1593.33        13.31 o                         
   2   1   5        652.87        704.01         7.70 o                         
   3   1   5        112.56        103.50         2.51 o                         
   4   1   5         57.32         50.94         2.25 o                         
   5   1   5          1.54          0.88         1.15 o                         
   6   1   5         80.42         69.54         3.12 o                         
   7   1   5         24.55         27.48         3.08 o                         
   8   1   5         42.17         44.01         5.48 o                         
   9   1   5          6.75         10.08         3.97 o                         
 -10   2   5         10.56         -2.17         4.08 o                         
  -9   2   5          4.76         14.90         4.56 o                         
  -8   2   5         24.89         29.43         4.32 o                         
  -7   2   5         49.93         61.27         3.04 o                         
  -6   2   5         39.41         41.91         2.54 o                         
  -5   2   5        243.30        237.13         4.26 o                         
  -4   2   5         13.24         12.30         1.04 o                         
  -3   2   5         12.62          5.75         1.08 o                         
  -2   2   5        129.95        101.01         2.60 o                         
  -1   2   5       1885.67       1919.23        16.03 o                         
   0   2   5        826.95        850.71         7.92 o                         
   1   2   5        419.15        402.67         5.27 o                         
   2   2   5          1.56          0.65         0.57 o                         
   3   2   5        678.28        697.41         7.09 o                         
   4   2   5        270.65        291.83         4.98 o                         
   5   2   5         69.81         66.72         3.26 o                         
   6   2   5         79.49         85.14         5.14 o                         
   7   2   5         64.45         60.96         5.34 o                         
   8   2   5         20.06         18.88         3.50 o                         
   9   2   5          5.75          7.57         4.57 o                         
 -10   3   5         11.47          8.41         5.16 o                         
  -9   3   5          3.25         -1.85         2.41 o                         
  -8   3   5          3.37          2.84         2.75 o                         
  -7   3   5        127.79        144.17         7.77 o                         
  -6   3   5       1011.09       1041.03        16.01 o                         
  -5   3   5        586.80        582.30         9.63 o                         
  -4   3   5        159.91        160.88         3.64 o                         
  -3   3   5         67.67         91.00         2.90 o                         
  -2   3   5        151.93        237.01         4.08 o                         
  -1   3   5        543.65        533.42         6.04 o                         
   0   3   5       1379.96       1400.95        10.64 o                         
   1   3   5         63.53         54.86         2.10 o                         
   2   3   5         78.28         68.48         2.22 o                         
   3   3   5        364.72        368.14         5.12 o                         
   4   3   5        151.72        165.52         4.41 o                         
   5   3   5         21.72         22.67         2.63 o                         
   6   3   5         28.33         30.52         3.44 o                         
   7   3   5         36.92         35.76         6.25 o                         
   8   3   5         11.98         11.32         3.03 o                         
   9   3   5         15.77         13.96         4.63 o                         
 -10   4   5          2.69          0.34         3.01 o                         
  -9   4   5          0.71         -0.59         2.66 o                         
  -8   4   5          0.36          0.70         2.68 o                         
  -7   4   5          0.77          0.90         2.29 o                         
  -6   4   5        384.00        384.45         8.20 o                         
  -5   4   5        613.60        602.94         9.24 o                         
  -4   4   5        173.83        170.51         3.57 o                         
  -3   4   5        288.83        285.26         4.79 o                         
  -2   4   5        375.43        379.54         5.22 o                         
  -1   4   5        171.67        173.92         3.23 o                         
   0   4   5        114.70         98.98         2.92 o                         
   1   4   5        303.35        290.03         4.60 o                         
   2   4   5        263.95        283.52         4.42 o                         
   3   4   5        621.00        610.70         7.99 o                         
   4   4   5         23.86         28.15         2.86 o                         
   5   4   5         35.12         39.61         3.05 o                         
   6   4   5         15.31         19.34         2.96 o                         
   7   4   5          0.20          0.26         2.55 o                         
   8   4   5          1.26         -2.74         2.74 o                         
  -9   5   5          5.10          0.64         3.27 o                         
  -8   5   5         49.03         47.22         4.57 o                         
  -7   5   5         33.00         33.52         3.36 o                         
  -6   5   5          0.60         -0.85         1.45 o                         
  -5   5   5          4.44          0.67         1.23 o                         
  -4   5   5        114.20        120.50         3.79 o                         
  -3   5   5        273.02        283.24         4.64 o                         
  -2   5   5        892.64        917.19         9.25 o                         
  -1   5   5        404.74        405.41         5.59 o                         
   0   5   5        294.51        263.28         4.90 o                         
   1   5   5         13.79         13.39         1.66 o                         
   2   5   5        455.09        456.88         6.75 o                         
   3   5   5         50.69         59.42         3.32 o                         
   4   5   5         79.38         86.38         4.54 o                         
   5   5   5        195.19        207.15         6.89 o                         
   6   5   5         19.58         22.51         3.18 o                         
   7   5   5          2.81         -2.22         2.22 o                         
   8   5   5         15.91          5.96         2.87 o                         
  -9   6   5         42.13         48.65         6.23 o                         
  -8   6   5         55.44         52.73         7.26 o                         
  -7   6   5        190.26        181.22        10.61 o                         
  -6   6   5         53.52         54.93         3.23 o                         
  -5   6   5        135.33        119.81         3.64 o                         
  -4   6   5          2.12          1.48         1.48 o                         
  -3   6   5        941.61        913.61        11.62 o                         
  -2   6   5       1035.68       1026.33        11.03 o                         
  -1   6   5        128.48        133.63         4.05 o                         
   0   6   5        221.13        222.84         4.91 o                         
   1   6   5          1.56          3.15         1.52 o                         
   2   6   5        755.97        748.96        11.60 o                         
   3   6   5         68.89         73.81         4.14 o                         
   4   6   5         35.72         31.56         2.98 o                         
   5   6   5          1.88          0.07         2.28 o                         
   6   6   5         38.96         42.38         4.03 o                         
   7   6   5         47.26         47.54         4.37 o                         
  -9   7   5         16.02         16.30         4.42 o                         
  -8   7   5         38.02         33.03         4.90 o                         
  -7   7   5         94.81         94.98         7.21 o                         
  -6   7   5         13.92         14.16         2.85 o                         
  -5   7   5         43.08         46.97         2.34 o                         
  -4   7   5        260.41        253.87         7.17 o                         
  -3   7   5        753.54        736.66        11.84 o                         
  -2   7   5        295.27        310.39         6.08 o                         
  -1   7   5         35.80         32.23         2.95 o                         
   0   7   5        290.90        283.08         6.13 o                         
   1   7   5        741.00        763.12        13.27 o                         
   2   7   5        391.63        396.68         8.95 o                         
   3   7   5        177.25        166.02         6.20 o                         
   4   7   5          0.75         -1.14         2.06 o                         
   5   7   5          8.65          4.83         2.58 o                         
   6   7   5          2.08          0.64         3.34 o                         
   7   7   5         18.93         17.55         3.48 o                         
  -8   8   5         15.66          9.14         4.73 o                         
  -7   8   5         34.03         33.43         4.35 o                         
  -6   8   5          3.16          2.70         2.42 o                         
  -5   8   5          6.61          7.75         2.13 o                         
  -4   8   5         87.38         73.01         3.85 o                         
  -3   8   5        172.16        178.32         5.35 o                         
  -2   8   5        208.19        218.73         5.93 o                         
  -1   8   5          5.12          1.42         1.69 o                         
   0   8   5        143.54        154.42         6.24 o                         
   1   8   5        345.29        342.44         7.54 o                         
   2   8   5        128.80        130.28         4.89 o                         
   3   8   5         61.84         67.73         4.87 o                         
   4   8   5         33.24         44.59         5.04 o                         
   5   8   5         25.23         30.72         3.95 o                         
   6   8   5          3.95          2.49         3.42 o                         
  -7   9   5          0.28          1.19         3.14 o                         
  -6   9   5          2.83         -1.22         1.80 o                         
  -5   9   5         26.38         31.45         3.75 o                         
  -4   9   5         55.59         63.72         5.35 o                         
  -3   9   5        146.71        144.84         6.73 o                         
  -2   9   5         11.54         10.54         2.47 o                         
  -1   9   5          2.14          0.97         2.86 o                         
   0   9   5         83.65         91.11         4.91 o                         
   1   9   5         56.65         64.86         5.08 o                         
   2   9   5         44.16         53.63         5.25 o                         
   3   9   5         16.53         12.08         3.55 o                         
   4   9   5         47.68         53.57         5.51 o                         
   5   9   5         16.24         12.80         3.74 o                         
  -6  10   5          8.89          7.93         7.21 o                         
  -5  10   5         32.49         23.58         3.82 o                         
  -4  10   5        302.24        319.46        16.74 o                         
  -3  10   5        156.12        154.14         7.54 o                         
  -2  10   5          0.55          0.18         2.03 o                         
  -1  10   5          0.63         -1.06         2.19 o                         
   0  10   5         67.20         72.72         4.52 o                         
   1  10   5         97.22         87.71        10.15 o                         
   2  10   5          3.60          4.57         2.79 o                         
   3  10   5          1.34         -3.10         3.10 o                         
   4  10   5         30.79         29.01         4.56 o                         
  -5  11   5         20.68         26.80         5.10 o                         
  -4  11   5         65.41         61.76         7.03 o                         
  -3  11   5         72.59         70.58         8.87 o                         
  -2  11   5         45.84         34.76         3.95 o                         
  -1  11   5         10.38          8.79         3.84 o                         
   0  11   5        122.03        122.85         8.67 o                         
   1  11   5         22.83         18.47         3.81 o                         
   2  11   5          0.26          0.22         2.74 o                         
  -2  12   5         15.73         14.44         4.72 o                         
  -1  12   5         97.18        108.35         9.37 o                         
   0 -13   6          0.63          3.41         4.03 o                         
   1 -13   6         27.64         26.12         6.26 o                         
  -3 -12   6         28.55         27.08         4.06 o                         
  -2 -12   6          4.64          5.12         2.96 o                         
  -1 -12   6          0.19         -3.16         3.16 o                         
   0 -12   6         11.05          9.83         4.46 o                         
   1 -12   6         25.45         24.08         7.42 o                         
   2 -12   6         37.28         31.62         5.39 o                         
   3 -12   6          7.60          4.89         3.86 o                         
   4 -12   6         11.92         13.39         4.57 o                         
  -5 -11   6          0.17         -3.18         4.05 o                         
  -4 -11   6          8.53         13.91         3.68 o                         
  -3 -11   6          9.35          4.40         2.58 o                         
  -2 -11   6          2.64          2.03         2.40 o                         
  -1 -11   6         23.72         21.48         2.91 o                         
   0 -11   6        127.07        126.94         7.45 o                         
   1 -11   6         77.95         88.86         5.89 o                         
   2 -11   6          2.81         -1.20         2.94 o                         
   3 -11   6          6.56         10.15         4.08 o                         
   4 -11   6          1.74         -3.01         3.01 o                         
   5 -11   6         15.62         13.79         5.41 o                         
  -6 -10   6          1.12          2.29         3.76 o                         
  -5 -10   6          7.54          2.62         3.25 o                         
  -4 -10   6         94.16        101.95         6.43 o                         
  -3 -10   6          5.11         -0.44         2.40 o                         
  -2 -10   6          2.75         -0.82         1.69 o                         
  -1 -10   6         56.22         53.56         4.58 o                         
   0 -10   6        179.52        185.40         6.26 o                         
   1 -10   6         41.03         29.29         4.14 o                         
   2 -10   6          8.54          5.60         2.56 o                         
   3 -10   6          0.41          0.53         3.44 o                         
   4 -10   6        112.93        133.14         9.31 o                         
   5 -10   6          9.34          4.02         2.37 o                         
   6 -10   6          0.29         -1.15         1.83 o                         
  -7  -9   6          4.61          8.64         3.90 o                         
  -6  -9   6          0.32          0.70         2.29 o                         
  -5  -9   6         28.89         31.07         4.62 o                         
  -4  -9   6         42.79         48.50         4.34 o                         
  -3  -9   6          6.60          4.96         2.01 o                         
  -2  -9   6         23.51         26.26         2.80 o                         
  -1  -9   6         80.75         72.99         4.08 o                         
   0  -9   6        103.12        107.99         4.27 o                         
   1  -9   6          5.66          7.28         1.77 o                         
   2  -9   6         40.51         43.40         3.49 o                         
   3  -9   6        157.96        135.66         7.00 o                         
   4  -9   6        130.27        123.00         5.50 o                         
   5  -9   6         53.16         57.09         3.84 o                         
   6  -9   6          6.99          4.44         2.29 o                         
   7  -9   6          3.28          3.36         4.96 o                         
  -8  -8   6         16.79         13.30         5.33 o                         
  -7  -8   6         27.66         32.28         4.72 o                         
  -6  -8   6          5.66          5.37         3.41 o                         
  -5  -8   6         69.45         56.44         4.38 o                         
  -4  -8   6          1.92         -1.61         1.68 o                         
  -3  -8   6         23.04         14.19         1.90 o                         
  -2  -8   6          6.83          7.45         1.79 o                         
  -1  -8   6        526.36        527.10         7.65 o                         
   0  -8   6        269.30        277.86         6.24 o                         
   1  -8   6         14.88         14.66         1.91 o                         
   2  -8   6          7.70          3.54         1.46 o                         
   3  -8   6        120.02        124.59         3.98 o                         
   4  -8   6        188.49        180.76         5.10 o                         
   5  -8   6         72.58         86.14         6.20 o                         
   6  -8   6         18.06         18.22         2.90 o                         
   7  -8   6         12.76         16.23         4.19 o                         
   8  -8   6          0.22         -3.32         3.32 o                         
  -8  -7   6          5.71          5.63         3.17 o                         
  -7  -7   6          3.05          6.93         3.03 o                         
  -6  -7   6         70.16         72.72         5.57 o                         
  -5  -7   6         36.32         36.30         3.75 o                         
  -4  -7   6         67.92         68.21         4.29 o                         
  -3  -7   6          0.66         -1.69         1.69 o                         
  -2  -7   6        137.64        138.22         5.34 o                         
  -1  -7   6        455.97        472.78         7.61 o                         
   0  -7   6        119.01        120.75         3.15 o                         
   1  -7   6          3.73          2.33         1.03 o                         
   2  -7   6          0.64          1.34         1.33 o                         
   3  -7   6        133.98        139.18         4.56 o                         
   4  -7   6        181.93        182.50         7.35 o                         
   5  -7   6         22.61         23.77         2.07 o                         
   6  -7   6          0.97         -1.06         1.06 o                         
   7  -7   6          6.79          6.62         2.95 o                         
   8  -7   6         21.46         29.14         5.88 o                         
  -9  -6   6          2.92          9.06         3.67 o                         
  -8  -6   6          0.15         -2.19         2.19 o                         
  -7  -6   6          3.25          4.07         3.40 o                         
  -6  -6   6         22.42         22.04         3.44 o                         
  -5  -6   6        110.34        110.50         5.64 o                         
  -4  -6   6          7.59          8.01         2.31 o                         
  -3  -6   6         49.39         58.03         3.29 o                         
  -2  -6   6       1092.45       1071.87        10.34 o                         
  -1  -6   6        372.26        340.59         4.78 o                         
   0  -6   6         83.17         80.81         2.91 o                         
   1  -6   6          0.89          0.48         0.92 o                         
   2  -6   6         53.37         60.85         2.78 o                         
   3  -6   6        509.96        540.01         6.40 o                         
   4  -6   6         45.43         47.71         2.11 o                         
   5  -6   6          8.98         10.37         1.49 o                         
   6  -6   6        108.51        106.68         5.18 o                         
   7  -6   6         26.13         21.88         2.45 o                         
   8  -6   6         12.82         15.34         4.35 o                         
  -9  -5   6          3.03         -2.13         3.74 o                         
  -8  -5   6         25.33         24.98         3.56 o                         
  -7  -5   6         28.18         26.67         3.49 o                         
  -6  -5   6         24.61         37.12         3.54 o                         
  -5  -5   6         64.79         67.30         4.62 o                         
  -4  -5   6         17.89         17.48         2.41 o                         
  -3  -5   6          7.88          6.49         1.54 o                         
  -2  -5   6        206.34        209.39         4.15 o                         
  -1  -5   6        354.26        347.92         4.69 o                         
   0  -5   6        527.53        496.26         6.28 o                         
   1  -5   6         71.50         68.08         2.33 o                         
   2  -5   6        420.38        435.92         5.63 o                         
   3  -5   6         50.38         62.28         2.30 o                         
   4  -5   6         38.65         42.56         2.17 o                         
   5  -5   6        239.89        234.17         6.93 o                         
   6  -5   6        108.19        101.53         5.46 o                         
   7  -5   6         69.83         79.23         5.32 o                         
   8  -5   6         37.61         31.38         3.07 o                         
   9  -5   6          3.07         -2.11         2.66 o                         
  -9  -4   6          4.42          5.25         3.23 o                         
  -8  -4   6          8.96         10.00         2.40 o                         
  -7  -4   6         94.60         93.17         5.23 o                         
  -6  -4   6        479.58        472.72         8.88 o                         
  -5  -4   6         71.50         68.62         4.25 o                         
  -4  -4   6          0.71         -1.04         1.05 o                         
  -3  -4   6          3.16          2.06         1.16 o                         
  -2  -4   6        180.87        180.32         3.64 o                         
  -1  -4   6        761.76        756.16         8.41 o                         
   0  -4   6       1236.98       1240.30        11.88 o                         
   1  -4   6        267.50        262.18         3.27 o                         
   2  -4   6        713.39        713.78         7.15 o                         
   3  -4   6          0.83         -0.38         0.74 o                         
   4  -4   6          4.00          1.60         1.00 o                         
   5  -4   6          7.15          8.60         1.58 o                         
   6  -4   6        113.93        117.97         4.03 o                         
   7  -4   6         58.84         55.59         3.48 o                         
   8  -4   6         49.58         47.97         4.51 o                         
   9  -4   6         13.51         15.68         4.26 o                         
 -10  -3   6          0.07         -0.46         3.14 o                         
  -9  -3   6          1.83         -2.42         2.42 o                         
  -8  -3   6          0.28         -2.10         2.86 o                         
  -7  -3   6         92.64         93.59         4.19 o                         
  -6  -3   6        136.14        152.95         5.22 o                         
  -5  -3   6         49.97         53.38         3.62 o                         
  -4  -3   6         39.21         39.71         2.45 o                         
  -3  -3   6        313.88        327.29         5.28 o                         
  -2  -3   6        394.60        383.72         5.14 o                         
  -1  -3   6       1684.20       1654.63        14.19 o                         
   0  -3   6        129.86        129.30         2.13 o                         
   1  -3   6        920.97        945.00         7.67 o                         
   2  -3   6          5.08          4.69         0.82 o                         
   3  -3   6        615.86        584.86         6.34 o                         
   4  -3   6        138.30        137.42         3.35 o                         
   5  -3   6          7.04          2.83         1.45 o                         
   6  -3   6          8.15          6.12         1.58 o                         
   7  -3   6         79.23         70.81         3.80 o                         
   8  -3   6         15.29         19.53         3.88 o                         
   9  -3   6          2.03          0.52         4.46 o                         
 -10  -2   6         13.38         10.51         4.94 o                         
  -9  -2   6          0.59         -2.08         2.08 o                         
  -8  -2   6          2.49          0.01         1.81 o                         
  -7  -2   6         34.89         38.37         2.82 o                         
  -6  -2   6          9.18          8.53         1.66 o                         
  -5  -2   6         41.87         42.15         2.72 o                         
  -4  -2   6        610.06        648.22         7.97 o                         
  -3  -2   6        208.80        224.00         3.78 o                         
  -2  -2   6        442.37        417.31         5.07 o                         
  -1  -2   6         13.83         25.63         1.59 o                         
   0  -2   6        190.75        165.77         2.75 o                         
   1  -2   6        779.23        748.96         7.10 o                         
   2  -2   6        779.68        799.87         7.60 o                         
   3  -2   6        257.50        262.60         4.16 o                         
   4  -2   6        208.17        204.38         3.63 o                         
   5  -2   6        748.13        747.49        10.78 o                         
   6  -2   6         26.04         25.54         2.21 o                         
   7  -2   6         11.38         14.21         1.99 o                         
   8  -2   6          0.51         -2.23         2.23 o                         
   9  -2   6          1.09         -0.44         3.46 o                         
 -10  -1   6         11.37          7.97         3.38 o                         
  -9  -1   6          0.86          9.80         4.49 o                         
  -8  -1   6         25.72         30.20         4.81 o                         
  -7  -1   6         28.67         28.75         2.93 o                         
  -6  -1   6        193.01        190.90         4.33 o                         
  -5  -1   6        494.93        467.82         6.12 o                         
  -4  -1   6        231.79        243.05         4.27 o                         
  -3  -1   6         28.59         29.45         1.70 o                         
  -2  -1   6          6.89          5.12         1.02 o                         
  -1  -1   6        767.36        798.21         7.80 o                         
   0  -1   6        870.80        987.28         9.00 o                         
   1  -1   6        426.20        532.77         5.23 o                         
   2  -1   6        400.92        356.00         4.18 o                         
   3  -1   6        177.48        178.89         3.23 o                         
   4  -1   6        465.02        437.14         5.85 o                         
   5  -1   6        155.84        167.46         4.04 o                         
   6  -1   6        133.64        129.04         4.17 o                         
   7  -1   6         28.90         26.94         5.00 o                         
   8  -1   6          1.52         -1.20         2.60 o                         
   9  -1   6         26.77         44.96         5.38 o                         
 -10   0   6          5.37          1.51         4.81 o                         
  -9   0   6         15.76         10.98         3.14 o                         
  -8   0   6         27.19         31.01         3.76 o                         
  -7   0   6         60.38         68.79         3.92 o                         
  -6   0   6          3.56          3.28         2.01 o                         
  -5   0   6         88.43         81.87         2.19 o                         
  -4   0   6        755.44        742.31         8.73 o                         
  -3   0   6        863.87        876.75         9.92 o                         
  -2   0   6        668.03        685.71         7.57 o                         
  -1   0   6       1103.13       1165.22        10.93 o                         
   0   0   6         61.97         84.46         2.54 o                         
   1   0   6        857.49        839.18         7.85 o                         
   2   0   6        374.74        373.86         4.98 o                         
   3   0   6        322.86        298.76         3.77 o                         
   4   0   6        135.54        138.11         2.78 o                         
   5   0   6         76.29         73.38         3.22 o                         
   6   0   6         72.59         69.11         3.27 o                         
   7   0   6         53.18         58.64         4.02 o                         
   8   0   6         26.60         24.50         5.21 o                         
   9   0   6         16.28         13.43         3.91 o                         
 -10   1   6         13.16          4.96         4.61 o                         
  -9   1   6         65.72         60.52         6.63 o                         
  -8   1   6         17.41         19.28         2.39 o                         
  -7   1   6          2.76         -0.59         1.61 o                         
  -6   1   6         18.03         11.18         2.18 o                         
  -5   1   6        109.03        112.65         4.02 o                         
  -4   1   6        483.03        488.05         6.53 o                         
  -3   1   6        498.24        510.65         6.87 o                         
  -2   1   6        735.77        769.46         8.90 o                         
  -1   1   6          2.37          6.26         1.04 o                         
   0   1   6       1103.26       1029.46         9.44 o                         
   1   1   6       2526.77       2610.60        19.72 o                         
   2   1   6        786.55        784.06         8.22 o                         
   3   1   6        126.46        115.20         2.66 o                         
   4   1   6         14.02          9.60         1.22 o                         
   5   1   6         75.28         77.68         2.81 o                         
   6   1   6        186.30        185.66         7.77 o                         
   7   1   6         18.58         14.13         2.67 o                         
   8   1   6         39.36         32.98         4.60 o                         
   9   1   6          5.04          6.63         4.89 o                         
 -10   2   6          3.34         -0.69         3.78 o                         
  -9   2   6         23.25         24.08         4.17 o                         
  -8   2   6        117.93        126.60         6.87 o                         
  -7   2   6          1.04          1.81         1.70 o                         
  -6   2   6          7.60         11.88         2.38 o                         
  -5   2   6        600.78        622.20         8.34 o                         
  -4   2   6         48.03         50.57         2.53 o                         
  -3   2   6        197.53        192.19         3.81 o                         
  -2   2   6         21.22         16.13         1.48 o                         
  -1   2   6        109.92        100.62         2.83 o                         
   0   2   6        428.77        398.04         5.06 o                         
   1   2   6        224.11        224.45         4.51 o                         
   2   2   6         83.28         81.18         2.46 o                         
   3   2   6        311.61        295.95         3.94 o                         
   4   2   6        154.71        147.55         3.57 o                         
   5   2   6        285.75        289.59         6.65 o                         
   6   2   6         31.51         32.36         4.67 o                         
   7   2   6         26.10         31.21         2.84 o                         
   8   2   6         13.95         17.62         3.59 o                         
   9   2   6         11.93          8.39         3.57 o                         
 -10   3   6          0.52         -3.52         3.52 o                         
  -9   3   6          0.16          0.98         2.86 o                         
  -8   3   6         25.82         27.62         3.85 o                         
  -7   3   6        132.11        129.64         6.08 o                         
  -6   3   6        564.06        575.99        10.12 o                         
  -5   3   6         83.82         83.58         3.15 o                         
  -4   3   6        305.49        299.25         5.02 o                         
  -3   3   6        443.56        417.21         5.99 o                         
  -2   3   6          1.30          7.30         1.20 o                         
  -1   3   6        239.20        232.04         4.06 o                         
   0   3   6        208.49        219.05         3.69 o                         
   1   3   6        278.51        271.04         4.61 o                         
   2   3   6        187.90        187.35         4.00 o                         
   3   3   6        127.96        123.25         2.89 o                         
   4   3   6        135.92        154.05         4.39 o                         
   5   3   6        126.70        124.14         5.23 o                         
   6   3   6          2.14          1.76         2.27 o                         
   7   3   6          0.48         -1.83         2.22 o                         
   8   3   6          4.61          4.29         2.74 o                         
 -10   4   6          1.93         -1.48         3.26 o                         
  -9   4   6         35.72         43.80         5.97 o                         
  -8   4   6          0.35         -1.39         2.67 o                         
  -7   4   6         12.76         14.33         3.12 o                         
  -6   4   6        201.50        203.54         5.04 o                         
  -5   4   6          1.91         -0.80         1.18 o                         
  -4   4   6        172.28        180.43         4.25 o                         
  -3   4   6        203.12        208.36         4.44 o                         
  -2   4   6        795.59        823.57         9.98 o                         
  -1   4   6        417.67        399.38         5.56 o                         
   0   4   6       1286.54       1202.26        11.55 o                         
   1   4   6         35.73         38.17         2.20 o                         
   2   4   6         22.40         20.36         1.78 o                         
   3   4   6        135.28        152.14         3.90 o                         
   4   4   6        421.97        435.89         7.88 o                         
   5   4   6         79.00         83.28         4.78 o                         
   6   4   6          2.53          1.67         1.86 o                         
   7   4   6          5.31          3.08         2.34 o                         
   8   4   6          7.86          5.75         2.91 o                         
  -9   5   6         36.97         31.54         4.59 o                         
  -8   5   6          1.05          0.58         2.71 o                         
  -7   5   6         17.14         19.02         3.54 o                         
  -6   5   6          8.45          2.33         2.46 o                         
  -5   5   6         87.62         86.17         3.75 o                         
  -4   5   6        119.70        131.36         5.79 o                         
  -3   5   6        112.41        103.06         3.48 o                         
  -2   5   6        204.09        190.88         3.98 o                         
  -1   5   6        975.94        968.35         9.38 o                         
   0   5   6        282.62        278.34         5.05 o                         
   1   5   6         28.51         26.91         2.11 o                         
   2   5   6         45.20         42.81         2.82 o                         
   3   5   6        182.92        193.53         5.20 o                         
   4   5   6        704.11        691.37        10.30 o                         
   5   5   6        164.41        166.40         6.86 o                         
   6   5   6          0.26         -0.74         2.24 o                         
   7   5   6          4.66          5.07         2.87 o                         
   8   5   6         14.21         10.80         4.22 o                         
  -9   6   6          4.28          0.84         3.08 o                         
  -8   6   6         18.63         18.89         3.95 o                         
  -7   6   6        195.82        191.22         8.48 o                         
  -6   6   6        122.07        120.24         4.91 o                         
  -5   6   6         16.63         17.67         1.80 o                         
  -4   6   6          7.96          8.15         1.83 o                         
  -3   6   6         61.45         61.68         3.35 o                         
  -2   6   6        397.88        393.25         6.44 o                         
  -1   6   6       1299.80       1237.08        13.73 o                         
   0   6   6         43.60         48.81         3.18 o                         
   1   6   6        188.72        188.56         6.46 o                         
   2   6   6         13.49          8.17         2.14 o                         
   3   6   6        194.71        185.43         5.77 o                         
   4   6   6        194.69        194.53         7.57 o                         
   5   6   6         33.73         38.55         3.52 o                         
   6   6   6         11.83         16.86         3.07 o                         
   7   6   6         18.64         10.19         3.82 o                         
  -8   7   6         97.60         91.02         7.85 o                         
  -7   7   6         89.44         92.85        11.61 o                         
  -6   7   6          8.06          8.25         2.58 o                         
  -5   7   6         16.66         16.61         2.28 o                         
  -4   7   6        132.66        135.74         5.53 o                         
  -3   7   6         86.59         86.65         4.52 o                         
  -2   7   6        191.62        208.80         6.57 o                         
  -1   7   6        360.70        354.40         7.38 o                         
   0   7   6        169.88        172.13         5.88 o                         
   1   7   6         42.32         48.84         4.14 o                         
   2   7   6         76.04         75.78         4.49 o                         
   3   7   6        241.14        235.90         6.75 o                         
   4   7   6         22.72         21.10         2.88 o                         
   5   7   6         14.87          7.84         2.64 o                         
   6   7   6          0.18         -1.57         2.51 o                         
  -8   8   6         19.50         15.91         4.80 o                         
  -7   8   6         33.15         33.15         5.23 o                         
  -6   8   6         15.08         10.76         2.49 o                         
  -5   8   6         25.63         24.85         3.56 o                         
  -4   8   6         20.87         22.65         2.68 o                         
  -3   8   6          1.39         -0.46         2.34 o                         
  -2   8   6         68.49         71.13         4.05 o                         
  -1   8   6        160.73        184.33         6.27 o                         
   0   8   6         77.94         88.37         5.44 o                         
   1   8   6        146.41        148.53         7.08 o                         
   2   8   6        155.06        167.10         7.70 o                         
   3   8   6        147.48        132.03         5.82 o                         
   4   8   6          7.39          6.87         3.45 o                         
   5   8   6          0.80         -2.79         2.90 o                         
   6   8   6          1.13         -3.29         3.29 o                         
  -7   9   6         34.67         28.33         7.95 o                         
  -6   9   6         56.25         53.92         5.99 o                         
  -5   9   6         29.84         24.95         3.89 o                         
  -4   9   6          0.52          0.52         2.83 o                         
  -3   9   6         14.52         16.14         2.76 o                         
  -2   9   6        375.43        390.34         9.47 o                         
  -1   9   6         67.93         62.59         4.99 o                         
   0   9   6          0.61          1.08         2.25 o                         
   1   9   6          8.12          5.92         2.20 o                         
   2   9   6         66.10         58.70         5.67 o                         
   3   9   6         37.41         43.64         4.47 o                         
   4   9   6          9.00          6.68         3.18 o                         
   5   9   6          3.44          2.71         2.92 o                         
  -6  10   6         36.79         44.55         7.64 o                         
  -5  10   6        114.13        128.37        12.97 o                         
  -4  10   6         42.26         53.06         6.11 o                         
  -3  10   6         67.73         54.39         5.24 o                         
  -2  10   6         41.84         36.74         4.17 o                         
  -1  10   6         26.43         22.61         3.12 o                         
   0  10   6         43.64         45.42         5.06 o                         
   1  10   6         26.81         27.74         3.99 o                         
   2  10   6         23.94         27.78         5.43 o                         
   3  10   6         10.77          6.08         3.31 o                         
  -4  11   6          1.74         -3.18         3.18 o                         
  -3  11   6         32.72         31.10         4.72 o                         
  -2  11   6         11.51         11.35         2.89 o                         
  -1  11   6         61.59         67.41         6.65 o                         
   0  11   6         30.47         32.13         5.13 o                         
   1  11   6         39.17         31.14         4.19 o                         
   2  11   6         49.10         40.42         4.99 o                         
  -3 -12   7          0.39         -2.78         2.78 o                         
  -2 -12   7         17.23         16.85         3.94 o                         
  -1 -12   7         30.87         21.90         4.63 o                         
   0 -12   7         11.68          4.88         3.56 o                         
   1 -12   7          7.18          7.82         4.83 o                         
   2 -12   7         23.02         17.88         5.91 o                         
   3 -12   7          5.30         -3.83         3.83 o                         
  -5 -11   7          4.96          1.00         3.48 o                         
  -4 -11   7         15.55         18.69         3.79 o                         
  -3 -11   7          3.63          1.13         2.93 o                         
  -2 -11   7         15.13          8.53         3.51 o                         
  -1 -11   7         21.44         13.14         2.49 o                         
   0 -11   7         39.08         28.18         4.20 o                         
   1 -11   7          5.85          3.16         3.01 o                         
   2 -11   7         47.60         56.40         8.40 o                         
   3 -11   7          7.52          0.34         4.90 o                         
   4 -11   7          9.97          5.67         4.76 o                         
   5 -11   7         18.62         18.26         5.16 o                         
  -6 -10   7          3.96          3.88         3.84 o                         
  -5 -10   7         17.07         22.57         4.78 o                         
  -4 -10   7          7.97          6.57         3.04 o                         
  -3 -10   7         18.11         20.64         2.51 o                         
  -2 -10   7         16.76         14.20         2.01 o                         
  -1 -10   7         56.87         51.62         4.54 o                         
   0 -10   7         17.04         18.35         3.29 o                         
   1 -10   7        153.69        144.05         4.83 o                         
   2 -10   7         34.57         29.11         6.52 o                         
   3 -10   7          2.22          1.63         4.01 o                         
   4 -10   7         17.04         17.13         4.67 o                         
   5 -10   7          9.16          4.04         2.43 o                         
   6 -10   7         21.23         15.95         3.02 o                         
  -7  -9   7         17.33         14.88         3.41 o                         
  -6  -9   7         11.09          8.16         3.05 o                         
  -5  -9   7          0.48         -2.02         2.02 o                         
  -4  -9   7          1.10          2.81         2.40 o                         
  -3  -9   7         23.11         21.49         2.54 o                         
  -2  -9   7         95.80         86.29         5.78 o                         
  -1  -9   7          0.51          0.56         1.74 o                         
   0  -9   7          5.49          1.48         1.64 o                         
   1  -9   7        291.21        293.59         9.09 o                         
   2  -9   7        251.35        254.18         7.35 o                         
   3  -9   7         57.42         52.06         3.38 o                         
   4  -9   7          5.97         10.40         2.55 o                         
   5  -9   7         44.96         35.43         3.36 o                         
   6  -9   7         16.48         18.37         2.98 o                         
   7  -9   7          1.49          1.15         6.34 o                         
  -8  -8   7         11.10         10.15         3.58 o                         
  -7  -8   7          0.64         -2.79         3.91 o                         
  -6  -8   7          9.04         13.62         3.19 o                         
  -5  -8   7         66.14         90.49         5.99 o                         
  -4  -8   7         35.73         37.69         3.28 o                         
  -3  -8   7          6.23          2.29         2.21 o                         
  -2  -8   7          4.07          3.04         1.70 o                         
  -1  -8   7         23.22         21.29         2.46 o                         
   0  -8   7        126.47        137.00         4.67 o                         
   1  -8   7        339.35        349.41         8.30 o                         
   2  -8   7         67.22         67.10         3.85 o                         
   3  -8   7         13.55         13.79         2.09 o                         
   4  -8   7          9.49         10.00         1.49 o                         
   5  -8   7         21.26         19.24         2.08 o                         
   6  -8   7         27.18         31.31         3.82 o                         
   7  -8   7         23.31         19.95         4.35 o                         
  -8  -7   7          6.54         -2.17         3.76 o                         
  -7  -7   7          7.44          8.49         3.44 o                         
  -6  -7   7         35.56         26.99         4.10 o                         
  -5  -7   7        174.22        170.43         6.54 o                         
  -4  -7   7        128.36        138.54         6.15 o                         
  -3  -7   7         75.25         70.92         3.95 o                         
  -2  -7   7          0.64         -0.65         0.90 o                         
  -1  -7   7        104.32        118.26         4.52 o                         
   0  -7   7        388.67        394.56         8.41 o                         
   1  -7   7        128.60        142.86         5.15 o                         
   2  -7   7          0.62          2.18         1.45 o                         
   3  -7   7          2.56          1.79         0.56 o                         
   4  -7   7         67.73         69.51         3.81 o                         
   5  -7   7        114.53        123.16         6.38 o                         
   6  -7   7         15.76         14.18         3.36 o                         
   7  -7   7          1.47         -1.43         1.43 o                         
   8  -7   7          9.03          7.81         4.16 o                         
  -9  -6   7          3.90          0.09         3.31 o                         
  -8  -6   7         12.06         10.02         3.57 o                         
  -7  -6   7         25.96         18.41         4.04 o                         
  -6  -6   7         57.33         62.65         4.45 o                         
  -5  -6   7        106.31        107.10         6.50 o                         
  -4  -6   7        241.84        259.45         7.36 o                         
  -3  -6   7         87.80         95.57         3.68 o                         
  -2  -6   7          0.82          4.06         1.42 o                         
  -1  -6   7          0.62          2.24         1.22 o                         
   0  -6   7        676.65        650.76         8.70 o                         
   1  -6   7        120.32        136.75         3.65 o                         
   2  -6   7        119.43        123.71         3.63 o                         
   3  -6   7        140.22        142.32         3.31 o                         
   4  -6   7        162.29        161.68         4.14 o                         
   5  -6   7         98.02         91.78         3.20 o                         
   6  -6   7         90.98         99.96         4.96 o                         
   7  -6   7          0.74         -1.62         1.62 o                         
   8  -6   7          0.83          1.01         2.37 o                         
  -9  -5   7         18.27          7.40         2.89 o                         
  -8  -5   7          3.72         -2.91         2.91 o                         
  -7  -5   7         11.73         11.47         3.31 o                         
  -6  -5   7          6.76          5.29         2.33 o                         
  -5  -5   7        129.58        131.12         6.52 o                         
  -4  -5   7         95.28        104.09         4.10 o                         
  -3  -5   7         12.06         10.84         1.49 o                         
  -2  -5   7         46.26         43.59         1.73 o                         
  -1  -5   7        141.81        137.70         3.09 o                         
   0  -5   7        499.02        505.91         7.39 o                         
   1  -5   7        480.36        486.67         6.54 o                         
   2  -5   7         15.83         18.13         1.42 o                         
   3  -5   7          6.41          5.11         1.15 o                         
   4  -5   7        252.39        262.17         5.86 o                         
   5  -5   7        203.27        201.75         7.35 o                         
   6  -5   7         49.94         49.62         2.99 o                         
   7  -5   7         18.95         18.22         2.38 o                         
   8  -5   7         27.85         37.89         4.12 o                         
  -9  -4   7          3.73          0.61         3.07 o                         
  -8  -4   7          4.71          1.06         2.14 o                         
  -7  -4   7         73.38         79.63         5.90 o                         
  -6  -4   7         73.75         77.52         4.77 o                         
  -5  -4   7         61.69         57.50         4.00 o                         
  -4  -4   7         26.42         27.10         2.13 o                         
  -3  -4   7         55.38         52.09         2.75 o                         
  -2  -4   7        157.24        138.59         3.12 o                         
  -1  -4   7       1512.18       1537.09        13.96 o                         
   0  -4   7         85.20         93.31         2.68 o                         
   1  -4   7        217.43        207.59         3.10 o                         
   2  -4   7        244.03        226.12         3.63 o                         
   3  -4   7         69.53         77.49         2.57 o                         
   4  -4   7         77.55         74.06         2.69 o                         
   5  -4   7         79.30         85.85         3.49 o                         
   6  -4   7         51.23         47.45         2.89 o                         
   7  -4   7         20.63         21.86         2.97 o                         
   8  -4   7         53.82         57.08         3.89 o                         
   9  -4   7         18.59         20.91         4.83 o                         
 -10  -3   7          1.02          0.84         3.04 o                         
  -9  -3   7          3.19         -0.30         2.55 o                         
  -8  -3   7          7.63          5.36         2.01 o                         
  -7  -3   7         26.50         26.02         2.92 o                         
  -6  -3   7        122.17        132.48         7.24 o                         
  -5  -3   7         17.35         16.68         2.12 o                         
  -4  -3   7         49.35         48.28         2.59 o                         
  -3  -3   7         65.36         70.95         2.78 o                         
  -2  -3   7        910.88        933.74         9.25 o                         
  -1  -3   7        508.79        491.89         5.66 o                         
   0  -3   7        534.75        508.41         5.92 o                         
   1  -3   7         40.16         36.83         1.61 o                         
   2  -3   7        574.73        568.09         7.09 o                         
   3  -3   7        607.54        623.43         6.97 o                         
   4  -3   7        175.08        178.52         3.86 o                         
   5  -3   7         13.83         13.62         1.92 o                         
   6  -3   7          0.91         -1.41         1.41 o                         
   7  -3   7         47.29         48.23         3.62 o                         
   8  -3   7         10.29         10.72         3.28 o                         
   9  -3   7         14.43         17.80         6.13 o                         
 -10  -2   7          2.18         -4.02         4.02 o                         
  -9  -2   7         11.86          6.54         3.24 o                         
  -8  -2   7         22.22         19.68         3.10 o                         
  -7  -2   7         30.12         29.65         3.41 o                         
  -6  -2   7         21.59         22.81         2.38 o                         
  -5  -2   7         17.73         17.82         1.96 o                         
  -4  -2   7         74.85         74.71         2.91 o                         
  -3  -2   7        481.06        469.68         6.19 o                         
  -2  -2   7        975.28       1025.55        12.03 o                         
  -1  -2   7        162.13        141.27         2.92 o                         
   0  -2   7        932.21       1027.76         9.58 o                         
   1  -2   7          1.08          1.95         0.88 o                         
   2  -2   7        589.01        616.93         6.51 o                         
   3  -2   7        526.08        559.50         6.75 o                         
   4  -2   7       1684.48       1644.98        16.87 o                         
   5  -2   7        208.21        206.56         4.83 o                         
   6  -2   7         32.14         23.00         2.42 o                         
   7  -2   7          8.01          3.78         1.69 o                         
   8  -2   7         18.14         16.76         3.14 o                         
   9  -2   7         16.90         28.07         6.67 o                         
 -10  -1   7          8.33          8.17         5.55 o                         
  -9  -1   7         50.97         44.71         4.53 o                         
  -8  -1   7         25.72         22.54         3.05 o                         
  -7  -1   7         15.29         15.84         2.24 o                         
  -6  -1   7         73.51         75.96         3.48 o                         
  -5  -1   7        296.09        302.35         5.59 o                         
  -4  -1   7        259.17        237.38         6.49 o                         
  -3  -1   7         14.94          8.64         1.23 o                         
  -2  -1   7        914.62        897.30         8.94 o                         
  -1  -1   7        456.34        428.44         5.50 o                         
   0  -1   7         33.17         25.44         1.74 o                         
   1  -1   7         65.51         52.90         1.78 o                         
   2  -1   7         31.06         24.96         1.49 o                         
   3  -1   7        234.46        225.88         4.42 o                         
   4  -1   7        291.97        303.19         5.12 o                         
   5  -1   7         16.62         18.64         2.07 o                         
   6  -1   7         92.79        105.13         6.77 o                         
   7  -1   7          7.09          7.79         2.47 o                         
   8  -1   7         30.95         35.23         4.98 o                         
   9  -1   7          8.37          3.01         3.22 o                         
 -10   0   7         16.71         22.68         5.87 o                         
  -9   0   7          3.35          2.19         2.16 o                         
  -8   0   7         13.26         12.13         2.57 o                         
  -7   0   7         48.22         44.04         3.29 o                         
  -6   0   7          0.61          1.66         1.95 o                         
  -5   0   7        149.76        164.97         3.78 o                         
  -4   0   7         71.05         74.31         3.37 o                         
  -3   0   7        322.96        327.94         5.39 o                         
  -2   0   7       1293.72       1277.62        12.25 o                         
  -1   0   7        519.98        495.37         6.78 o                         
   0   0   7       2454.00       2530.38        21.66 o                         
   1   0   7        612.21        638.39         6.75 o                         
   2   0   7          8.06         15.10         1.71 o                         
   3   0   7         86.31         80.18         2.83 o                         
   4   0   7         70.20         70.61         2.04 o                         
   5   0   7         35.74         35.51         2.32 o                         
   6   0   7         79.62         82.19         4.03 o                         
   7   0   7         32.26         39.27         3.55 o                         
   8   0   7         27.29         30.83         3.83 o                         
   9   0   7          0.76         -3.03         3.03 o                         
 -10   1   7         25.82         21.91         5.57 o                         
  -9   1   7         14.34         10.18         3.81 o                         
  -8   1   7          7.62         13.52         2.92 o                         
  -7   1   7          0.89          2.33         1.87 o                         
  -6   1   7         36.06         35.48         2.98 o                         
  -5   1   7         25.20         20.43         1.56 o                         
  -4   1   7          0.84         -0.21         1.10 o                         
  -3   1   7       1511.49       1608.59        14.62 o                         
  -2   1   7         47.40         45.02         2.21 o                         
  -1   1   7        644.57        647.30         7.37 o                         
   0   1   7        162.14        172.90         3.42 o                         
   1   1   7        246.35        230.12         4.02 o                         
   2   1   7        227.85        229.48         4.75 o                         
   3   1   7        403.49        411.35         5.97 o                         
   4   1   7         67.80         60.07         2.64 o                         
   5   1   7        140.08        137.11         3.99 o                         
   6   1   7         61.27         63.95         4.84 o                         
   7   1   7        120.68        117.98         7.41 o                         
   8   1   7          3.64          6.26         2.82 o                         
   9   1   7          1.11          1.48         3.47 o                         
 -10   2   7          0.35         -2.40         5.41 o                         
  -9   2   7          6.16          4.17         3.56 o                         
  -8   2   7         98.85        106.14         5.65 o                         
  -7   2   7        101.62        128.09         6.75 o                         
  -6   2   7        542.34        549.33         9.20 o                         
  -5   2   7         17.77         19.07         1.96 o                         
  -4   2   7          1.36         -0.18         1.14 o                         
  -3   2   7         44.29         66.82         2.69 o                         
  -2   2   7        652.30        613.22         7.49 o                         
  -1   2   7        998.06       1029.03        10.36 o                         
   0   2   7        252.37        232.92         3.69 o                         
   1   2   7         33.24         24.86         1.97 o                         
   2   2   7        118.99        128.65         4.13 o                         
   3   2   7        166.76        173.31         3.96 o                         
   4   2   7         33.73         41.65         2.27 o                         
   5   2   7          9.65          5.58         1.30 o                         
   6   2   7        187.51        195.77         8.29 o                         
   7   2   7        104.33         96.42         5.01 o                         
   8   2   7          0.81         -1.59         3.64 o                         
 -10   3   7          4.78          1.13         4.06 o                         
  -9   3   7         10.00          4.42         3.42 o                         
  -8   3   7         17.92         17.98         3.54 o                         
  -7   3   7        462.91        487.78        11.18 o                         
  -6   3   7        323.02        362.48         8.92 o                         
  -5   3   7        103.82        106.01         4.06 o                         
  -4   3   7         42.21         49.40         2.66 o                         
  -3   3   7         49.43         70.24         3.07 o                         
  -2   3   7        586.54        561.84         8.24 o                         
  -1   3   7        832.96        834.57         9.62 o                         
   0   3   7        600.09        597.83         7.16 o                         
   1   3   7        250.51        255.70         4.98 o                         
   2   3   7        594.57        577.47         7.47 o                         
   3   3   7         88.03        102.05         4.30 o                         
   4   3   7         25.51         27.05         2.35 o                         
   5   3   7         24.28         25.51         2.13 o                         
   6   3   7         84.20         84.77         4.64 o                         
   7   3   7          1.38         -1.67         1.67 o                         
   8   3   7          6.94          6.86         2.95 o                         
 -10   4   7          0.25         -5.74        20.77 o                         
  -9   4   7          3.10          6.63         3.42 o                         
  -8   4   7          0.47         -0.54         2.96 o                         
  -7   4   7         16.95         23.18         3.85 o                         
  -6   4   7         82.80         96.33         4.80 o                         
  -5   4   7        265.68        253.94         5.67 o                         
  -4   4   7          6.09          8.25         1.88 o                         
  -3   4   7         45.36         49.70         3.05 o                         
  -2   4   7        102.03        110.31         3.77 o                         
  -1   4   7        954.23        914.09         9.59 o                         
   0   4   7        486.92        466.49         6.45 o                         
   1   4   7          9.25         10.23         1.59 o                         
   2   4   7        412.24        410.00         8.89 o                         
   3   4   7        212.80        227.37         5.58 o                         
   4   4   7         45.44         37.83         1.83 o                         
   5   4   7        120.42        113.44         6.94 o                         
   6   4   7         20.75         16.06         3.11 o                         
   7   4   7          1.82         -2.37         2.37 o                         
   8   4   7          1.32         -2.52         2.52 o                         
  -9   5   7         40.99         36.91         4.77 o                         
  -8   5   7         54.11         60.50         5.60 o                         
  -7   5   7          1.43          2.15         2.24 o                         
  -6   5   7          4.19          5.05         2.03 o                         
  -5   5   7         37.36         35.94         3.21 o                         
  -4   5   7        173.27        178.22         5.98 o                         
  -3   5   7        287.46        255.33         7.13 o                         
  -2   5   7        378.14        335.25         6.88 o                         
  -1   5   7        182.42        184.66         4.32 o                         
   0   5   7         34.01         27.94         2.61 o                         
   1   5   7         66.43         70.54         3.47 o                         
   2   5   7        129.18        136.19         4.84 o                         
   3   5   7          2.61         -0.47         1.80 o                         
   4   5   7        212.64        205.87         7.05 o                         
   5   5   7        157.15        156.75         5.45 o                         
   6   5   7         88.17         75.67         5.37 o                         
   7   5   7         10.07         12.19         3.65 o                         
  -9   6   7         27.55         40.36         5.62 o                         
  -8   6   7          5.16          6.11         2.86 o                         
  -7   6   7         33.03         33.91         3.25 o                         
  -6   6   7         95.65         97.21         6.07 o                         
  -5   6   7        277.47        279.05         9.28 o                         
  -4   6   7        239.94        220.73         6.45 o                         
  -3   6   7         25.56         29.49         2.51 o                         
  -2   6   7         73.58         82.84         3.99 o                         
  -1   6   7         57.36         55.11         3.72 o                         
   0   6   7         27.92         26.76         2.72 o                         
   1   6   7       1124.46       1133.30        16.04 o                         
   2   6   7         52.51         60.08         4.28 o                         
   3   6   7         31.16         24.90         2.71 o                         
   4   6   7         10.85          8.39         2.27 o                         
   5   6   7        127.14        119.67         4.97 o                         
   6   6   7         65.55         42.18         4.21 o                         
   7   6   7          1.21         -1.14         2.63 o                         
  -8   7   7          7.05         11.86         5.57 o                         
  -7   7   7          7.62          4.16         1.98 o                         
  -6   7   7         61.69         49.02         5.07 o                         
  -5   7   7        157.09        154.45         5.27 o                         
  -4   7   7         10.88          9.38         2.40 o                         
  -3   7   7          2.22          4.95         1.95 o                         
  -2   7   7        189.44        210.70         6.20 o                         
  -1   7   7         50.05         54.99         4.01 o                         
   0   7   7        447.62        435.29        10.07 o                         
   1   7   7        338.17        340.99         8.87 o                         
   2   7   7        101.88        110.37         5.19 o                         
   3   7   7         45.43         44.04         3.60 o                         
   4   7   7          2.60          2.07         2.15 o                         
   5   7   7         13.07          8.74         2.50 o                         
   6   7   7          0.17          0.10         2.26 o                         
  -8   8   7          3.10          2.16         4.24 o                         
  -7   8   7         10.28         10.40         4.09 o                         
  -6   8   7         60.22         71.37         6.34 o                         
  -5   8   7          8.64          5.05         2.14 o                         
  -4   8   7          0.58         -0.60         2.28 o                         
  -3   8   7        133.17        142.02         6.69 o                         
  -2   8   7        155.59        165.74         6.76 o                         
  -1   8   7          1.52          0.97         2.18 o                         
   0   8   7         50.89         53.85         4.59 o                         
   1   8   7         44.85         51.14         4.46 o                         
   2   8   7        153.89        162.99         7.22 o                         
   3   8   7         17.66         15.85         2.75 o                         
   4   8   7         61.59         47.20         4.37 o                         
   5   8   7          1.12          0.10         2.65 o                         
  -7   9   7         37.90         29.39         6.18 o                         
  -6   9   7        156.51        154.04        12.01 o                         
  -5   9   7         81.87         87.67        10.71 o                         
  -4   9   7         11.24          9.27         3.91 o                         
  -3   9   7         43.99         39.09         3.76 o                         
  -2   9   7         18.64         19.50         3.39 o                         
  -1   9   7         85.90         80.23         6.39 o                         
   0   9   7         31.51         31.71         3.92 o                         
   1   9   7         35.09         42.72         4.45 o                         
   2   9   7          0.76          4.46         2.44 o                         
   3   9   7         19.26         23.45         5.00 o                         
   4   9   7         29.79         32.50         4.13 o                         
  -5  10   7         40.55         39.44         5.31 o                         
  -4  10   7         74.04         64.23         5.05 o                         
  -3  10   7         47.08         52.67         4.69 o                         
  -2  10   7         33.54         28.15         4.51 o                         
  -1  10   7         33.96         33.32         5.56 o                         
   0  10   7         59.69         49.16         6.01 o                         
   1  10   7          7.16          5.66         3.39 o                         
   2  10   7         10.62          6.88         3.15 o                         
   3  10   7         80.11         73.00         6.20 o                         
  -3  11   7         93.99         75.72         7.45 o                         
  -2  11   7         59.41         58.56         8.11 o                         
  -1  11   7         24.45         24.20         4.59 o                         
   0  11   7          1.90          5.87         4.76 o                         
   1  11   7          2.68          4.60         4.22 o                         
  -3 -12   8         14.29         20.70         4.87 o                         
  -2 -12   8          3.73          3.72         4.02 o                         
  -1 -12   8          4.86          4.04         3.45 o                         
   0 -12   8         10.21          8.42         4.87 o                         
   1 -12   8         17.23         14.81         5.92 o                         
   2 -12   8          2.44         -3.30         3.30 o                         
   3 -12   8         10.84         11.39         4.93 o                         
  -5 -11   8          4.65          1.44         4.62 o                         
  -4 -11   8         11.35          5.32         3.09 o                         
  -3 -11   8          9.54         13.33         5.20 o                         
  -2 -11   8         25.31         29.38         5.47 o                         
  -1 -11   8         70.20         74.04         6.81 o                         
   0 -11   8          9.33          6.71         2.66 o                         
   1 -11   8          3.25         -1.64         2.81 o                         
   2 -11   8          3.04         -1.21         2.94 o                         
   3 -11   8          7.97          6.61         5.09 o                         
   4 -11   8         18.67         14.67         5.40 o                         
   5 -11   8          5.49          7.05         5.72 o                         
  -6 -10   8          0.51         -2.08         3.41 o                         
  -5 -10   8         12.66         10.95         6.31 o                         
  -4 -10   8         32.63         30.95         4.68 o                         
  -3 -10   8         10.94          8.11         2.45 o                         
  -2 -10   8         11.72          8.93         1.98 o                         
  -1 -10   8          0.46         -0.73         2.47 o                         
   0 -10   8         50.12         50.09         3.69 o                         
   1 -10   8         64.18         63.07         4.73 o                         
   2 -10   8         36.72         40.25         4.76 o                         
   3 -10   8        118.30        100.07        12.57 o                         
   4 -10   8         23.67         16.37         3.60 o                         
   5 -10   8          0.71         -3.47         3.47 o                         
   6 -10   8          1.12         -2.81         2.81 o                         
  -7  -9   8          5.78         -0.51         3.15 o                         
  -6  -9   8          0.52         -2.65         2.65 o                         
  -5  -9   8          0.34         -1.49         2.19 o                         
  -4  -9   8          1.04          3.38         2.33 o                         
  -3  -9   8         74.97         71.66         3.66 o                         
  -2  -9   8          4.84          0.31         2.11 o                         
  -1  -9   8         15.64         20.17         2.73 o                         
   0  -9   8         20.04         17.96         2.25 o                         
   1  -9   8         24.91         26.48         2.89 o                         
   2  -9   8        102.18        110.68         5.56 o                         
   3  -9   8         90.37         81.91         7.37 o                         
   4  -9   8         25.66         25.31         2.78 o                         
   5  -9   8         13.45          9.40         2.82 o                         
   6  -9   8          2.76          4.80         4.18 o                         
  -7  -8   8          1.52         -4.05         4.05 o                         
  -6  -8   8          0.32         -2.21         2.76 o                         
  -5  -8   8          0.81          1.99         2.47 o                         
  -4  -8   8         63.07         69.33         4.47 o                         
  -3  -8   8        112.63        122.02         6.53 o                         
  -2  -8   8         94.48        103.78         5.28 o                         
  -1  -8   8         14.27         15.14         2.25 o                         
   0  -8   8          0.49          2.67         1.54 o                         
   1  -8   8         36.36         34.33         2.73 o                         
   2  -8   8         84.19         86.63         4.68 o                         
   3  -8   8        133.70        132.19         5.28 o                         
   4  -8   8          7.08          6.26         2.13 o                         
   5  -8   8         20.93         16.82         2.20 o                         
   6  -8   8         22.17         14.36         2.01 o                         
   7  -8   8         46.50         42.02         6.27 o                         
  -8  -7   8          0.53          5.79         3.63 o                         
  -7  -7   8          1.15         -0.44         2.99 o                         
  -6  -7   8          0.12         -0.15         2.76 o                         
  -5  -7   8         26.00         21.05         3.53 o                         
  -4  -7   8        271.04        271.98         8.36 o                         
  -3  -7   8        138.46        142.30         5.07 o                         
  -2  -7   8        137.10        143.54         5.87 o                         
  -1  -7   8         47.26         41.74         2.89 o                         
   0  -7   8         15.14         15.56         2.08 o                         
   1  -7   8        224.14        231.54         5.58 o                         
   2  -7   8        476.27        483.35        12.99 o                         
   3  -7   8         54.78         53.05         2.72 o                         
   4  -7   8          0.93         -1.12         1.12 o                         
   5  -7   8         18.57         19.42         2.16 o                         
   6  -7   8         56.82         49.25         3.64 o                         
   7  -7   8          6.80          4.23         2.53 o                         
  -9  -6   8         10.35          9.41         3.39 o                         
  -8  -6   8          0.07          2.53         3.67 o                         
  -7  -6   8          0.14          0.23         2.87 o                         
  -6  -6   8          0.30         -2.16         2.16 o                         
  -5  -6   8         79.37         74.06         5.16 o                         
  -4  -6   8         43.54         41.43         4.21 o                         
  -3  -6   8        342.85        332.37         5.84 o                         
  -2  -6   8          2.52          1.54         1.33 o                         
  -1  -6   8         15.95         16.76         1.92 o                         
   0  -6   8        108.08        120.15         5.12 o                         
   1  -6   8         37.38         32.90         2.56 o                         
   2  -6   8        182.57        189.98         4.73 o                         
   3  -6   8        170.36        172.21         4.43 o                         
   4  -6   8         57.59         60.18         2.60 o                         
   5  -6   8        213.53        235.27         8.00 o                         
   6  -6   8        107.34        108.89         4.74 o                         
   7  -6   8          1.01         -2.66         2.66 o                         
   8  -6   8          0.29         -3.44         3.44 o                         
  -9  -5   8         18.92         15.60         3.43 o                         
  -8  -5   8         25.28         22.66         3.71 o                         
  -7  -5   8          7.04          7.21         2.91 o                         
  -6  -5   8         85.98         91.69         5.49 o                         
  -5  -5   8         10.20         10.49         2.25 o                         
  -4  -5   8          0.83          1.25         1.65 o                         
  -3  -5   8         13.32         14.19         1.75 o                         
  -2  -5   8         19.27         19.23         2.00 o                         
  -1  -5   8        580.91        551.90         6.67 o                         
   0  -5   8        635.52        625.22         8.62 o                         
   1  -5   8        305.31        302.55         6.15 o                         
   2  -5   8         79.64         75.05         3.23 o                         
   3  -5   8         83.41         81.29         2.87 o                         
   4  -5   8        191.08        186.53         6.15 o                         
   5  -5   8        174.47        179.08         7.71 o                         
   6  -5   8         41.84         49.74         3.35 o                         
   7  -5   8         62.62         59.38         3.90 o                         
   8  -5   8          6.51          2.21         2.81 o                         
  -9  -4   8          4.14         -1.35         3.03 o                         
  -8  -4   8          4.08          3.18         2.33 o                         
  -7  -4   8         53.13         60.22         5.12 o                         
  -6  -4   8         72.99         81.12         5.29 o                         
  -5  -4   8          4.94          3.97         1.81 o                         
  -4  -4   8         83.38         83.88         3.75 o                         
  -3  -4   8          2.44          2.81         1.09 o                         
  -2  -4   8        300.37        307.56         5.45 o                         
  -1  -4   8        995.17        975.92        10.72 o                         
   0  -4   8        513.52        515.60         7.86 o                         
   1  -4   8        588.88        600.09         6.88 o                         
   2  -4   8         95.75         92.71         3.31 o                         
   3  -4   8         59.18         49.93         2.18 o                         
   4  -4   8          5.07          5.74         1.24 o                         
   5  -4   8        156.47        163.75         4.82 o                         
   6  -4   8         55.11         52.87         3.88 o                         
   7  -4   8         33.29         39.36         6.11 o                         
   8  -4   8         10.18          5.80         3.58 o                         
 -10  -3   8          1.01         -0.21         4.11 o                         
  -9  -3   8          0.24         -1.80         3.04 o                         
  -8  -3   8          4.07         -1.93         2.10 o                         
  -7  -3   8         32.45         34.64         5.22 o                         
  -6  -3   8          2.51          2.35         2.17 o                         
  -5  -3   8        105.62        111.57         5.11 o                         
  -4  -3   8        332.95        338.27         5.87 o                         
  -3  -3   8         75.16         74.69         3.02 o                         
  -2  -3   8         15.70         17.56         1.48 o                         
  -1  -3   8         41.21         35.02         1.92 o                         
   0  -3   8       1031.75       1038.75         9.72 o                         
   1  -3   8        448.65        468.66         5.74 o                         
   2  -3   8         99.52         93.69         2.86 o                         
   3  -3   8        385.40        362.44         5.67 o                         
   4  -3   8        227.88        237.85         4.85 o                         
   5  -3   8         67.05         70.20         3.28 o                         
   6  -3   8         41.56         42.33         3.56 o                         
   7  -3   8         13.33         14.90         2.59 o                         
   8  -3   8          0.73          1.30         1.83 o                         
 -10  -2   8          0.19         -1.51         4.16 o                         
  -9  -2   8          0.54         -2.28         2.81 o                         
  -8  -2   8         56.91         56.21         5.60 o                         
  -7  -2   8        186.21        180.00         5.31 o                         
  -6  -2   8        117.51        119.50         4.87 o                         
  -5  -2   8         10.63         12.70         2.07 o                         
  -4  -2   8         11.16          9.99         1.43 o                         
  -3  -2   8         16.03         16.62         1.67 o                         
  -2  -2   8        496.07        482.64         6.54 o                         
  -1  -2   8         35.55         31.31         1.82 o                         
   0  -2   8        215.92        174.26         3.24 o                         
   1  -2   8         33.46         23.56         1.55 o                         
   2  -2   8        105.38        107.08         2.96 o                         
   3  -2   8        188.61        181.51         4.49 o                         
   4  -2   8        740.16        745.14        13.87 o                         
   5  -2   8         28.82         27.68         2.68 o                         
   6  -2   8         21.47         20.31         3.44 o                         
   7  -2   8          9.34          7.61         2.31 o                         
   8  -2   8          6.89          2.29         2.70 o                         
   9  -2   8         16.03         13.22         4.86 o                         
 -10  -1   8          2.18          2.05         4.08 o                         
  -9  -1   8          7.32          5.56         4.93 o                         
  -8  -1   8         45.89         38.00         3.11 o                         
  -7  -1   8         76.03         84.82         5.51 o                         
  -6  -1   8         53.52         55.09         3.33 o                         
  -5  -1   8        182.11        170.91         5.52 o                         
  -4  -1   8         56.11         56.97         2.99 o                         
  -3  -1   8        607.56        623.76         8.17 o                         
  -2  -1   8        268.49        272.98         4.49 o                         
  -1  -1   8        229.53        234.85         4.11 o                         
   0  -1   8          8.76          5.73         1.24 o                         
   1  -1   8        616.57        569.04         5.97 o                         
   2  -1   8        556.30        576.01         7.23 o                         
   3  -1   8        164.56        163.29         3.98 o                         
   4  -1   8          6.16          2.64         1.67 o                         
   5  -1   8          2.65          5.60         1.45 o                         
   6  -1   8         94.08         93.21         4.72 o                         
   7  -1   8         13.94         15.99         2.62 o                         
   8  -1   8         23.48         23.12         3.71 o                         
 -10   0   8          6.60         12.85         6.07 o                         
  -9   0   8          4.08          4.32         3.49 o                         
  -8   0   8          1.12         -1.15         2.15 o                         
  -7   0   8         32.31         23.45         4.09 o                         
  -6   0   8          6.73          4.98         2.44 o                         
  -5   0   8        560.64        573.54         9.88 o                         
  -4   0   8        545.04        554.88         7.64 o                         
  -3   0   8         77.07         91.25         3.58 o                         
  -2   0   8          2.07          2.42         1.12 o                         
  -1   0   8        352.01        341.87         6.21 o                         
   0   0   8       1269.86       1282.94        13.31 o                         
   1   0   8       1645.59       1642.51        13.83 o                         
   2   0   8         22.11         24.96         1.98 o                         
   3   0   8         11.73         14.40         1.53 o                         
   4   0   8         12.35         12.32         1.61 o                         
   5   0   8        275.39        283.61         7.32 o                         
   6   0   8         94.23         83.98         5.23 o                         
   7   0   8         12.43         12.27         3.14 o                         
   8   0   8          4.39          7.15         2.90 o                         
 -10   1   8         38.19         37.64         6.63 o                         
  -9   1   8         38.18         26.58         4.91 o                         
  -8   1   8          0.58         -1.44         2.24 o                         
  -7   1   8         11.95          7.41         2.56 o                         
  -6   1   8        175.63        173.46         6.59 o                         
  -5   1   8        198.31        201.49         5.66 o                         
  -4   1   8        222.93        213.87         7.20 o                         
  -3   1   8          1.50         -0.21         1.02 o                         
  -2   1   8         72.12         68.58         2.86 o                         
  -1   1   8        211.76        200.54         3.93 o                         
   0   1   8        880.74        842.87         8.94 o                         
   1   1   8        139.17        124.08         3.40 o                         
   2   1   8         57.89         51.00         2.79 o                         
   3   1   8         19.13         22.31         2.01 o                         
   4   1   8        153.45        172.22         6.07 o                         
   5   1   8        336.66        339.01        10.94 o                         
   6   1   8        107.37        130.69         8.23 o                         
   7   1   8          7.36          9.23         2.92 o                         
   8   1   8          6.60          0.82         2.80 o                         
 -10   2   8          0.62          4.27         4.34 o                         
  -9   2   8         55.03         64.99         7.41 o                         
  -8   2   8         33.01         26.73         3.95 o                         
  -7   2   8         36.31         35.70         3.72 o                         
  -6   2   8        327.93        345.61         9.42 o                         
  -5   2   8        348.69        345.73         7.17 o                         
  -4   2   8         39.43         41.20         2.49 o                         
  -3   2   8         88.38         84.91         3.03 o                         
  -2   2   8         20.60         17.60         1.84 o                         
  -1   2   8         11.38         14.60         1.48 o                         
   0   2   8       1397.34       1342.14        11.87 o                         
   1   2   8       1012.98        958.00        10.78 o                         
   2   2   8         57.78         52.23         2.91 o                         
   3   2   8          0.78         -0.76         1.89 o                         
   4   2   8         13.85         19.27         2.56 o                         
   5   2   8         84.94         96.51         5.03 o                         
   6   2   8         16.33         21.22         3.39 o                         
   7   2   8          7.70          4.63         1.49 o                         
   8   2   8         33.07         25.77         4.73 o                         
 -10   3   8          3.14         -0.78         4.24 o                         
  -9   3   8          6.50         11.93         3.68 o                         
  -8   3   8          1.87          2.98         2.13 o                         
  -7   3   8         51.69         60.39         4.47 o                         
  -6   3   8        129.94        138.16         6.28 o                         
  -5   3   8         57.53         56.30         4.18 o                         
  -4   3   8        217.87        229.94         5.40 o                         
  -3   3   8        217.12        226.02         4.86 o                         
  -2   3   8         78.17         81.56         3.30 o                         
  -1   3   8        103.94        112.63         3.76 o                         
   0   3   8        765.89        733.47         8.67 o                         
   1   3   8        793.70        785.63        10.66 o                         
   2   3   8        347.42        361.81         8.72 o                         
   3   3   8          3.55          5.00         2.28 o                         
   4   3   8        161.19        169.20         8.35 o                         
   5   3   8         52.96         58.39         4.44 o                         
   6   3   8         14.21          9.95         2.90 o                         
   7   3   8          3.36         -0.61         1.95 o                         
   8   3   8         44.53         41.64         5.71 o                         
  -9   4   8          7.15          4.87         3.62 o                         
  -8   4   8         31.18         26.27         4.21 o                         
  -7   4   8         30.42         26.13         2.64 o                         
  -6   4   8         59.01         60.70         3.70 o                         
  -5   4   8         19.80         20.21         2.24 o                         
  -4   4   8        202.88        209.53         5.73 o                         
  -3   4   8        303.32        298.40         6.92 o                         
  -2   4   8        109.97        113.74         4.52 o                         
  -1   4   8        226.46        226.05         5.09 o                         
   0   4   8          4.25          4.65         1.57 o                         
   1   4   8         35.10         38.14         3.07 o                         
   2   4   8        154.29        161.68         7.43 o                         
   3   4   8        396.97        390.58         8.49 o                         
   4   4   8        396.38        391.73        11.98 o                         
   5   4   8          4.23          0.36         1.66 o                         
   6   4   8          0.60         -2.50         2.50 o                         
   7   4   8         17.37         11.89         3.99 o                         
  -9   5   8          0.21          1.14         4.45 o                         
  -8   5   8         18.07         17.98         4.13 o                         
  -7   5   8        174.45        198.99         9.84 o                         
  -6   5   8         27.40         27.85         2.78 o                         
  -5   5   8         12.62          9.91         2.16 o                         
  -4   5   8        111.41        109.71         6.32 o                         
  -3   5   8        506.78        462.80        10.30 o                         
  -2   5   8        313.99        300.75         6.84 o                         
  -1   5   8         13.57         12.65         2.11 o                         
   0   5   8          9.86          6.09         1.99 o                         
   1   5   8         46.81         47.63         4.20 o                         
   2   5   8         11.83         17.47         3.41 o                         
   3   5   8        461.40        459.19        10.10 o                         
   4   5   8        176.01        173.84         6.32 o                         
   5   5   8         13.94         15.36         2.90 o                         
   6   5   8          1.39         -0.39         2.18 o                         
   7   5   8         23.70         21.87         4.54 o                         
  -9   6   8          5.86          4.90         3.93 o                         
  -8   6   8         31.76         24.30         4.89 o                         
  -7   6   8          4.09          1.73         2.58 o                         
  -6   6   8          7.14          0.81         1.87 o                         
  -5   6   8        101.81         95.75         5.27 o                         
  -4   6   8        346.52        340.58        10.30 o                         
  -3   6   8        200.90        206.51         6.19 o                         
  -2   6   8        149.86        143.21         5.92 o                         
  -1   6   8         15.20         17.64         2.50 o                         
   0   6   8        304.11        307.99         8.12 o                         
   1   6   8         64.92         70.73         5.16 o                         
   2   6   8        115.40        115.28         5.93 o                         
   3   6   8         42.07         39.86         4.12 o                         
   4   6   8         24.26         28.22         3.62 o                         
   5   6   8          9.51         12.80         3.15 o                         
   6   6   8          0.70          5.77         3.23 o                         
  -8   7   8         11.00          4.69         4.10 o                         
  -7   7   8          3.89          2.33         2.83 o                         
  -6   7   8          5.84          4.32         2.02 o                         
  -5   7   8         99.73        102.23         6.40 o                         
  -4   7   8         81.94         82.92         5.13 o                         
  -3   7   8          0.80         -0.14         2.13 o                         
  -2   7   8          1.09          0.13         2.75 o                         
  -1   7   8        397.01        388.17         9.51 o                         
   0   7   8        535.39        518.24        11.02 o                         
   1   7   8        113.89        127.52         7.06 o                         
   2   7   8         36.29         38.42         3.29 o                         
   3   7   8          8.43          9.96         3.78 o                         
   4   7   8         26.71         30.10         5.10 o                         
   5   7   8          0.79          8.65         3.33 o                         
   6   7   8         39.07         34.67         4.55 o                         
  -7   8   8         55.60         39.27         6.90 o                         
  -6   8   8          9.51         15.47         4.57 o                         
  -5   8   8          8.46         10.30         2.73 o                         
  -4   8   8         44.43         47.41         4.27 o                         
  -3   8   8         52.51         49.65         5.19 o                         
  -2   8   8         66.93         76.15         5.38 o                         
  -1   8   8         32.51         35.30         4.04 o                         
   0   8   8         46.33         48.08         4.83 o                         
   1   8   8         73.80         69.60         5.20 o                         
   2   8   8          0.66         -0.61         2.16 o                         
   3   8   8         21.69         19.96         2.97 o                         
   4   8   8         15.84         16.84         6.08 o                         
   5   8   8         23.25         27.01         5.81 o                         
  -6   9   8         89.89         98.19         7.85 o                         
  -5   9   8        116.95        120.96         7.70 o                         
  -4   9   8         16.07         11.12         3.33 o                         
  -3   9   8         35.36         42.06         4.76 o                         
  -2   9   8         55.65         48.80         4.58 o                         
  -1   9   8         37.34         34.58         4.29 o                         
   0   9   8        103.81        122.27         6.84 o                         
   1   9   8          1.55          2.23         2.59 o                         
   2   9   8          8.25          2.53         2.28 o                         
   3   9   8         28.44         26.22         4.47 o                         
   4   9   8         15.24          5.42         5.97 o                         
  -5  10   8          4.59         10.00         4.47 o                         
  -4  10   8         20.64         11.00         4.78 o                         
  -3  10   8         28.61         35.84         4.96 o                         
  -2  10   8         68.24         63.51         6.43 o                         
  -1  10   8        230.66        245.24        12.80 o                         
   0  10   8         32.29         19.57         3.73 o                         
   1  10   8          4.46          8.48         3.32 o                         
   2  10   8         21.96         15.65         3.85 o                         
  -2  11   8         76.74         62.69        11.12 o                         
  -1  11   8         57.03         60.72         7.59 o                         
  -2 -12   9         27.10         23.73         4.98 o                         
  -1 -12   9         15.91         13.47         3.73 o                         
   0 -12   9          1.89          5.44         3.48 o                         
   1 -12   9          0.41         -1.09         3.75 o                         
   2 -12   9          0.23         -1.67         3.24 o                         
  -4 -11   9          1.82          1.72         4.25 o                         
  -3 -11   9          4.74          7.01         4.07 o                         
  -2 -11   9         33.97         25.68         4.77 o                         
  -1 -11   9         53.64         44.28         4.06 o                         
   0 -11   9          6.18          8.04         2.86 o                         
   1 -11   9          0.29          0.00         2.45 o                         
   2 -11   9          9.00          9.96         4.27 o                         
   3 -11   9          8.86         12.06         7.38 o                         
   4 -11   9          9.16         22.84         7.06 o                         
  -6 -10   9          2.39         -2.59         2.59 o                         
  -5 -10   9          0.17         -0.52         2.43 o                         
  -4 -10   9          4.39          5.84         2.24 o                         
  -3 -10   9         36.40         38.64         5.51 o                         
  -2 -10   9         17.47         15.80         4.27 o                         
  -1 -10   9         11.16          8.96         2.68 o                         
   0 -10   9          2.69          4.47         2.00 o                         
   1 -10   9         73.66         63.74         5.17 o                         
   2 -10   9         30.03         34.49         5.25 o                         
   3 -10   9         33.89         25.72         2.77 o                         
   4 -10   9         39.04         49.38         9.55 o                         
   5 -10   9         14.66         17.29         4.39 o                         
  -6  -9   9          2.36          1.19         3.34 o                         
  -5  -9   9          0.63         -2.12         2.12 o                         
  -4  -9   9         10.33          7.54         1.93 o                         
  -3  -9   9          0.49          3.20         2.25 o                         
  -2  -9   9         39.12         41.61         5.15 o                         
  -1  -9   9          9.76          4.86         2.35 o                         
   0  -9   9         77.47         84.49         4.22 o                         
   1  -9   9         86.07         84.65         5.52 o                         
   2  -9   9         15.38         15.97         2.57 o                         
   3  -9   9          2.52         -1.82         1.82 o                         
   4  -9   9          5.96          3.41         2.47 o                         
   5  -9   9         15.86         16.59         2.17 o                         
   6  -9   9         20.60         18.07         2.76 o                         
  -7  -8   9          7.32          3.95         3.50 o                         
  -6  -8   9         24.05         20.13         3.64 o                         
  -5  -8   9         32.02         27.01         4.49 o                         
  -4  -8   9          0.17         -0.49         2.05 o                         
  -3  -8   9         54.49         54.53         5.26 o                         
  -2  -8   9         98.81        100.07         5.23 o                         
  -1  -8   9         16.33         18.57         2.88 o                         
   0  -8   9        115.24        128.38         4.27 o                         
   1  -8   9          3.10          1.23         1.76 o                         
   2  -8   9         21.45         24.46         4.21 o                         
   3  -8   9        112.65        122.34         6.17 o                         
   4  -8   9          9.25          3.62         2.63 o                         
   5  -8   9          0.72          1.11         1.54 o                         
   6  -8   9          9.16          8.96         2.75 o                         
   7  -8   9         16.57         13.09         6.00 o                         
  -8  -7   9          0.19         -3.14         3.14 o                         
  -7  -7   9          1.66          0.20         3.33 o                         
  -6  -7   9         21.62         17.21         5.82 o                         
  -5  -7   9         44.39         42.87         4.15 o                         
  -4  -7   9         40.83         41.32         3.34 o                         
  -3  -7   9        167.63        177.61         6.64 o                         
  -2  -7   9          2.39          0.64         0.87 o                         
  -1  -7   9          4.05          1.91         1.95 o                         
   0  -7   9          1.24         -1.59         1.59 o                         
   1  -7   9        118.72        124.56         4.93 o                         
   2  -7   9        459.28        458.94        11.02 o                         
   3  -7   9         98.56         98.97         4.22 o                         
   4  -7   9         58.28         61.27         3.75 o                         
   5  -7   9         18.63         16.91         2.33 o                         
   6  -7   9          0.40         -1.56         1.56 o                         
   7  -7   9         12.35          5.67         2.74 o                         
  -8  -6   9          0.42          1.87         3.23 o                         
  -7  -6   9          2.69         -0.74         3.11 o                         
  -6  -6   9         29.72         24.60         4.46 o                         
  -5  -6   9         11.38          7.68         2.49 o                         
  -4  -6   9        136.12        139.01         6.04 o                         
  -3  -6   9          0.44          1.34         2.12 o                         
  -2  -6   9         18.01         13.13         1.66 o                         
  -1  -6   9        315.83        327.72         6.91 o                         
   0  -6   9         80.03         96.23         4.01 o                         
   1  -6   9          9.08         11.39         1.81 o                         
   2  -6   9        123.57        121.42         6.31 o                         
   3  -6   9        151.38        157.90         6.13 o                         
   4  -6   9         41.28         41.50         2.63 o                         
   5  -6   9         47.81         49.13         3.10 o                         
   6  -6   9         66.88         64.96         4.00 o                         
   7  -6   9         11.74         13.47         2.99 o                         
   8  -6   9          4.98          1.73         4.13 o                         
  -9  -5   9          6.83          8.98         3.36 o                         
  -8  -5   9          1.56         -1.31         3.06 o                         
  -7  -5   9         23.56         20.38         3.98 o                         
  -6  -5   9          7.13          4.94         2.63 o                         
  -5  -5   9         61.03         65.52         4.18 o                         
  -4  -5   9         88.24         89.20         4.28 o                         
  -3  -5   9         37.46         33.93         2.88 o                         
  -2  -5   9         65.36         68.62         3.21 o                         
  -1  -5   9        187.05        198.28         4.55 o                         
   0  -5   9        344.71        338.48         6.10 o                         
   1  -5   9        264.51        248.54         5.72 o                         
   2  -5   9         45.54         44.13         3.01 o                         
   3  -5   9         12.88         15.70         1.99 o                         
   4  -5   9          8.34          8.62         1.50 o                         
   5  -5   9         50.81         47.06         3.29 o                         
   6  -5   9         63.82         79.25         6.36 o                         
   7  -5   9         52.96         66.63         5.82 o                         
   8  -5   9          4.44          5.60         3.48 o                         
  -9  -4   9          0.07         -3.85         4.17 o                         
  -8  -4   9          6.06          2.25         2.18 o                         
  -7  -4   9          0.19         -1.34         2.19 o                         
  -6  -4   9          9.57         10.19         2.15 o                         
  -5  -4   9        109.41        110.81         4.54 o                         
  -4  -4   9        132.13        135.77         4.52 o                         
  -3  -4   9         20.57         26.18         2.26 o                         
  -2  -4   9        269.21        271.01         6.41 o                         
  -1  -4   9        154.45        161.65         4.02 o                         
   0  -4   9        428.51        421.48         6.79 o                         
   1  -4   9        443.73        418.29         5.52 o                         
   2  -4   9        390.42        417.20        10.02 o                         
   3  -4   9         57.97         58.81         3.21 o                         
   4  -4   9          5.96          6.65         1.79 o                         
   5  -4   9        210.48        201.87         7.66 o                         
   6  -4   9         21.01         22.15         2.63 o                         
   7  -4   9         27.19         22.91         3.87 o                         
   8  -4   9          6.42          6.18         2.73 o                         
  -9  -3   9         15.19         19.59         6.04 o                         
  -8  -3   9          7.59          6.45         3.76 o                         
  -7  -3   9          3.56          0.17         1.75 o                         
  -6  -3   9         11.66         10.84         1.93 o                         
  -5  -3   9        160.75        149.67         6.68 o                         
  -4  -3   9        319.52        336.06         6.51 o                         
  -3  -3   9         41.36         58.23         2.78 o                         
  -2  -3   9         14.53         18.37         1.71 o                         
  -1  -3   9          7.32          4.28         1.29 o                         
   0  -3   9         64.87         69.72         3.04 o                         
   1  -3   9        297.52        298.87         4.94 o                         
   2  -3   9        877.91        863.02         9.83 o                         
   3  -3   9        211.49        214.53         4.71 o                         
   4  -3   9        210.11        203.17         4.52 o                         
   5  -3   9          1.76          3.26         1.59 o                         
   6  -3   9         36.42         40.07         3.62 o                         
   7  -3   9          8.78          3.32         3.00 o                         
   8  -3   9         17.57         11.33         2.93 o                         
 -10  -2   9         16.91         11.91         5.67 o                         
  -9  -2   9         13.57         17.89         4.91 o                         
  -8  -2   9          0.82          1.96         3.26 o                         
  -7  -2   9         47.13         45.20         4.05 o                         
  -6  -2   9         89.76         83.77         4.90 o                         
  -5  -2   9        289.77        288.72         5.98 o                         
  -4  -2   9        146.65        153.48         4.80 o                         
  -3  -2   9         71.24         83.14         3.55 o                         
  -2  -2   9         17.02         23.98         2.55 o                         
  -1  -2   9          2.19          4.29         1.16 o                         
   0  -2   9          1.16          1.33         0.82 o                         
   1  -2   9       1037.70       1081.61        10.77 o                         
   2  -2   9        105.11        109.28         2.99 o                         
   3  -2   9        329.46        322.59         6.49 o                         
   4  -2   9         87.05         87.86         3.61 o                         
   5  -2   9          4.32          0.62         2.14 o                         
   6  -2   9         23.79         22.92         3.26 o                         
   7  -2   9         14.13         11.58         2.72 o                         
   8  -2   9         29.08         31.83         5.23 o                         
 -10  -1   9         10.77         17.15         5.80 o                         
  -9  -1   9          0.19          0.02         3.04 o                         
  -8  -1   9          0.24         -2.63         2.63 o                         
  -7  -1   9          8.65          1.46         3.05 o                         
  -6  -1   9         73.07         76.28         4.45 o                         
  -5  -1   9        104.64        120.43         4.73 o                         
  -4  -1   9         99.88         98.64         4.11 o                         
  -3  -1   9        480.17        473.60         8.96 o                         
  -2  -1   9        733.49        769.69         9.43 o                         
  -1  -1   9        141.57        136.71         3.32 o                         
   0  -1   9        463.50        442.25         6.64 o                         
   1  -1   9         33.28         36.58         1.61 o                         
   2  -1   9         50.50         53.70         2.62 o                         
   3  -1   9        418.69        414.59         9.12 o                         
   4  -1   9         51.38         63.34         3.69 o                         
   5  -1   9         30.31         32.15         3.52 o                         
   6  -1   9          0.89         -0.81         2.17 o                         
   7  -1   9         40.13         46.42         5.04 o                         
   8  -1   9         26.72         26.11         4.78 o                         
 -10   0   9          7.62         10.23         5.05 o                         
  -9   0   9          0.83         -3.10         3.83 o                         
  -8   0   9          4.86          1.95         2.80 o                         
  -7   0   9          8.99          6.67         3.72 o                         
  -6   0   9          7.06          8.79         1.90 o                         
  -5   0   9        120.57        129.99         4.97 o                         
  -4   0   9        312.30        314.45         6.61 o                         
  -3   0   9        808.46        821.26        10.92 o                         
  -2   0   9          2.19          2.71         1.32 o                         
  -1   0   9         43.52         43.84         2.83 o                         
   0   0   9        434.51        416.47         7.47 o                         
   1   0   9         99.02         91.13         3.21 o                         
   2   0   9        194.64        179.86         4.25 o                         
   3   0   9        326.11        327.87         8.22 o                         
   4   0   9        212.10        212.02         9.39 o                         
   5   0   9         56.44         58.03         4.22 o                         
   6   0   9         17.48         21.82         3.33 o                         
   7   0   9         77.14         79.10         6.62 o                         
   8   0   9         11.18          7.08         4.35 o                         
 -10   1   9          6.81          5.57         7.24 o                         
  -9   1   9          7.77          6.35         4.15 o                         
  -8   1   9         24.99         27.26         3.71 o                         
  -7   1   9         84.78         86.84         6.99 o                         
  -6   1   9         65.25         65.99         4.63 o                         
  -5   1   9          1.75         -1.41         1.90 o                         
  -4   1   9        409.20        422.22         7.62 o                         
  -3   1   9        120.37        113.78         3.70 o                         
  -2   1   9         14.11          9.78         1.65 o                         
  -1   1   9        390.20        389.82         7.76 o                         
   0   1   9         99.18         97.57         2.97 o                         
   1   1   9         22.53         25.66         2.02 o                         
   2   1   9        129.39        149.97         4.50 o                         
   3   1   9        132.97        137.10         5.24 o                         
   4   1   9         50.61         53.39         3.44 o                         
   5   1   9         74.98         68.84         4.03 o                         
   6   1   9        151.22        146.40        11.31 o                         
   7   1   9         18.55         22.84         4.25 o                         
   8   1   9          0.39         -0.75         3.37 o                         
 -10   2   9          4.28         10.60         4.49 o                         
  -9   2   9         31.88         33.06         4.70 o                         
  -8   2   9        117.72        126.20         8.38 o                         
  -7   2   9        197.86        220.80         8.22 o                         
  -6   2   9          1.16          4.67         2.41 o                         
  -5   2   9          2.21          0.37         1.89 o                         
  -4   2   9        363.74        358.57         7.40 o                         
  -3   2   9        138.79        130.73         3.89 o                         
  -2   2   9        238.52        242.33         4.81 o                         
  -1   2   9        399.75        397.99         6.66 o                         
   0   2   9       1100.66       1055.75        10.33 o                         
   1   2   9         20.25         16.88         1.98 o                         
   2   2   9         50.99         57.99         4.20 o                         
   3   2   9         48.96         61.00         3.94 o                         
   4   2   9         15.05         17.95         3.07 o                         
   5   2   9         21.49         22.43         2.84 o                         
   6   2   9         70.60         65.01         6.85 o                         
   7   2   9          6.58          2.10         3.23 o                         
   8   2   9          1.13          1.14         3.41 o                         
  -9   3   9          5.52          9.02         4.15 o                         
  -8   3   9         71.00         69.65         4.99 o                         
  -7   3   9         74.86         77.29         5.89 o                         
  -6   3   9          8.86          4.91         2.06 o                         
  -5   3   9        101.77        106.80         6.03 o                         
  -4   3   9         13.50         18.01         2.26 o                         
  -3   3   9         56.47         57.22         3.28 o                         
  -2   3   9        198.74        219.29         5.38 o                         
  -1   3   9       1046.93        995.62        10.84 o                         
   0   3   9        201.44        181.70         4.42 o                         
   1   3   9        259.14        252.83         7.33 o                         
   2   3   9        225.44        223.50         6.50 o                         
   3   3   9         81.79         87.62         4.62 o                         
   4   3   9         41.78         41.52         3.64 o                         
   5   3   9         23.77         25.74         3.81 o                         
   6   3   9         12.19         12.84         3.24 o                         
   7   3   9         22.87         18.98         4.15 o                         
  -9   4   9         24.96         39.31         5.05 o                         
  -8   4   9         54.51         57.44         5.67 o                         
  -7   4   9          0.71         -0.79         2.09 o                         
  -6   4   9          0.87         -1.97         1.97 o                         
  -5   4   9        165.49        159.52         6.68 o                         
  -4   4   9        348.10        326.75        10.25 o                         
  -3   4   9         33.58         37.39         3.32 o                         
  -2   4   9         88.54        107.44         4.73 o                         
  -1   4   9        236.29        219.58         5.67 o                         
   0   4   9         86.74         80.74         5.33 o                         
   1   4   9          4.45          6.94         3.32 o                         
   2   4   9        368.96        392.79        14.53 o                         
   3   4   9        347.68        329.18        10.31 o                         
   4   4   9         57.19         60.99         5.46 o                         
   5   4   9         47.37         50.70         4.78 o                         
   6   4   9         24.55         26.99         4.30 o                         
   7   4   9          5.84          6.14         3.71 o                         
  -9   5   9         19.45         24.07         4.40 o                         
  -8   5   9         46.21         48.06         6.13 o                         
  -7   5   9          6.87          9.20         2.48 o                         
  -6   5   9         50.79         48.25         4.02 o                         
  -5   5   9        254.34        254.07         9.46 o                         
  -4   5   9        316.07        305.95         8.47 o                         
  -3   5   9         16.00         11.71         2.96 o                         
  -2   5   9        105.25        103.70         5.65 o                         
  -1   5   9         91.18         92.95         6.09 o                         
   0   5   9        161.52        155.89         9.46 o                         
   1   5   9         22.01         20.26         4.70 o                         
   2   5   9          1.74          2.06         2.25 o                         
   3   5   9         62.70         57.99         4.51 o                         
   4   5   9        112.12        128.54         8.67 o                         
   5   5   9         58.93         63.27         6.47 o                         
   6   5   9          6.56          3.62         4.31 o                         
  -8   6   9          7.86         10.50         5.04 o                         
  -7   6   9          9.83         11.41         3.16 o                         
  -6   6   9         45.85         43.33         4.82 o                         
  -5   6   9         89.86         76.56         6.81 o                         
  -4   6   9          2.10         -1.84         1.91 o                         
  -3   6   9         12.91         21.84         3.14 o                         
  -2   6   9        409.61        382.50        15.41 o                         
  -1   6   9        411.45        424.04        10.97 o                         
   0   6   9        254.89        257.66         9.85 o                         
   1   6   9        145.54        142.84         7.31 o                         
   2   6   9         26.26         36.32         4.14 o                         
   3   6   9          8.44          7.03         3.20 o                         
   4   6   9         21.45         23.09         3.27 o                         
   5   6   9          8.29          4.40         2.27 o                         
   6   6   9         13.41         28.18         6.42 o                         
  -8   7   9          3.71         -0.75         3.65 o                         
  -7   7   9          3.95          2.38         2.87 o                         
  -6   7   9         16.48         13.26         2.72 o                         
  -5   7   9         99.17         90.74         6.84 o                         
  -4   7   9         40.28         54.37         4.50 o                         
  -3   7   9         20.48         22.80         3.92 o                         
  -2   7   9         15.81         21.94         3.74 o                         
  -1   7   9          8.69          7.60         3.04 o                         
   0   7   9        244.61        249.29         8.37 o                         
   1   7   9        188.55        187.63         8.32 o                         
   2   7   9         98.02         90.27         5.93 o                         
   3   7   9          3.55          1.36         2.79 o                         
   4   7   9          0.32         -2.16         2.40 o                         
   5   7   9          8.46          4.98         3.24 o                         
  -7   8   9         22.92         24.48         5.53 o                         
  -6   8   9         97.35         83.11         6.25 o                         
  -5   8   9        117.75        112.50         7.30 o                         
  -4   8   9         22.31         26.71         6.75 o                         
  -3   8   9         33.39         29.59         4.62 o                         
  -2   8   9          0.64          2.13         2.80 o                         
  -1   8   9         70.13         83.36         6.49 o                         
   0   8   9        131.71        134.37         8.55 o                         
   1   8   9         34.45         25.75         4.12 o                         
   2   8   9          0.95          1.21         3.77 o                         
   3   8   9          3.32          0.83         3.62 o                         
   4   8   9          5.95          5.87         3.49 o                         
  -6   9   9        118.82        119.70         8.74 o                         
  -5   9   9         70.42         67.01         6.67 o                         
  -4   9   9         26.30         17.94         5.85 o                         
  -3   9   9          0.77          7.15         4.35 o                         
  -2   9   9          5.13          4.87         2.95 o                         
  -1   9   9        239.97        268.52        14.28 o                         
   0   9   9         88.82         94.96         7.12 o                         
   1   9   9         21.51         23.53         4.35 o                         
   2   9   9         25.33         25.68         4.69 o                         
   3   9   9         35.81         55.51         5.81 o                         
  -4  10   9         38.11         42.66         5.72 o                         
  -3  10   9          4.26          4.42         3.83 o                         
  -2  10   9          6.80          9.38         4.92 o                         
  -1  10   9         28.57         25.85         4.26 o                         
   0  10   9         67.16         54.35         5.99 o                         
   1  10   9         54.50         43.21         5.01 o                         
  -2 -12  10         28.75         28.73         6.67 o                         
  -1 -12  10         13.18          8.62         4.16 o                         
   0 -12  10          1.76         -2.15         3.18 o                         
   1 -12  10          0.90          5.08        12.40 o                         
  -4 -11  10          0.28          8.73         5.21 o                         
  -3 -11  10          5.32          4.60         4.85 o                         
  -2 -11  10         40.12         56.36         6.69 o                         
  -1 -11  10         10.16          6.84         5.50 o                         
   0 -11  10          5.30         -1.06         3.01 o                         
   1 -11  10         10.00         11.58         3.47 o                         
   2 -11  10         16.08         11.25         4.82 o                         
   3 -11  10         39.77         24.70         4.33 o                         
   4 -11  10          6.65         32.46        14.40 o                         
  -5 -10  10          0.26          1.61         3.48 o                         
  -4 -10  10          1.63         -0.12         2.52 o                         
  -3 -10  10          5.25          2.84         4.17 o                         
  -2 -10  10         32.67         30.24         4.05 o                         
  -1 -10  10         13.22         18.06         3.30 o                         
   0 -10  10         41.32         42.27         5.13 o                         
   1 -10  10          5.61         -2.08         2.92 o                         
   2 -10  10         13.77         10.91         1.90 o                         
   3 -10  10         43.83         41.31         4.48 o                         
   4 -10  10         26.33         27.12         3.76 o                         
   5 -10  10          3.25          2.83         4.82 o                         
  -6  -9  10          0.08         -0.46         3.26 o                         
  -5  -9  10          2.04          1.94         2.83 o                         
  -4  -9  10         16.61         18.39         3.37 o                         
  -3  -9  10         52.02         65.00         6.57 o                         
  -2  -9  10         21.27         24.10         4.16 o                         
  -1  -9  10         25.00         19.84         2.78 o                         
   0  -9  10          1.11          4.05         1.80 o                         
   1  -9  10          8.42          5.51         2.54 o                         
   2  -9  10         77.20         83.46         5.67 o                         
   3  -9  10         12.24         11.90         4.19 o                         
   4  -9  10          0.65         -1.13         2.02 o                         
   5  -9  10          3.21          1.16         2.76 o                         
   6  -9  10         24.81         37.27         8.20 o                         
  -7  -8  10          0.37         -1.39         3.37 o                         
  -6  -8  10          8.02          0.46         3.40 o                         
  -5  -8  10         15.05         11.12         3.24 o                         
  -4  -8  10         92.88         94.31         6.15 o                         
  -3  -8  10         49.64         45.80         3.28 o                         
  -2  -8  10          0.32         -0.10         2.23 o                         
  -1  -8  10          2.05          5.57         2.23 o                         
   0  -8  10        122.61        121.73         4.47 o                         
   1  -8  10         99.53        102.83         4.88 o                         
   2  -8  10         81.40         82.52         4.77 o                         
   3  -8  10         16.14         15.72         2.88 o                         
   4  -8  10          0.35         -1.30         1.30 o                         
   5  -8  10          7.51          9.02         2.21 o                         
   6  -8  10         39.77         39.48         3.59 o                         
  -8  -7  10          0.19          0.22         3.41 o                         
  -7  -7  10          6.15          4.09         3.92 o                         
  -6  -7  10          5.46          0.81         3.66 o                         
  -5  -7  10         40.06         38.00         3.98 o                         
  -4  -7  10         28.13         26.23         3.60 o                         
  -3  -7  10         59.30         61.15         4.31 o                         
  -2  -7  10          3.66          0.16         2.13 o                         
  -1  -7  10         11.85          9.65         2.21 o                         
   0  -7  10          0.41          0.64         1.64 o                         
   1  -7  10        342.81        364.79        10.23 o                         
   2  -7  10        212.83        226.56         6.16 o                         
   3  -7  10         65.29         67.68         4.55 o                         
   4  -7  10         86.82         84.96         3.68 o                         
   5  -7  10         38.77         28.95         2.57 o                         
   6  -7  10          0.27         -2.20         2.20 o                         
   7  -7  10          2.47         -2.68         2.68 o                         
  -8  -6  10         11.92          8.27         4.08 o                         
  -7  -6  10         13.77          8.26         3.33 o                         
  -6  -6  10          2.27          0.86         2.90 o                         
  -5  -6  10          0.21          1.73         1.76 o                         
  -4  -6  10         25.31         26.52         2.57 o                         
  -3  -6  10        136.65        135.96         6.39 o                         
  -2  -6  10        159.72        156.10         4.56 o                         
  -1  -6  10         81.19         85.75         4.07 o                         
   0  -6  10         65.63         58.16         3.46 o                         
   1  -6  10          1.24          1.60         1.25 o                         
   2  -6  10        208.57        200.76         7.52 o                         
   3  -6  10        170.41        162.26         6.92 o                         
   4  -6  10         17.19         21.63         2.28 o                         
   5  -6  10         58.16         59.14         4.52 o                         
   6  -6  10          2.50         -2.93         3.13 o                         
   7  -6  10         14.29          7.53         5.54 o                         
  -9  -5  10          3.64         10.78         4.70 o                         
  -8  -5  10         27.85         20.20         3.76 o                         
  -7  -5  10         15.65          7.02         3.39 o                         
  -6  -5  10          0.37         -1.79         1.79 o                         
  -5  -5  10         66.76         64.98         4.27 o                         
  -4  -5  10         82.48         82.48         4.20 o                         
  -3  -5  10        474.65        458.45         9.24 o                         
  -2  -5  10        680.04        683.18        10.19 o                         
  -1  -5  10        109.66        124.98         3.71 o                         
   0  -5  10         89.56         99.94         3.50 o                         
   1  -5  10          2.37          0.72         0.91 o                         
   2  -5  10          1.23          1.42         1.40 o                         
   3  -5  10         20.91         21.18         2.27 o                         
   4  -5  10        105.03        112.00         4.52 o                         
   5  -5  10         22.20         21.34         3.76 o                         
   6  -5  10         32.66         38.64         4.24 o                         
   7  -5  10         42.96         38.19         4.23 o                         
  -9  -4  10          9.48          9.96         4.82 o                         
  -8  -4  10          6.15          5.39         3.31 o                         
  -7  -4  10         14.04          8.30         3.19 o                         
  -6  -4  10          0.88         -1.21         1.76 o                         
  -5  -4  10         25.21         27.51         2.88 o                         
  -4  -4  10         70.22         63.14         4.77 o                         
  -3  -4  10         68.05         56.79         4.01 o                         
  -2  -4  10        147.94        164.60         5.44 o                         
  -1  -4  10        155.18        159.35         4.75 o                         
   0  -4  10         79.38         85.09         2.89 o                         
   1  -4  10        410.52        404.47         6.42 o                         
   2  -4  10         87.00         86.67         3.93 o                         
   3  -4  10         29.38         35.87         2.75 o                         
   4  -4  10        250.18        259.35         6.84 o                         
   5  -4  10         11.61         19.00         3.38 o                         
   6  -4  10         21.61         22.17         2.91 o                         
   7  -4  10         25.75         31.38         4.00 o                         
   8  -4  10          4.95         -2.58         2.58 o                         
  -9  -3  10         36.58         35.33         9.12 o                         
  -8  -3  10         85.95         67.82         7.90 o                         
  -7  -3  10         10.09          7.09         2.37 o                         
  -6  -3  10         21.89         16.76         2.16 o                         
  -5  -3  10         49.81         57.00         3.65 o                         
  -4  -3  10        165.87        157.01         4.97 o                         
  -3  -3  10         67.75         65.05         3.36 o                         
  -2  -3  10         44.83         52.60         2.74 o                         
  -1  -3  10          2.85          2.71         1.49 o                         
   0  -3  10         27.01         26.85         2.21 o                         
   1  -3  10        109.84        115.80         3.46 o                         
   2  -3  10        231.71        241.88         4.87 o                         
   3  -3  10        506.79        501.05         8.85 o                         
   4  -3  10         40.40         39.26         3.03 o                         
   5  -3  10          1.55         -2.17         2.38 o                         
   6  -3  10         34.94         38.90         3.99 o                         
   7  -3  10          4.16          3.02         3.49 o                         
   8  -3  10         26.36         30.47         5.81 o                         
  -9  -2  10         47.25         46.52        10.00 o                         
  -8  -2  10        134.43        125.48         7.12 o                         
  -7  -2  10          0.37          0.24         2.46 o                         
  -6  -2  10         41.68         39.26         3.94 o                         
  -5  -2  10        103.80         98.63         6.05 o                         
  -4  -2  10        382.48        378.41         7.38 o                         
  -3  -2  10        599.16        608.32         8.80 o                         
  -2  -2  10         30.96         29.40         2.23 o                         
  -1  -2  10         20.29         26.57         1.94 o                         
   0  -2  10        222.26        216.25         3.42 o                         
   1  -2  10        413.94        406.16         5.67 o                         
   2  -2  10        347.03        344.26         5.67 o                         
   3  -2  10         38.57         41.44         3.23 o                         
   4  -2  10         39.43         33.73         3.91 o                         
   5  -2  10         39.25         40.75         4.74 o                         
   6  -2  10         76.79         79.92         5.54 o                         
   7  -2  10         16.11         18.32         3.71 o                         
   8  -2  10          0.47          9.02         5.80 o                         
  -9  -1  10         14.18          4.79         4.50 o                         
  -8  -1  10          0.26         -1.99         2.88 o                         
  -7  -1  10         19.86          9.03         3.50 o                         
  -6  -1  10         96.20         93.76         5.73 o                         
  -5  -1  10        256.52        266.39        10.37 o                         
  -4  -1  10        129.34        132.00         5.35 o                         
  -3  -1  10         40.19         41.25         3.01 o                         
  -2  -1  10          1.90          1.60         1.12 o                         
  -1  -1  10        949.78        975.25        10.51 o                         
   0  -1  10        396.77        413.96         5.69 o                         
   1  -1  10        290.96        287.22         5.16 o                         
   2  -1  10        154.59        144.51         4.28 o                         
   3  -1  10         37.03         33.03         3.11 o                         
   4  -1  10         12.24          9.90         3.01 o                         
   5  -1  10         97.28        103.47         5.93 o                         
   6  -1  10         72.13         72.16         4.92 o                         
   7  -1  10         25.64         17.11         3.21 o                         
   8  -1  10          0.14         -4.34         4.84 o                         
  -9   0  10          3.40          3.86         3.56 o                         
  -8   0  10          9.41          4.93         3.23 o                         
  -7   0  10          0.46          3.59         2.91 o                         
  -6   0  10        301.93        318.27         9.21 o                         
  -5   0  10        131.91        138.15         5.78 o                         
  -4   0  10         24.40         35.27         3.60 o                         
  -3   0  10          5.28          5.76         1.44 o                         
  -2   0  10        811.97        790.41        11.54 o                         
  -1   0  10         67.07         62.97         3.37 o                         
   0   0  10          1.05          1.55         1.23 o                         
   1   0  10         17.56         15.91         1.52 o                         
   2   0  10        208.43        227.46         5.74 o                         
   3   0  10        276.08        251.34         7.03 o                         
   4   0  10        208.26        211.25         6.53 o                         
   5   0  10         94.48         94.14         5.93 o                         
   6   0  10         48.24         58.33         4.83 o                         
   7   0  10          1.49          2.02         3.21 o                         
   8   0  10         18.35         14.74         7.57 o                         
  -9   1  10         18.76          9.72         3.85 o                         
  -8   1  10          0.20          1.77         3.00 o                         
  -7   1  10         73.26         72.90         5.65 o                         
  -6   1  10        190.05        205.66         5.68 o                         
  -5   1  10        248.96        252.92         7.34 o                         
  -4   1  10         31.78         29.88         3.27 o                         
  -3   1  10          1.04          1.73         1.36 o                         
  -2   1  10        772.89        746.87         9.01 o                         
  -1   1  10        462.16        416.02         6.42 o                         
   0   1  10         78.42         73.42         2.66 o                         
   1   1  10         19.65         17.55         2.41 o                         
   2   1  10        169.73        157.10         5.30 o                         
   3   1  10          0.83          1.18         1.79 o                         
   4   1  10         21.02         18.84         2.65 o                         
   5   1  10        223.16        243.65         9.51 o                         
   6   1  10         26.66         22.22         3.79 o                         
   7   1  10          0.20         -3.19         3.19 o                         
  -9   2  10         12.47         16.31         5.17 o                         
  -8   2  10          2.01          5.81         3.27 o                         
  -7   2  10         54.68         57.84         4.78 o                         
  -6   2  10        211.20        216.76         8.55 o                         
  -5   2  10         44.12         48.50         3.99 o                         
  -4   2  10         43.09         38.95         2.46 o                         
  -3   2  10         77.10         86.17         4.10 o                         
  -2   2  10        140.94        127.16         4.78 o                         
  -1   2  10       1635.72       1597.78        15.97 o                         
   0   2  10        744.74        733.87         8.68 o                         
   1   2  10        168.72        165.57         6.58 o                         
   2   2  10         22.09         23.84         3.00 o                         
   3   2  10          7.69          3.77         2.26 o                         
   4   2  10         45.48         51.06         4.57 o                         
   5   2  10         60.17         65.97         5.18 o                         
   6   2  10          5.69          0.26         2.22 o                         
   7   2  10         20.24         18.78         5.24 o                         
  -9   3  10          0.43         -3.10         3.32 o                         
  -8   3  10          2.25          1.43         3.01 o                         
  -7   3  10         48.72         49.68         4.28 o                         
  -6   3  10        198.94        216.54         9.25 o                         
  -5   3  10          3.63          5.40         2.41 o                         
  -4   3  10         33.24         33.20         2.85 o                         
  -3   3  10         91.08         87.38         4.31 o                         
  -2   3  10        216.03        208.56         5.66 o                         
  -1   3  10          0.94          3.04         1.61 o                         
   0   3  10         17.31         20.53         2.62 o                         
   1   3  10       1033.31       1048.03        18.46 o                         
   2   3  10        212.88        218.59         8.64 o                         
   3   3  10         39.21         32.97         3.63 o                         
   4   3  10         89.42         87.80         5.59 o                         
   5   3  10          4.48          4.21         3.49 o                         
   6   3  10         16.67         13.29         3.70 o                         
   7   3  10         33.51         39.29         5.71 o                         
  -9   4  10          3.35         -1.10         3.44 o                         
  -8   4  10         24.82         22.60         3.63 o                         
  -7   4  10        102.42        116.62         6.05 o                         
  -6   4  10          6.61          6.78         2.65 o                         
  -5   4  10         53.09         48.85         3.22 o                         
  -4   4  10        244.44        235.73         7.37 o                         
  -3   4  10        344.32        342.88         7.75 o                         
  -2   4  10        161.32        168.22         6.61 o                         
  -1   4  10        213.38        188.16         6.01 o                         
   0   4  10         52.74         47.18         4.29 o                         
   1   4  10        381.81        354.76         9.49 o                         
   2   4  10        289.25        289.09         9.64 o                         
   3   4  10        169.25        179.12         9.00 o                         
   4   4  10          5.49          6.20         3.55 o                         
   5   4  10         28.20         39.42         5.76 o                         
   6   4  10         10.49          8.82         4.60 o                         
  -8   5  10         30.17         33.27         5.05 o                         
  -7   5  10         19.06         18.78         4.07 o                         
  -6   5  10         16.83         18.08         3.39 o                         
  -5   5  10         98.91         94.31         5.50 o                         
  -4   5  10        246.05        243.67         8.75 o                         
  -3   5  10        406.13        380.65        10.44 o                         
  -2   5  10         42.33         48.61         3.96 o                         
  -1   5  10         25.12         16.88         2.78 o                         
   0   5  10        232.56        225.41         8.46 o                         
   1   5  10        143.83        164.00        10.29 o                         
   2   5  10        204.12        217.17        10.11 o                         
   3   5  10         38.40         31.53         5.25 o                         
   4   5  10          5.13          9.48         3.99 o                         
   5   5  10          1.85         -1.75         3.21 o                         
   6   5  10          7.65          3.85         4.52 o                         
  -8   6  10          1.77         -1.95         3.52 o                         
  -7   6  10          6.19          0.64         3.14 o                         
  -6   6  10        100.13        104.24         5.62 o                         
  -5   6  10         28.73         29.90         5.47 o                         
  -4   6  10          1.73         -0.23         3.07 o                         
  -3   6  10         57.08         54.93         5.92 o                         
  -2   6  10        132.64        134.56         7.45 o                         
  -1   6  10        172.60        179.25         9.35 o                         
   0   6  10        131.73        142.27        11.42 o                         
   1   6  10        114.37        116.82         9.01 o                         
   2   6  10        125.76        128.22         9.56 o                         
   3   6  10         12.79          9.63         4.13 o                         
   4   6  10         21.00         24.22         5.09 o                         
   5   6  10          0.87         -1.26         4.26 o                         
  -7   7  10          5.27          4.46         3.78 o                         
  -6   7  10          1.40          1.14         2.94 o                         
  -5   7  10         26.46         31.57         5.36 o                         
  -4   7  10         95.42         93.13         8.52 o                         
  -3   7  10        140.52        165.65         9.31 o                         
  -2   7  10         24.14         27.24         5.31 o                         
  -1   7  10         26.07         28.05         4.69 o                         
   0   7  10          6.70          7.12         3.70 o                         
   1   7  10         70.53         72.37         8.22 o                         
   2   7  10          4.82          4.60         3.95 o                         
   3   7  10         39.92         39.77         6.03 o                         
   4   7  10         10.83          5.89         4.45 o                         
  -6   8  10         23.08         20.03         4.22 o                         
  -5   8  10         74.96         63.95         7.91 o                         
  -4   8  10        103.15        105.08         9.20 o                         
  -3   8  10         57.99         72.81         7.29 o                         
  -2   8  10         18.17         22.70         5.45 o                         
  -1   8  10          4.24          2.12         3.77 o                         
   0   8  10         95.59         89.32         7.60 o                         
   1   8  10         58.06         60.85         6.71 o                         
   2   8  10         23.53         11.40         4.65 o                         
   3   8  10          2.10         -2.22         3.73 o                         
  -5   9  10          0.46          3.86         4.10 o                         
  -4   9  10         21.47         20.38         5.82 o                         
  -3   9  10         92.39         83.89         9.87 o                         
  -2   9  10         35.86         39.83         6.90 o                         
  -1   9  10         27.41         25.42         6.18 o                         
   0   9  10         39.34         39.96         5.89 o                         
   1   9  10         93.25         94.01         7.31 o                         
   2   9  10        101.12         89.84         8.77 o                         
  -2  10  10          5.05         -2.31         4.18 o                         
  -1  10  10          5.71         -4.79         4.79 o                         
  -3 -11  11          3.41          1.31         4.38 o                         
  -2 -11  11          0.97         -2.21         3.31 o                         
  -1 -11  11         16.23         17.28         5.02 o                         
   0 -11  11          7.52         13.76         4.27 o                         
   1 -11  11          9.44         10.73         3.58 o                         
   2 -11  11         25.00         22.98         5.76 o                         
   3 -11  11         21.70         15.00         5.87 o                         
  -5 -10  11          1.29         -0.53         2.81 o                         
  -4 -10  11          2.48          6.96         4.73 o                         
  -3 -10  11          1.81         -1.64         3.90 o                         
  -2 -10  11         31.77         28.05         4.82 o                         
  -1 -10  11         22.93         15.56         4.75 o                         
   0 -10  11         26.38         28.47         5.78 o                         
   1 -10  11          2.36          3.15         2.74 o                         
   2 -10  11          4.85         -2.21         2.21 o                         
   3 -10  11         22.30         22.31         4.06 o                         
   4 -10  11         43.41         41.42         4.52 o                         
  -6  -9  11          2.14         -0.10         3.21 o                         
  -5  -9  11          0.36         -3.19         3.19 o                         
  -4  -9  11          0.25         -2.37         2.37 o                         
  -3  -9  11         28.62         24.66         4.09 o                         
  -2  -9  11        161.69        186.49         9.24 o                         
  -1  -9  11         52.21         45.11         3.74 o                         
   0  -9  11          8.74          8.43         2.10 o                         
   1  -9  11          4.15         -2.16         2.16 o                         
   2  -9  11          8.47          9.98         2.77 o                         
   3  -9  11          9.73          5.27         2.23 o                         
   4  -9  11          7.29         17.59         5.82 o                         
   5  -9  11         16.40         27.58         4.88 o                         
  -7  -8  11         11.63          8.94         3.98 o                         
  -6  -8  11         14.53         12.04         4.53 o                         
  -5  -8  11         11.91          7.29         3.58 o                         
  -4  -8  11          3.92          7.01         2.48 o                         
  -3  -8  11         41.77         39.34         4.94 o                         
  -2  -8  11         28.18         17.98         3.03 o                         
  -1  -8  11         59.42         62.01         4.61 o                         
   0  -8  11        113.79        120.33         5.33 o                         
   1  -8  11         52.83         46.65         5.08 o                         
   2  -8  11         98.82         94.11         8.94 o                         
   3  -8  11         54.92         62.75         4.88 o                         
   4  -8  11          1.26         -0.14         2.04 o                         
   5  -8  11          4.99         -0.37         2.30 o                         
   6  -8  11          9.04          2.88         3.38 o                         
  -7  -7  11          6.33          7.50         3.65 o                         
  -6  -7  11         61.39         53.88         5.19 o                         
  -5  -7  11          1.63         -1.00         2.21 o                         
  -4  -7  11          6.91          5.08         3.32 o                         
  -3  -7  11          0.73          2.67         2.16 o                         
  -2  -7  11          9.92          8.76         2.44 o                         
  -1  -7  11         36.85         32.71         3.43 o                         
   0  -7  11         18.81         18.76         2.71 o                         
   1  -7  11        100.73         99.92         4.98 o                         
   2  -7  11         36.78         47.13         4.88 o                         
   3  -7  11         74.82         76.72         7.06 o                         
   4  -7  11         83.70         88.49         7.70 o                         
   5  -7  11          7.52          2.51         2.36 o                         
   6  -7  11          5.21          6.31         3.67 o                         
  -8  -6  11          3.78          1.78         3.50 o                         
  -7  -6  11         35.74         33.19         4.99 o                         
  -6  -6  11          5.87          0.36         2.79 o                         
  -5  -6  11          1.19         -0.25         2.53 o                         
  -4  -6  11         10.95         13.15         3.17 o                         
  -3  -6  11          4.57          8.65         2.79 o                         
  -2  -6  11        468.48        503.12        10.14 o                         
  -1  -6  11        253.56        250.69         7.89 o                         
   0  -6  11         11.15          8.11         2.40 o                         
   1  -6  11         23.68         17.13         2.49 o                         
   2  -6  11         44.11         46.24         4.52 o                         
   3  -6  11         40.84         43.86         4.02 o                         
   4  -6  11         33.64         32.03         3.80 o                         
   5  -6  11         57.51         56.95         4.94 o                         
   6  -6  11         12.61          8.03         3.68 o                         
   7  -6  11          7.49         12.38         4.87 o                         
  -8  -5  11         13.44          3.17         3.85 o                         
  -7  -5  11         52.85         44.57         6.57 o                         
  -6  -5  11          2.07          1.08         2.25 o                         
  -5  -5  11          0.87          0.50         2.05 o                         
  -4  -5  11          0.92         -1.64         2.30 o                         
  -3  -5  11        136.67        134.26         5.62 o                         
  -2  -5  11        411.14        403.27         7.84 o                         
  -1  -5  11        333.51        345.10         7.67 o                         
   0  -5  11         96.03        103.94         4.39 o                         
   1  -5  11          6.24          3.09         1.37 o                         
   2  -5  11          7.58          9.16         1.89 o                         
   3  -5  11         66.70         71.10         4.11 o                         
   4  -5  11         79.07         76.99         4.24 o                         
   5  -5  11         44.44         48.63         4.63 o                         
   6  -5  11         36.22         40.94         5.89 o                         
   7  -5  11          1.78          4.37         3.76 o                         
  -9  -4  11          0.20          4.91         4.67 o                         
  -8  -4  11          9.94          5.22         3.29 o                         
  -7  -4  11         23.20         23.66         2.88 o                         
  -6  -4  11         55.93         50.71         3.65 o                         
  -5  -4  11          1.97         -0.68         1.86 o                         
  -4  -4  11          8.22          4.49         2.31 o                         
  -3  -4  11         68.11         74.12         4.68 o                         
  -2  -4  11        331.92        306.48         7.40 o                         
  -1  -4  11         18.37         20.85         2.35 o                         
   0  -4  11          0.91          1.74         0.94 o                         
   1  -4  11        143.37        136.69         4.07 o                         
   2  -4  11        230.37        232.26         6.89 o                         
   3  -4  11        135.38        141.18         6.17 o                         
   4  -4  11        126.52        145.00         6.55 o                         
   5  -4  11          2.45          3.69         2.85 o                         
   6  -4  11         20.19         18.70         4.06 o                         
   7  -4  11         16.01         14.32         5.77 o                         
  -9  -3  11          7.97         14.86         4.75 o                         
  -8  -3  11         21.79         25.08         4.11 o                         
  -7  -3  11         76.22         72.63         5.24 o                         
  -6  -3  11         60.12         56.05         4.66 o                         
  -5  -3  11          1.84          2.17         1.76 o                         
  -4  -3  11          7.82          4.52         1.81 o                         
  -3  -3  11        197.44        193.70         5.70 o                         
  -2  -3  11         99.58        101.14         5.13 o                         
  -1  -3  11         13.23         14.85         1.87 o                         
   0  -3  11         15.78         20.77         2.55 o                         
   1  -3  11        470.28        461.27         7.20 o                         
   2  -3  11        126.31        120.75         3.95 o                         
   3  -3  11         49.22         55.40         3.88 o                         
   4  -3  11          1.49          1.05         2.85 o                         
   5  -3  11         18.98         20.17         4.04 o                         
   6  -3  11          5.62          6.94         3.51 o                         
   7  -3  11         17.31         14.47         2.96 o                         
  -9  -2  11          3.05          7.74         5.36 o                         
  -8  -2  11         39.69         33.41         6.94 o                         
  -7  -2  11         37.45         38.92         4.36 o                         
  -6  -2  11         11.08         13.47         3.45 o                         
  -5  -2  11          2.88          0.60         2.44 o                         
  -4  -2  11         95.39         85.67         4.28 o                         
  -3  -2  11        674.24        675.27        12.25 o                         
  -2  -2  11        263.48        263.22         6.07 o                         
  -1  -2  11         28.98         24.42         2.27 o                         
   0  -2  11        123.73        137.28         5.27 o                         
   1  -2  11        684.45        658.42         8.85 o                         
   2  -2  11        170.32        183.79         6.37 o                         
   3  -2  11         10.75          9.45         1.83 o                         
   4  -2  11          1.09         -2.30         2.30 o                         
   5  -2  11         34.74         40.45         4.82 o                         
   6  -2  11         14.80         21.46         4.83 o                         
   7  -2  11         18.64         11.38         5.09 o                         
  -9  -1  11          0.63          3.04         4.53 o                         
  -8  -1  11          0.12         -3.55         3.55 o                         
  -7  -1  11          0.35         -1.03         1.73 o                         
  -6  -1  11         16.13         12.41         3.32 o                         
  -5  -1  11         46.44         46.30         4.25 o                         
  -4  -1  11        668.30        693.81        13.71 o                         
  -3  -1  11        293.06        305.19         8.29 o                         
  -2  -1  11         45.03         41.75         3.49 o                         
  -1  -1  11        141.39        144.52         5.26 o                         
   0  -1  11        454.93        446.19         7.36 o                         
   1  -1  11        442.46        431.67        11.30 o                         
   2  -1  11        451.01        429.63         9.24 o                         
   3  -1  11         78.04         78.62         4.20 o                         
   4  -1  11         20.20         20.73         3.87 o                         
   5  -1  11         26.78         31.24         4.58 o                         
   6  -1  11         74.14         94.05         7.69 o                         
   7  -1  11         34.87         39.79         5.01 o                         
  -9   0  11          9.16         14.19         4.37 o                         
  -8   0  11          2.92          4.53         3.86 o                         
  -7   0  11         29.40         25.18         4.31 o                         
  -6   0  11         16.69         16.75         2.39 o                         
  -5   0  11         30.23         29.69         4.40 o                         
  -4   0  11        347.12        363.81         9.21 o                         
  -3   0  11        570.81        553.22         9.39 o                         
  -2   0  11        181.95        184.64         7.73 o                         
  -1   0  11         35.75         28.69         3.00 o                         
   0   0  11        402.23        400.84         8.18 o                         
   1   0  11        251.40        250.53         6.22 o                         
   2   0  11         22.37         25.35         2.70 o                         
   3   0  11         47.71         55.41         5.83 o                         
   4   0  11        153.93        147.62         6.42 o                         
   5   0  11         90.13        101.52         7.14 o                         
   6   0  11         29.13         27.32         6.36 o                         
   7   0  11         10.38          9.03         4.00 o                         
  -9   1  11         30.00         34.04         5.16 o                         
  -8   1  11         39.72         36.79         5.65 o                         
  -7   1  11         23.02         20.44         4.25 o                         
  -6   1  11          4.59          3.68         2.38 o                         
  -5   1  11         18.13         20.49         3.00 o                         
  -4   1  11        547.06        564.97        14.56 o                         
  -3   1  11        207.38        197.28         6.27 o                         
  -2   1  11         54.02         58.20         4.12 o                         
  -1   1  11        224.80        236.29         7.06 o                         
   0   1  11        208.56        189.03         4.82 o                         
   1   1  11        135.20        140.86         6.60 o                         
   2   1  11          6.63         11.25         2.52 o                         
   3   1  11          0.66         -0.54         2.21 o                         
   4   1  11        161.66        156.87         8.28 o                         
   5   1  11         53.86         52.29         4.40 o                         
   6   1  11          0.87          1.39         3.27 o                         
   7   1  11          4.12          5.63         4.47 o                         
  -9   2  11         10.76          1.40         3.94 o                         
  -8   2  11         19.96         15.82         4.14 o                         
  -7   2  11         22.46         22.48         3.73 o                         
  -6   2  11         33.79         27.56         3.40 o                         
  -5   2  11         19.68         25.25         3.65 o                         
  -4   2  11        310.87        302.79         7.71 o                         
  -3   2  11         42.41         50.32         3.76 o                         
  -2   2  11         74.47         80.12         4.28 o                         
  -1   2  11        815.46        774.09        12.01 o                         
   0   2  11        419.64        399.07         6.81 o                         
   1   2  11         57.64         69.07         4.90 o                         
   2   2  11          1.72          4.79         2.44 o                         
   3   2  11        121.75        130.34         6.42 o                         
   4   2  11         73.43         75.15         5.68 o                         
   5   2  11         17.68         16.13         3.26 o                         
   6   2  11         16.84          7.75         2.90 o                         
   7   2  11         11.36         14.79         5.13 o                         
  -9   3  11          3.01         -3.72         3.72 o                         
  -8   3  11         19.49         19.46         6.23 o                         
  -7   3  11          3.92          3.53         3.11 o                         
  -6   3  11          2.06         -2.26         2.26 o                         
  -5   3  11        124.51        140.95         7.15 o                         
  -4   3  11        127.55        131.60         7.00 o                         
  -3   3  11        112.39        128.34         5.72 o                         
  -2   3  11         17.00         20.14         2.61 o                         
  -1   3  11          1.32          3.15         1.65 o                         
   0   3  11        113.28        117.76         5.38 o                         
   1   3  11        178.75        193.83         7.75 o                         
   2   3  11         47.39         48.57         4.52 o                         
   3   3  11        214.06        200.56         8.87 o                         
   4   3  11         51.85         74.41         6.91 o                         
   5   3  11         35.72         34.46         5.20 o                         
   6   3  11          7.15         13.51         4.06 o                         
  -8   4  11         41.64         43.24         5.36 o                         
  -7   4  11          0.29          5.26         3.11 o                         
  -6   4  11         77.08         70.44         5.03 o                         
  -5   4  11        289.39        282.12         9.22 o                         
  -4   4  11        220.56        227.55         7.20 o                         
  -3   4  11          4.85          4.34         2.25 o                         
  -2   4  11         25.23         18.55         2.89 o                         
  -1   4  11         16.58         15.02         2.48 o                         
   0   4  11         85.57         94.43         5.74 o                         
   1   4  11         13.90         13.12         3.61 o                         
   2   4  11        174.51        176.16         9.22 o                         
   3   4  11         71.74         72.92         6.28 o                         
   4   4  11        111.41        144.95        10.20 o                         
   5   4  11          1.23         -0.22         3.87 o                         
   6   4  11          2.71          2.03         4.14 o                         
  -8   5  11         21.30         17.83         3.39 o                         
  -7   5  11          3.36          4.59         5.14 o                         
  -6   5  11          0.36         -1.05         2.69 o                         
  -5   5  11         22.85         23.09         4.16 o                         
  -4   5  11        117.53        147.54         8.60 o                         
  -3   5  11        253.66        251.35        11.55 o                         
  -2   5  11        167.47        158.20         8.30 o                         
  -1   5  11        154.30        143.64         8.26 o                         
   0   5  11         43.43         46.04         4.35 o                         
   1   5  11         58.50         71.74         6.23 o                         
   2   5  11         54.25         61.93         6.40 o                         
   3   5  11         99.34        110.41         7.93 o                         
   4   5  11         51.81         48.50         6.15 o                         
   5   5  11          1.63         -3.74         3.74 o                         
  -7   6  11          1.03         -2.97         2.97 o                         
  -6   6  11          3.67          0.44         3.70 o                         
  -5   6  11         43.94         60.57         5.46 o                         
  -4   6  11         37.92         56.54         5.95 o                         
  -3   6  11         75.55         77.30         6.85 o                         
  -2   6  11         53.26         43.86         7.04 o                         
  -1   6  11         39.77         40.90         4.65 o                         
   0   6  11        160.63        171.28        10.12 o                         
   1   6  11         84.95         92.10         7.78 o                         
   2   6  11          0.97         -1.04         3.18 o                         
   3   6  11         49.96         45.07         6.34 o                         
   4   6  11          9.12          4.79         7.82 o                         
   5   6  11         45.22         45.54         6.58 o                         
  -7   7  11         31.89         19.03         3.83 o                         
  -6   7  11         83.87        125.70        16.29 o                         
  -5   7  11         27.65         45.30         6.46 o                         
  -4   7  11          8.48          9.29         4.13 o                         
  -3   7  11         41.49         52.64         6.40 o                         
  -2   7  11         20.53         12.06         4.15 o                         
  -1   7  11        138.03        137.15        10.53 o                         
   0   7  11        145.40        155.36        11.09 o                         
   1   7  11         30.48         30.88         6.06 o                         
   2   7  11          0.76          5.41         4.04 o                         
   3   7  11         35.60         44.02         6.73 o                         
   4   7  11         57.94         56.84         7.34 o                         
  -6   8  11         68.74         75.58         8.52 o                         
  -5   8  11          0.49         -4.18         4.18 o                         
  -4   8  11          4.37          5.48         4.94 o                         
  -3   8  11         69.05         68.82         6.92 o                         
  -2   8  11        108.27        127.67         9.15 o                         
  -1   8  11        247.02        277.10        21.29 o                         
   0   8  11          6.32          4.93         4.32 o                         
   1   8  11          2.75          7.58         6.02 o                         
   2   8  11         28.51         22.82         6.02 o                         
   3   8  11         40.52         41.19         6.76 o                         
  -4   9  11          6.77          9.81         5.11 o                         
  -3   9  11          8.56         13.94         4.48 o                         
  -2   9  11         88.20         95.02         9.17 o                         
  -1   9  11        135.62        156.53        12.05 o                         
   0   9  11         57.99         66.89         7.28 o                         
   1   9  11         30.99         35.07         6.82 o                         
  -3 -11  12          4.39          1.45         4.06 o                         
  -2 -11  12         10.48         14.62        10.14 o                         
  -1 -11  12          1.31          0.13         3.35 o                         
   0 -11  12         12.82          6.62         7.04 o                         
   1 -11  12          3.54         -2.75         3.39 o                         
   2 -11  12         17.42         17.95         5.48 o                         
  -4 -10  12          3.03          0.87         4.59 o                         
  -3 -10  12         42.24         61.66         7.87 o                         
  -2 -10  12          5.14          1.73         3.30 o                         
  -1 -10  12          5.37          8.18         2.97 o                         
   0 -10  12         19.75         22.69         4.43 o                         
   1 -10  12          0.26         -2.60         2.60 o                         
   2 -10  12          4.77         -1.05         2.63 o                         
   3 -10  12          4.46          6.59         3.93 o                         
  -6  -9  12         19.32          7.58         5.01 o                         
  -5  -9  12         19.40         14.03         4.55 o                         
  -4  -9  12          1.85          0.15         1.82 o                         
  -3  -9  12          0.13          5.32         3.10 o                         
  -2  -9  12          6.88         14.14         3.92 o                         
  -1  -9  12        120.71        119.23         6.34 o                         
   0  -9  12         24.63         39.35         4.36 o                         
   1  -9  12         35.12         36.41         4.39 o                         
   2  -9  12          3.13          0.60         2.72 o                         
   3  -9  12          7.69          6.31         3.78 o                         
   4  -9  12         14.25         18.11         4.57 o                         
   5  -9  12         39.97         27.95        10.24 o                         
  -6  -8  12         29.34         23.54         5.61 o                         
  -5  -8  12         16.49         20.55         5.46 o                         
  -4  -8  12         13.34         10.28         2.50 o                         
  -3  -8  12         58.22         65.40         5.46 o                         
  -2  -8  12          2.51          0.33         2.27 o                         
  -1  -8  12        105.17        109.45         5.72 o                         
   0  -8  12        119.78        126.19         5.55 o                         
   1  -8  12         63.89         65.21         5.63 o                         
   2  -8  12         27.03         27.15         4.14 o                         
   3  -8  12         24.79         36.02         4.35 o                         
   4  -8  12         13.66          7.24         3.06 o                         
   5  -8  12         25.95         22.23         3.33 o                         
  -7  -7  12         10.47          7.13         3.93 o                         
  -6  -7  12         13.12          9.79         4.05 o                         
  -5  -7  12         34.41         29.73         4.00 o                         
  -4  -7  12          3.09          1.32         2.23 o                         
  -3  -7  12          4.52          4.53         2.14 o                         
  -2  -7  12          0.36         -1.91         1.91 o                         
  -1  -7  12          2.73         -1.56         2.24 o                         
   0  -7  12        130.33        162.62         7.58 o                         
   1  -7  12        137.91        146.45         8.59 o                         
   2  -7  12          9.84          9.89         3.78 o                         
   3  -7  12         12.07         14.89         5.00 o                         
   4  -7  12         16.21         12.68         3.54 o                         
   5  -7  12         18.22         25.69         4.09 o                         
   6  -7  12          5.84          1.83         4.04 o                         
  -8  -6  12          2.66         -2.88         3.98 o                         
  -7  -6  12          0.21          3.05         4.66 o                         
  -6  -6  12          4.03          8.48         2.75 o                         
  -5  -6  12         24.21         25.84         3.91 o                         
  -4  -6  12         87.70         80.86         5.51 o                         
  -3  -6  12        104.58        114.18         5.84 o                         
  -2  -6  12         76.29         86.01         4.59 o                         
  -1  -6  12         21.68         24.68         3.70 o                         
   0  -6  12         17.25         16.09         2.92 o                         
   1  -6  12         17.29         18.69         2.79 o                         
   2  -6  12         13.75         24.96         4.40 o                         
   3  -6  12          2.31          1.43         2.33 o                         
   4  -6  12        144.54        159.92         6.40 o                         
   5  -6  12         45.03         38.66         5.25 o                         
   6  -6  12          1.38          2.81         3.50 o                         
  -8  -5  12          0.11         -0.59         4.46 o                         
  -7  -5  12          8.63          9.78         3.40 o                         
  -6  -5  12          6.41          4.14         2.72 o                         
  -5  -5  12          6.41          5.59         2.79 o                         
  -4  -5  12         58.14         58.28         5.29 o                         
  -3  -5  12         43.16         48.96         4.28 o                         
  -2  -5  12         64.38         68.16         4.15 o                         
  -1  -5  12        191.24        185.76         6.65 o                         
   0  -5  12         56.80         56.77         3.66 o                         
   1  -5  12          5.60          4.89         1.33 o                         
   2  -5  12          1.14          2.66         2.40 o                         
   3  -5  12        140.33        148.46         6.73 o                         
   4  -5  12        209.19        227.72        12.35 o                         
   5  -5  12         13.07         16.28         3.65 o                         
   6  -5  12         13.73         14.78         4.07 o                         
   7  -5  12          0.54         -0.17         5.06 o                         
  -8  -4  12          3.19         -3.66         3.66 o                         
  -7  -4  12         33.17         26.09         3.82 o                         
  -6  -4  12          3.65          4.15         2.77 o                         
  -5  -4  12         26.25         26.78         3.58 o                         
  -4  -4  12          0.54          4.32         2.15 o                         
  -3  -4  12          8.94          9.29         2.53 o                         
  -2  -4  12        102.80        113.13         4.69 o                         
  -1  -4  12        136.46        130.37         4.16 o                         
   0  -4  12         33.64         35.92         2.67 o                         
   1  -4  12          8.05          5.56         1.91 o                         
   2  -4  12         12.44         16.36         3.29 o                         
   3  -4  12        493.62        502.17        10.72 o                         
   4  -4  12         28.24         30.93         4.10 o                         
   5  -4  12          2.34          2.93         3.08 o                         
   6  -4  12         12.12         15.05         3.84 o                         
   7  -4  12         31.03         24.96         4.99 o                         
  -9  -3  12          6.41          8.11         5.46 o                         
  -8  -3  12         15.80         11.42         3.51 o                         
  -7  -3  12          1.70         -1.35         2.44 o                         
  -6  -3  12         14.74         22.45         3.93 o                         
  -5  -3  12         90.48         94.27         5.00 o                         
  -4  -3  12        104.97        103.11         5.83 o                         
  -3  -3  12         19.96         19.52         4.15 o                         
  -2  -3  12         11.47         13.86         2.14 o                         
  -1  -3  12        190.81        196.06         5.10 o                         
   0  -3  12        408.54        408.45         8.33 o                         
   1  -3  12         10.92          7.95         1.73 o                         
   2  -3  12         28.98         31.25         2.31 o                         
   3  -3  12        144.69        145.61         5.58 o                         
   4  -3  12         14.27         21.29         4.04 o                         
   5  -3  12          1.70          2.42         3.09 o                         
   6  -3  12          0.66         -1.00         3.42 o                         
   7  -3  12         32.73         34.16         5.30 o                         
  -9  -2  12          1.00          2.22         4.45 o                         
  -8  -2  12          5.73          6.86         3.41 o                         
  -7  -2  12          0.53          2.36         2.71 o                         
  -6  -2  12         64.22         75.25         6.15 o                         
  -5  -2  12         55.69         64.60         4.96 o                         
  -4  -2  12          6.91          7.89         2.80 o                         
  -3  -2  12         15.80         18.37         2.52 o                         
  -2  -2  12        204.27        214.18         5.94 o                         
  -1  -2  12        835.84        857.94        15.55 o                         
   0  -2  12        125.88        123.08         5.80 o                         
   1  -2  12          5.82          6.35         1.89 o                         
   2  -2  12         73.26         83.23         5.20 o                         
   3  -2  12        106.63        136.19         8.31 o                         
   4  -2  12         88.29        101.52         7.46 o                         
   5  -2  12         15.83         17.70         4.67 o                         
   6  -2  12         14.82         20.64         4.79 o                         
   7  -2  12          4.72          4.83         3.97 o                         
  -9  -1  12          0.85          6.84         4.85 o                         
  -8  -1  12         15.78         21.01         5.09 o                         
  -7  -1  12         61.79         59.92         5.03 o                         
  -6  -1  12         12.39         12.20         3.61 o                         
  -5  -1  12          7.57          8.27         3.49 o                         
  -4  -1  12         87.32         95.43         6.67 o                         
  -3  -1  12          7.21          5.41         2.65 o                         
  -2  -1  12        235.59        234.83         6.63 o                         
  -1  -1  12        154.02        154.79         5.37 o                         
   0  -1  12         95.91         85.67         3.60 o                         
   1  -1  12         13.52         11.28         2.02 o                         
   2  -1  12        677.76        669.82        14.34 o                         
   3  -1  12        353.02        338.41        12.49 o                         
   4  -1  12          4.33         12.40         4.02 o                         
   5  -1  12         10.79         10.79         4.11 o                         
   6  -1  12         67.53         82.29         7.59 o                         
   7  -1  12         11.22         17.28         4.92 o                         
  -9   0  12         11.71          6.82         4.05 o                         
  -8   0  12         38.14         51.05         6.35 o                         
  -7   0  12         79.35         79.79         7.28 o                         
  -6   0  12          6.46          9.33         2.76 o                         
  -5   0  12          9.04         11.93         2.82 o                         
  -4   0  12         80.01         82.55         5.89 o                         
  -3   0  12        228.15        244.44         8.04 o                         
  -2   0  12        209.02        207.93         7.48 o                         
  -1   0  12          0.72         -0.87         1.71 o                         
   0   0  12          0.73          2.25         1.48 o                         
   1   0  12         15.20         20.21         3.10 o                         
   2   0  12        332.13        344.42         8.00 o                         
   3   0  12        119.08        117.81         5.18 o                         
   4   0  12          6.69          4.38         2.67 o                         
   5   0  12         18.84         19.76         4.55 o                         
   6   0  12         21.45         11.35         4.51 o                         
   7   0  12         12.79          7.82         4.46 o                         
  -9   1  12         23.36         27.82         6.34 o                         
  -8   1  12         47.83         47.63         6.18 o                         
  -7   1  12         13.88         14.67         4.14 o                         
  -6   1  12          0.49         -2.48         2.48 o                         
  -5   1  12          1.74          1.96         2.60 o                         
  -4   1  12         28.78         28.00         4.06 o                         
  -3   1  12        513.60        504.74         9.86 o                         
  -2   1  12       1400.87       1355.07        19.18 o                         
  -1   1  12        624.10        597.06        11.45 o                         
   0   1  12         86.01         83.55         3.71 o                         
   1   1  12          5.94         10.50         2.43 o                         
   2   1  12         58.47         66.13         4.78 o                         
   3   1  12         54.99         65.16         4.72 o                         
   4   1  12         63.99         61.65         5.99 o                         
   5   1  12         22.62         24.16         3.09 o                         
   6   1  12          7.69         -3.10         6.18 o                         
  -9   2  12          9.51          3.84         5.43 o                         
  -8   2  12         49.02         42.59         5.68 o                         
  -7   2  12         15.97         18.82         4.05 o                         
  -6   2  12          4.58          3.11         2.76 o                         
  -5   2  12         11.45         10.04         3.18 o                         
  -4   2  12         18.40         15.71         3.34 o                         
  -3   2  12         40.30         45.78         3.57 o                         
  -2   2  12        521.06        515.59        10.00 o                         
  -1   2  12        385.64        377.47         8.10 o                         
   0   2  12         11.14         11.36         2.18 o                         
   1   2  12         63.43         56.81         4.73 o                         
   2   2  12        105.98        101.81         6.22 o                         
   3   2  12         66.48         62.55         6.39 o                         
   4   2  12         20.84         30.44         4.59 o                         
   5   2  12         37.56         40.64         5.31 o                         
   6   2  12         37.90         46.17         7.09 o                         
  -8   3  12         23.74         31.50         5.19 o                         
  -7   3  12         33.48         28.23         4.42 o                         
  -6   3  12         34.34         44.82         4.50 o                         
  -5   3  12         63.50         63.39         6.25 o                         
  -4   3  12        102.94         96.76         5.10 o                         
  -3   3  12         18.92         22.63         3.33 o                         
  -2   3  12          7.74          8.91         2.66 o                         
  -1   3  12         20.49         12.76         2.14 o                         
   0   3  12        208.43        196.78         7.70 o                         
   1   3  12        186.62        182.01         8.00 o                         
   2   3  12         97.25        106.54         6.69 o                         
   3   3  12         35.46         35.00         4.59 o                         
   4   3  12         16.88         22.56         4.89 o                         
   5   3  12         12.97         19.42         4.60 o                         
   6   3  12         24.31         26.16         6.61 o                         
  -8   4  12          5.40          0.40         3.20 o                         
  -7   4  12          4.03          6.06         3.73 o                         
  -6   4  12         37.00         37.01         6.29 o                         
  -5   4  12        315.09        280.62         9.61 o                         
  -4   4  12         97.39        105.59         6.19 o                         
  -3   4  12         42.00         47.99         4.29 o                         
  -2   4  12          3.95          3.94         2.18 o                         
  -1   4  12         39.15         41.32         3.26 o                         
   0   4  12        172.01        183.40         9.63 o                         
   1   4  12        171.23        177.04        10.01 o                         
   2   4  12         71.06         83.45         6.84 o                         
   3   4  12         25.70         37.05         5.16 o                         
   4   4  12          6.58          3.85         3.49 o                         
   5   4  12          0.59          1.02         4.42 o                         
  -8   5  12         12.34          1.38         3.49 o                         
  -7   5  12         22.04         27.38         4.78 o                         
  -6   5  12         34.92         38.82         5.65 o                         
  -5   5  12          2.52         -0.22         1.96 o                         
  -4   5  12          4.91         -0.69         2.76 o                         
  -3   5  12        101.91        105.86         6.43 o                         
  -2   5  12        120.28        125.10         6.94 o                         
  -1   5  12        121.78        122.05         7.32 o                         
   0   5  12        146.27        149.61         7.52 o                         
   1   5  12         99.06         96.39         7.15 o                         
   2   5  12         87.09         90.76         7.44 o                         
   3   5  12         10.33          6.48         3.83 o                         
   4   5  12          0.35          0.51         3.90 o                         
   5   5  12         37.30         43.67         6.66 o                         
  -7   6  12          6.40          3.08         3.83 o                         
  -6   6  12         25.87         15.67         4.86 o                         
  -5   6  12         38.65         57.04         5.52 o                         
  -4   6  12         51.10         73.44         6.97 o                         
  -3   6  12         67.13         80.64         6.72 o                         
  -2   6  12         12.36          9.53         4.55 o                         
  -1   6  12         23.35         19.41         4.04 o                         
   0   6  12          1.65          2.67         3.22 o                         
   1   6  12         48.94         39.18         5.49 o                         
   2   6  12         90.25         75.47         6.91 o                         
   3   6  12         15.36          8.73         5.08 o                         
   4   6  12          1.90         -3.15         4.44 o                         
  -6   7  12         74.92         65.52         8.24 o                         
  -5   7  12         94.41         86.19         8.48 o                         
  -4   7  12         80.68         81.93         7.42 o                         
  -3   7  12          2.79          6.52         3.97 o                         
  -2   7  12         25.44         23.46         5.11 o                         
  -1   7  12         99.73        101.51         8.48 o                         
   0   7  12         15.79          7.40         4.66 o                         
   1   7  12         10.05          5.66         4.41 o                         
   2   7  12         16.11         16.31         4.53 o                         
   3   7  12         13.34         13.19         4.71 o                         
  -5   8  12          0.86         -1.50         4.44 o                         
  -4   8  12          3.48         -1.62         4.41 o                         
  -3   8  12         31.83         22.03         5.04 o                         
  -2   8  12        181.14        181.34        11.34 o                         
  -1   8  12         57.98         54.24         8.20 o                         
   0   8  12         83.21        105.43         9.16 o                         
   1   8  12         49.88         56.11         8.38 o                         
  -2   9  12          0.40         16.23        11.55 o                         
  -1 -11  13          8.70          1.38         6.33 o                         
   0 -11  13          0.29         -3.50         3.50 o                         
  -4 -10  13         36.01         43.47         7.09 o                         
  -3 -10  13         65.18         55.26         9.49 o                         
  -2 -10  13         10.23         15.69         4.22 o                         
  -1 -10  13          1.36          2.76         3.42 o                         
   0 -10  13          0.32          1.05         3.10 o                         
   1 -10  13          0.91          1.34         3.21 o                         
   2 -10  13          6.50          6.84         4.52 o                         
   3 -10  13         16.40         20.01         4.72 o                         
  -5  -9  13          9.30          4.57         3.51 o                         
  -4  -9  13          5.73          3.55         3.75 o                         
  -3  -9  13          8.46         14.32         3.81 o                         
  -2  -9  13          3.73         -0.63         3.41 o                         
  -1  -9  13         11.28         11.28         2.86 o                         
   0  -9  13         42.31         50.63         5.33 o                         
   1  -9  13         60.71         61.99         6.37 o                         
   2  -9  13          6.50          5.83         3.33 o                         
   3  -9  13          1.99          1.93         2.95 o                         
   4  -9  13          7.21          4.81         2.79 o                         
  -6  -8  13         16.17          9.99         4.18 o                         
  -5  -8  13          5.08          4.38         3.62 o                         
  -4  -8  13          0.18         -2.33         2.33 o                         
  -3  -8  13         29.00         23.21         4.17 o                         
  -2  -8  13          0.17          3.90         2.95 o                         
  -1  -8  13        136.13        129.61         6.63 o                         
   0  -8  13         68.52         71.65         7.10 o                         
   1  -8  13         17.22         20.39         4.08 o                         
   2  -8  13         39.06         40.68         4.81 o                         
   3  -8  13         10.24          4.23         3.12 o                         
   4  -8  13          5.12          4.10         4.54 o                         
   5  -8  13          9.97          3.54         4.53 o                         
  -7  -7  13          5.78          0.60         4.13 o                         
  -6  -7  13         11.83          9.85         4.19 o                         
  -5  -7  13          4.04          4.16         2.88 o                         
  -4  -7  13         30.24         37.91         3.72 o                         
  -3  -7  13          6.43          5.44         2.16 o                         
  -2  -7  13         34.04         30.06         3.98 o                         
  -1  -7  13         14.20         13.69         3.24 o                         
   0  -7  13         10.63         12.97         2.93 o                         
   1  -7  13          3.33          4.02         2.95 o                         
   2  -7  13         33.71         38.47         9.67 o                         
   3  -7  13         28.82         41.25         5.43 o                         
   4  -7  13         11.34          2.85         4.14 o                         
   5  -7  13          1.57          5.31         3.19 o                         
  -7  -6  13          0.93          3.51         4.03 o                         
  -6  -6  13          2.27         -0.07         3.38 o                         
  -5  -6  13         49.36         55.93         5.10 o                         
  -4  -6  13         23.03         27.93         5.46 o                         
  -3  -6  13         49.37         56.49         4.41 o                         
  -2  -6  13        175.46        185.04         7.67 o                         
  -1  -6  13         63.34         68.63         3.63 o                         
   0  -6  13          1.74          1.92         2.48 o                         
   1  -6  13         10.96          9.74         2.12 o                         
   2  -6  13          8.06          3.31         1.95 o                         
   3  -6  13         48.93         51.39         4.52 o                         
   4  -6  13         69.79         75.87         5.15 o                         
   5  -6  13         14.62         21.43         4.41 o                         
   6  -6  13         21.44         26.42         4.79 o                         
  -8  -5  13         17.34         13.49         4.72 o                         
  -7  -5  13          0.62          0.23         2.75 o                         
  -6  -5  13          2.87          1.53         2.70 o                         
  -5  -5  13         20.33         20.18         3.72 o                         
  -4  -5  13          0.20          0.12         2.46 o                         
  -3  -5  13         37.76         41.57         3.78 o                         
  -2  -5  13         95.04        103.32         5.79 o                         
  -1  -5  13         13.76         18.36         3.11 o                         
   0  -5  13          7.72          7.90         2.27 o                         
   1  -5  13         69.91         69.58         3.73 o                         
   2  -5  13        118.48        111.75         7.16 o                         
   3  -5  13         55.05         54.64         3.89 o                         
   4  -5  13          4.51          6.28         3.03 o                         
   5  -5  13         78.35         85.54         7.04 o                         
   6  -5  13         26.46         28.37         5.08 o                         
  -8  -4  13         25.51         23.18         4.97 o                         
  -7  -4  13          2.85          2.95         2.96 o                         
  -6  -4  13         30.95         27.83         3.68 o                         
  -5  -4  13          2.48          2.60         2.49 o                         
  -4  -4  13          2.61         -1.42         2.14 o                         
  -3  -4  13         58.36         48.01         4.77 o                         
  -2  -4  13        105.27        108.00         5.48 o                         
  -1  -4  13         21.27         20.58         2.27 o                         
   0  -4  13         15.85         14.25         2.06 o                         
   1  -4  13         90.67         96.32         5.54 o                         
   2  -4  13        128.62        124.12         5.02 o                         
   3  -4  13          1.27          6.39         2.64 o                         
   4  -4  13          1.69         -2.39         2.39 o                         
   5  -4  13         40.93         32.75         5.05 o                         
   6  -4  13         29.83         27.20         5.67 o                         
  -8  -3  13          1.53         -3.31         3.31 o                         
  -7  -3  13          3.90         -0.72         3.03 o                         
  -6  -3  13         18.73         25.57         4.01 o                         
  -5  -3  13          0.24         -1.15         2.20 o                         
  -4  -3  13         33.71         34.21         3.71 o                         
  -3  -3  13        162.72        169.33         6.12 o                         
  -2  -3  13        163.75        162.24         6.09 o                         
  -1  -3  13        156.59        164.27         5.69 o                         
   0  -3  13         85.36         81.86         4.21 o                         
   1  -3  13         82.94         88.87         4.00 o                         
   2  -3  13          2.04          4.23         1.65 o                         
   3  -3  13          0.63          0.37         2.34 o                         
   4  -3  13         34.75         35.51         5.48 o                         
   5  -3  13         24.52         22.49         4.38 o                         
   6  -3  13          8.50          2.75         3.86 o                         
  -8  -2  13         12.59          7.25         4.66 o                         
  -7  -2  13         24.15         26.59         4.20 o                         
  -6  -2  13        222.61        265.09        10.30 o                         
  -5  -2  13         36.71         32.21         4.51 o                         
  -4  -2  13         14.89         10.73         3.04 o                         
  -3  -2  13          2.67          1.35         2.44 o                         
  -2  -2  13        134.53        144.10         6.54 o                         
  -1  -2  13         46.48         46.84         3.15 o                         
   0  -2  13        511.43        510.16        12.11 o                         
   1  -2  13        241.87        221.89         5.29 o                         
   2  -2  13          3.61          2.86         1.75 o                         
   3  -2  13          0.99          0.72         2.22 o                         
   4  -2  13         81.23         93.62         7.52 o                         
   5  -2  13        108.52        109.36         8.47 o                         
   6  -2  13         18.69         15.65         6.36 o                         
  -9  -1  13          4.96         -0.99         4.61 o                         
  -8  -1  13          0.30          2.53         3.89 o                         
  -7  -1  13        114.23        104.83         5.72 o                         
  -6  -1  13        207.16        225.70         9.16 o                         
  -5  -1  13        110.00        109.97         7.35 o                         
  -4  -1  13         42.22         45.32         5.09 o                         
  -3  -1  13         17.31         17.81         3.55 o                         
  -2  -1  13          3.94          1.60         2.15 o                         
  -1  -1  13        194.27        200.07         6.39 o                         
   0  -1  13        149.89        148.71         6.50 o                         
   1  -1  13         50.25         41.80         3.42 o                         
   2  -1  13         61.04         62.80         4.99 o                         
   3  -1  13         11.62         11.88         2.79 o                         
   4  -1  13        130.71        131.16         9.01 o                         
   5  -1  13        111.19        118.55         8.96 o                         
   6  -1  13          0.37         -3.40         4.68 o                         
  -9   0  13          0.07         -4.68         5.64 o                         
  -8   0  13          2.76          6.72         4.36 o                         
  -7   0  13         66.18         73.52         5.68 o                         
  -6   0  13         59.86         65.00         5.61 o                         
  -5   0  13          2.47          2.53         2.75 o                         
  -4   0  13        115.92        112.38         7.76 o                         
  -3   0  13        187.77        201.53         7.32 o                         
  -2   0  13          9.50         17.04         3.14 o                         
  -1   0  13        263.35        269.02         8.01 o                         
   0   0  13         25.22         24.28         3.18 o                         
   1   0  13         23.66         31.11         3.29 o                         
   2   0  13          7.81          9.65         2.20 o                         
   3   0  13         65.48         65.40         4.06 o                         
   4   0  13        112.07        112.08         7.16 o                         
   5   0  13          9.32         14.60         4.66 o                         
   6   0  13          0.22         -1.42         4.18 o                         
  -8   1  13          7.48          3.50         4.11 o                         
  -7   1  13         28.18         22.51         3.01 o                         
  -6   1  13          3.64          3.32         2.88 o                         
  -5   1  13         11.78         10.06         3.10 o                         
  -4   1  13         37.19         36.81         4.16 o                         
  -3   1  13        175.36        177.16         6.86 o                         
  -2   1  13        871.46        904.61        15.51 o                         
  -1   1  13         86.84         84.89         4.48 o                         
   0   1  13         19.09         19.94         1.82 o                         
   1   1  13         68.20         70.30         5.29 o                         
   2   1  13          5.32          4.39         2.67 o                         
   3   1  13        105.01         94.81         8.02 o                         
   4   1  13         54.83         52.51         5.06 o                         
   5   1  13          8.00          0.87         2.58 o                         
   6   1  13         22.21         21.63         5.46 o                         
  -8   2  13         46.79         44.05         7.07 o                         
  -7   2  13         49.51         44.28         6.72 o                         
  -6   2  13          4.34          5.19         2.90 o                         
  -5   2  13         17.47         16.25         3.45 o                         
  -4   2  13         14.63         16.35         2.71 o                         
  -3   2  13        121.08        125.79         5.94 o                         
  -2   2  13        171.67        163.24         7.61 o                         
  -1   2  13          0.66          2.97         1.88 o                         
   0   2  13         24.48         26.32         2.83 o                         
   1   2  13         74.52         76.01         6.19 o                         
   2   2  13        139.17        131.88         7.26 o                         
   3   2  13         70.61         58.92         5.77 o                         
   4   2  13         27.05         25.79         4.37 o                         
   5   2  13         34.19         41.68         6.00 o                         
   6   2  13          7.89         22.88         6.48 o                         
  -8   3  13         37.13         39.91         6.63 o                         
  -7   3  13         28.12         22.62         3.91 o                         
  -6   3  13         98.59         87.22         6.21 o                         
  -5   3  13         47.88         54.14         5.40 o                         
  -4   3  13          9.46         11.80         2.79 o                         
  -3   3  13        105.37        103.08         6.03 o                         
  -2   3  13         17.64         19.71         3.08 o                         
  -1   3  13          4.72          1.35         2.28 o                         
   0   3  13         45.90         39.53         4.99 o                         
   1   3  13         73.21         74.59         5.91 o                         
   2   3  13        189.64        182.52         8.76 o                         
   3   3  13         28.13         33.55         4.97 o                         
   4   3  13         13.14         14.78         4.68 o                         
   5   3  13          0.97          1.48         4.34 o                         
  -8   4  13          0.78          3.26         4.11 o                         
  -7   4  13          0.47         -3.81         3.81 o                         
  -6   4  13         31.15         39.71         6.15 o                         
  -5   4  13         41.02         27.99         5.20 o                         
  -4   4  13         86.15         78.51         5.79 o                         
  -3   4  13        122.94        125.08         7.30 o                         
  -2   4  13         81.36         81.39         5.84 o                         
  -1   4  13         41.89         49.28         4.66 o                         
   0   4  13         54.10         56.85         4.56 o                         
   1   4  13        209.74        215.11        10.77 o                         
   2   4  13         76.37         63.91         6.43 o                         
   3   4  13         29.94         38.96         5.59 o                         
   4   4  13          3.55          5.09         5.71 o                         
   5   4  13          0.67          1.75         4.61 o                         
  -7   5  13          1.10         -3.67         3.67 o                         
  -6   5  13         23.39         22.88         5.47 o                         
  -5   5  13         65.72         65.94         7.13 o                         
  -4   5  13         56.67         56.71         5.43 o                         
  -3   5  13         51.17         48.75         6.83 o                         
  -2   5  13          0.57          0.05         2.99 o                         
  -1   5  13         12.24          8.41         3.78 o                         
   0   5  13        175.77        188.74        10.17 o                         
   1   5  13        160.54        146.74        10.52 o                         
   2   5  13          1.52          3.55         3.50 o                         
   3   5  13         21.35         16.33         5.13 o                         
   4   5  13         24.31         22.31         5.87 o                         
  -6   6  13         62.10         69.96         9.90 o                         
  -5   6  13         21.78         23.64         4.71 o                         
  -4   6  13         27.29         26.29         4.31 o                         
  -3   6  13         66.54         74.48         6.45 o                         
  -2   6  13         44.96         50.28         5.67 o                         
  -1   6  13          9.03          7.43         3.74 o
[truncated: 60,022 more chars]
